# Supplementary material for: Chromosome genomics facilitates the marker development and selection of wheat-Aegilops biuncialis addition, substitution and translocation lines
Source: Sci Rep. 2023 Nov 22;13:20499. doi: 10.1038/s41598-023-47845-8 (PMC10665447; doi:10.1038/s41598-023-47845-8)
Supplement: Supplementary file 1 — Supplementary Information 1. [file 41598_2023_47845_MOESM1_ESM.xlsx]

## Sheet: Metadata
Chromosome genomics facilitates the marker development and selection of wheat-Aegilops biuncialis addition, substitution and translocation lines András Farkas1†, Eszter Gaál1†* ,László Ivanizs1, Nicolas Blavet2, Mahmoud Said2,3, Kateřina Holušová2, Kitti Szőke-Pázsi1, Tamás Spitkó1, Edina Türkösi1, Klaudia Kruppa1, Péter Kovács1, Éva Darkó1, Éva Szakács1, Jan Bartoš2, Jaroslav Doležel2, István Mo…
Data S1: Wheat ESTs used as querries for BLASTn searches against the sequences of Ae. umbellulata chromosomes ('4514 wheat ESTs') and the ESTs showed significant level (>5bp InDels) of wheat-Aegilops polimorphism.

## Sheet: 4514 wheat ESTs
EST ID	Deletion bin map position on wheat
BE637568	1DS5-0.70-1.00
BF291891	1DS5-0.70-1.00
BE500827	1DS5-0.70-1.00
BE591682	1DS5-0.70-1.00
BG314086	1DS5-0.70-1.00
BE422980	1DS5-0.70-1.00
BE423485	1DS5-0.70-1.00
BE423551	1DS5-0.70-1.00
BE424845	1DS5-0.70-1.00
BG262870	1DS5-0.70-1.00
BE446624	1DS5-0.70-1.00
BE438866	1DS5-0.70-1.00
BE403717	1DS5-0.70-1.00
BF473668	1DS5-0.70-1.00
BE404396	1DS5-0.70-1.00
BE500570	1DS5-0.70-1.00
BF474833	1DS5-0.70-1.00
BG275046	1DS5-0.70-1.00
BE399491	1DS5-0.70-1.00
BE422921	1DS5-0.70-1.00
BE399288	1DS5-0.70-1.00
BE586140	1DS5-0.70-1.00
BE406438	1DS5-0.70-1.00
BE406450	1DS5-0.70-1.00
BE442682	1DS5-0.70-1.00
BE442721	1DS5-0.70-1.00
BE499711	1DS5-0.70-1.00
BE500104	1DS5-0.70-1.00
BE490041	1DS5-0.70-1.00
BE517941	1DS5-0.70-1.00
BE590674	1DS5-0.70-1.00
BF482663	1DS5-0.70-1.00
BF482663	1DS5-0.70-1.00
BE606926	1DS5-0.70-1.00
BG313350	1DS5-0.70-1.00
BE404740	1DS5-0.70-1.00
BE406989	1DS5-0.70-1.00
BE444890	1DS5-0.70-1.00
BF145399	1DS5-0.70-1.00
BE500541	1DS5-0.70-1.00
BE489313	1DS5-0.70-1.00
BE489565	1DS5-0.70-1.00
BE443007	1DS5-0.70-1.00
BE444413	1DS5-0.70-1.00
BE443931	1DS5-0.70-1.00
BE637553	1DS5-0.70-1.00
BE426771	1DS5-0.70-1.00
BE606789	1DS5-0.70-1.00
BF473195	1DS5-0.70-1.00
BF201480	1DS5-0.70-1.00
BE444131	1DS5-0.70-1.00
BE444266	1DS5-0.70-1.00
BM136056	1DS5-0.70-1.00
BE443103	1DS5-0.70-1.00
BE606302	1DS5-0.70-1.00
BE604778	1DS5-0.70-1.00
BE637971	1DS5-0.70-1.00
BF478880	1DS5-0.70-1.00
BG313657	1DS5-0.70-1.00
BG313761	1DS5-0.70-1.00
BE495292	1DS5-0.70-1.00
BE495431	1DS5-0.70-1.00
BG607867	1DS5-0.70-1.00
BG314579	1DS5-0.70-1.00
BE494541	1DS5-0.70-1.00
BE405518	1DS5-0.70-1.00
BE494877	1DS5-0.70-1.00
BE591617	1DS5-0.70-1.00
BE499070	1DS5-0.70-1.00
BF482580	1DS5-0.70-1.00
BF482862	1DS5-0.70-1.00
BF483087	1DS5-0.70-1.00
BF482898	1DS5-0.70-1.00
BE590575	1DS5-0.70-1.00
BE591113	1DS5-0.70-1.00
BF291978	1DS5-0.70-1.00
BF293621	1DS5-0.70-1.00
BG262494	1DS5-0.70-1.00
BF293576	1DS5-0.70-1.00
BF291707	1DS5-0.70-1.00
BF291738	1DS5-0.70-1.00
BF291738	1DS5-0.70-1.00
BF292046	1DS5-0.70-1.00
BF292158	1DS5-0.70-1.00
BG313502	1DS5-0.70-1.00
BM138275	1DS5-0.70-1.00
BG605065	1DS5-0.70-1.00
BF483588	1DS5-0.70-1.00
BE405749	1DS5-0.70-1.00
BF428595	1DS5-0.70-1.00
BE591233	1DS5-0.70-1.00
BE591439	1DS5-0.70-1.00
BE591578	1DS5-0.70-1.00
BE591790	1DS5-0.70-1.00
BM140576	1DS5-0.70-1.00
BE426265	1DS5-0.70-1.00
BE426844	1DS5-0.70-1.00
BM136907	1DS5-0.70-1.00
BF200531	1DS5-0.70-1.00
BE499561	1DS5-0.70-1.00
BE492937	1DS5-0.70-1.00
BG605525	1DS5-0.70-1.00
BE499950	1DS5-0.70-1.00
BE426500	1DS5-0.70-1.00
BE490021	1DS5-0.70-1.00
BF483372	1DS5-0.70-1.00
BF429344	1DS5-0.70-1.00
BF291530	1DS5-0.70-1.00
BF292359	1DS5-0.70-1.00
BG274396	1DS5-0.70-1.00
BE445525	1DS1-0.59-0.70
BE591757	1DS1-0.59-0.70
BE591757	1DS1-0.59-0.70
BE423506	1DS1-0.59-0.70
BE403631	1DS1-0.59-0.70
BG604768	1DS1-0.59-0.70
BG263575	1DS1-0.59-0.70
BE426701	1DS1-0.59-0.70
BF478445	1DS1-0.59-0.70
BE496916	1DS1-0.59-0.70
BF201162	1DS1-0.59-0.70
BF201704	1DS1-0.59-0.70
BE500433	1DS1-0.59-0.70
BE442994	1DS1-0.59-0.70
BE494076	1DS1-0.59-0.70
BG264080	1DS1-0.59-0.70
BE590760	1DS1-0.59-0.70
BE443797	1DS1-0.59-0.70
BE446250	1DS1-0.59-0.70
BG607503	1DS1-0.59-0.70
BF291549	1DS1-0.59-0.70
BE407004	1DS1-0.59-0.70
BF428900	1DS1-0.59-0.70
BM137959	1DS1-0.59-0.70
BG313769	1DS1-0.59-0.70
BE606677	1DS1-0.59-0.70
BF473636	1DS1-0.59-0.70
BE471127	1DS1-0.59-0.70
BE426500	1DS1-0.59-0.70
BG274446	1DS1-0.59-0.70
BE406545	1DS3-0.48-0.59
BE423905	1DS3-0.48-0.59
BG263263	1DS3-0.48-0.59
BG314105	1DS3-0.48-0.59
BE426771	1DS3-0.48-0.59
BG262247	1DS3-0.48-0.59
BF483765	1DS3-0.48-0.59
BE446219	1DS3-0.48-0.59
BE489692	C-1DS3-0.48
BE637610	C-1DS3-0.48
BE591601	C-1DS3-0.48
BE446642	C-1DS3-0.48
BE426257	C-1DS3-0.48
BE443071	C-1DS3-0.48
BE443710	C-1DS3-0.48
BE444846	C-1DS3-0.48
BE444859	C-1DS3-0.48
BE496842	C-1DS3-0.48
BG262410	C-1DS3-0.48
BE500714	C-1DS3-0.48
BF474677	C-1DS3-0.48
BE399426	C-1DS3-0.48
BE399929	C-1DS3-0.48
BG606097	C-1DS3-0.48
BE442851	C-1DS3-0.48
BE425354	C-1DS3-0.48
BE403153	C-1DS3-0.48
BE403553	C-1DS3-0.48
BE443430	C-1DS3-0.48
BE406901	C-1DS3-0.48
BE499250	C-1DS3-0.48
BF202643	C-1DS3-0.48
BE497372	C-1DS3-0.48
BE442681	C-1DS3-0.48
BF474569	C-1DS3-0.48
BE442864	C-1DS3-0.48
BM134392	C-1DS3-0.48
BM138404	C-1DS3-0.48
BE443835	C-1DS3-0.48
BE405648	C-1DS3-0.48
BE604047	C-1DS3-0.48
BF478737	C-1DS3-0.48
BE637935	C-1DS3-0.48
BE403749	C-1DS3-0.48
BE497832	C-1DS3-0.48
BF483804	C-1DS3-0.48
BF292030	C-1DS3-0.48
BE445820	C-1DS3-0.48
BF482921	C-1DS3-0.48
BE517826	C-1DS3-0.48
BM134486	C-1DS3-0.48
BE443531	C-1DS3-0.48
BE591407	C-1DS3-0.48
BF429122	C-1DS3-0.48
BE637715	C-1DS3-0.48
BE637864	C-1DS3-0.48
BE425898	C-1DS3-0.48
BE425978	C-1DS3-0.48
BE426584	C-1DS3-0.48
BE489966	C-1DS3-0.48
BM134550	C-1DS3-0.48
BE606308	C-1DS3-0.48
BE498209	C-1DS3-0.48
BF291555	C-1DS3-0.48
BF292071	C-1DS3-0.48
BG274396	C-1DS3-0.48
BF145241	C1D
BG606741	C1D
BE423167	C1D
BE423193	C1D
BE423970	C1D
BE424946	C1D
BE399468	C1D
BG606785	C1D
BQ280555	C1D
BF291740	C1D
BE444820	C-1DL4-0.18
BF202984	C-1DL4-0.18
BE405232	C-1DL4-0.18
BE423167	C-1DL4-0.18
BE424861	C-1DL4-0.18
BE403297	C-1DL4-0.18
BE426207	C-1DL4-0.18
BE490064	C-1DL4-0.18
BE518403	C-1DL4-0.18
BE500691	C-1DL4-0.18
BF484540	C-1DL4-0.18
BG263566	C-1DL4-0.18
BE399924	C-1DL4-0.18
BG606765	C-1DL4-0.18
BG312576	C-1DL4-0.18
BG608236	C-1DL4-0.18
BE585780	C-1DL4-0.18
BE497107	C-1DL4-0.18
BE497584	C-1DL4-0.18
BE426062	C-1DL4-0.18
BE591799	C-1DL4-0.18
BE406516	C-1DL4-0.18
BE494853	C-1DL4-0.18
BF474863	C-1DL4-0.18
BE495894	C-1DL4-0.18
BM137879	C-1DL4-0.18
BG604953	C-1DL4-0.18
BF473782	C-1DL4-0.18
BF429045	C-1DL4-0.18
BE518393	C-1DL4-0.18
BE591085	C-1DL4-0.18
BE606682	C-1DL4-0.18
BE637525	C-1DL4-0.18
BE500374	C-1DL4-0.18
BF292341	C-1DL4-0.18
BE636804	1DL4-0.18-0.41
BE490612	1DL4-0.18-0.41
BE406878	1DL4-0.18-0.41
BE400000	1DL4-0.18-0.41
BG314205	1DL4-0.18-0.41
BE403420	1DL4-0.18-0.41
BE444094	1DL4-0.18-0.41
BE446010	1DL4-0.18-0.41
BE443378	1DL4-0.18-0.41
BE488962	1DL4-0.18-0.41
BE442949	1DL4-0.18-0.41
BE443300	1DL4-0.18-0.41
BE445502	1DL4-0.18-0.41
BF200742	1DL4-0.18-0.41
BE497109	1DL4-0.18-0.41
BF202337	1DL4-0.18-0.41
BE400002	1DL4-0.18-0.41
BE446312	1DL4-0.18-0.41
BE497922	1DL4-0.18-0.41
BF484031	1DL4-0.18-0.41
BF293156	1DL4-0.18-0.41
BE445820	1DL4-0.18-0.41
BG263233	1DL4-0.18-0.41
BE444505	1DL4-0.18-0.41
BE444505	1DL4-0.18-0.41
BF428796	1DL4-0.18-0.41
BM136937	1DL4-0.18-0.41
BE518391	1DL4-0.18-0.41
BF474224	1DL4-0.18-0.41
BG262406	1DL4-0.18-0.41
BE499690	1DL4-0.18-0.41
BE426488	1DL2-0.41-1.00
BE405613	1DL2-0.41-1.00
BE442691	1DL2-0.41-1.00
BE636816	1DL2-0.41-1.00
BE637189	1DL2-0.41-1.00
BE637229	1DL2-0.41-1.00
BG312832	1DL2-0.41-1.00
BG314157	1DL2-0.41-1.00
BE422984	1DL2-0.41-1.00
BE422968	1DL2-0.41-1.00
BE423193	1DL2-0.41-1.00
BE423963	1DL2-0.41-1.00
BE423551	1DL2-0.41-1.00
BE423571	1DL2-0.41-1.00
BE424861	1DL2-0.41-1.00
BE424894	1DL2-0.41-1.00
BF473907	1DL2-0.41-1.00
BE497948	1DL2-0.41-1.00
BE498474	1DL2-0.41-1.00
BF428672	1DL2-0.41-1.00
BE591654	1DL2-0.41-1.00
BE444527	1DL2-0.41-1.00
BE518126	1DL2-0.41-1.00
BE518358	1DL2-0.41-1.00
BE518403	1DL2-0.41-1.00
BE518435	1DL2-0.41-1.00
BE499209	1DL2-0.41-1.00
BE500439	1DL2-0.41-1.00
BE406562	1DL2-0.41-1.00
BE403640	1DL2-0.41-1.00
BE404399	1DL2-0.41-1.00
BE404411	1DL2-0.41-1.00
BE637633	1DL2-0.41-1.00
BF201286	1DL2-0.41-1.00
BE500792	1DL2-0.41-1.00
BE500859	1DL2-0.41-1.00
BF474634	1DL2-0.41-1.00
BF474653	1DL2-0.41-1.00
BF474819	1DL2-0.41-1.00
BF474841	1DL2-0.41-1.00
BF475035	1DL2-0.41-1.00
BF475038	1DL2-0.41-1.00
BF475063	1DL2-0.41-1.00
BG274898	1DL2-0.41-1.00
BG275113	1DL2-0.41-1.00
BF293779	1DL2-0.41-1.00
BF484496	1DL2-0.41-1.00
BE398263	1DL2-0.41-1.00
BE398508	1DL2-0.41-1.00
BE398509	1DL2-0.41-1.00
BE398513	1DL2-0.41-1.00
BE438285	1DL2-0.41-1.00
BE398295	1DL2-0.41-1.00
BE399282	1DL2-0.41-1.00
BE438469	1DL2-0.41-1.00
BE399629	1DL2-0.41-1.00
BG312712	1DL2-0.41-1.00
BG314157	1DL2-0.41-1.00
BG608208	1DL2-0.41-1.00
BG608225	1DL2-0.41-1.00
BG607226	1DL2-0.41-1.00
BG607906	1DL2-0.41-1.00
BG607965	1DL2-0.41-1.00
BQ294607	1DL2-0.41-1.00
BG606447	1DL2-0.41-1.00
BE443703	1DL2-0.41-1.00
BE443720	1DL2-0.41-1.00
BE443789	1DL2-0.41-1.00
BE444305	1DL2-0.41-1.00
BE444339	1DL2-0.41-1.00
BE444359	1DL2-0.41-1.00
BE405581	1DL2-0.41-1.00
BE406605	1DL2-0.41-1.00
BE585781	1DL2-0.41-1.00
BE585785	1DL2-0.41-1.00
BE352628	1DL2-0.41-1.00
BE403322	1DL2-0.41-1.00
BE403956	1DL2-0.41-1.00
BE442716	1DL2-0.41-1.00
BE442818	1DL2-0.41-1.00
BE442876	1DL2-0.41-1.00
BE490592	1DL2-0.41-1.00
BE405414	1DL2-0.41-1.00
BE444620	1DL2-0.41-1.00
BE490584	1DL2-0.41-1.00
BE495150	1DL2-0.41-1.00
BE500394	1DL2-0.41-1.00
BE637878	1DL2-0.41-1.00
BE497808	1DL2-0.41-1.00
BE499664	1DL2-0.41-1.00
BE500310	1DL2-0.41-1.00
BF202735	1DL2-0.41-1.00
BE495028	1DL2-0.41-1.00
BE590822	1DL2-0.41-1.00
BF478387	1DL2-0.41-1.00
BE604051	1DL2-0.41-1.00
BE637473	1DL2-0.41-1.00
BF200980	1DL2-0.41-1.00
BE403428	1DL2-0.41-1.00
BE404723	1DL2-0.41-1.00
BE406918	1DL2-0.41-1.00
BE406977	1DL2-0.41-1.00
BE407013	1DL2-0.41-1.00
BE496824	1DL2-0.41-1.00
BE497600	1DL2-0.41-1.00
BE443905	1DL2-0.41-1.00
BE443930	1DL2-0.41-1.00
BE445134	1DL2-0.41-1.00
BE445834	1DL2-0.41-1.00
BE446240	1DL2-0.41-1.00
BE446672	1DL2-0.41-1.00
BE604943	1DL2-0.41-1.00
BE636978	1DL2-0.41-1.00
BE637867	1DL2-0.41-1.00
BF201647	1DL2-0.41-1.00
BF485105	1DL2-0.41-1.00
BE637053	1DL2-0.41-1.00
BF145263	1DL2-0.41-1.00
BF478690	1DL2-0.41-1.00
BE638011	1DL2-0.41-1.00
BE638141	1DL2-0.41-1.00
BE442579	1DL2-0.41-1.00
BE442622	1DL2-0.41-1.00
BE488956	1DL2-0.41-1.00
BE489313	1DL2-0.41-1.00
BE443020	1DL2-0.41-1.00
BE443068	1DL2-0.41-1.00
BE443796	1DL2-0.41-1.00
BE444608	1DL2-0.41-1.00
BM134307	1DL2-0.41-1.00
BM134325	1DL2-0.41-1.00
BM134388	1DL2-0.41-1.00
BM134393	1DL2-0.41-1.00
BM134433	1DL2-0.41-1.00
BM134438	1DL2-0.41-1.00
BM134459	1DL2-0.41-1.00
BM138532	1DL2-0.41-1.00
BM135222	1DL2-0.41-1.00
BM138654	1DL2-0.41-1.00
BE497386	1DL2-0.41-1.00
BM138387	1DL2-0.41-1.00
BM138410	1DL2-0.41-1.00
BM138428	1DL2-0.41-1.00
BF485305	1DL2-0.41-1.00
BE405594	1DL2-0.41-1.00
BE404147	1DL2-0.41-1.00
BE500255	1DL2-0.41-1.00
BE403158	1DL2-0.41-1.00
BE470696	1DL2-0.41-1.00
BE490430	1DL2-0.41-1.00
BF291369	1DL2-0.41-1.00
BF292349	1DL2-0.41-1.00
BG274687	1DL2-0.41-1.00
BG274942	1DL2-0.41-1.00
BE405854	1DL2-0.41-1.00
BE425828	1DL2-0.41-1.00
BE490233	1DL2-0.41-1.00
BE403669	1DL2-0.41-1.00
BE607041	1DL2-0.41-1.00
BF474139	1DL2-0.41-1.00
BF474139	1DL2-0.41-1.00
BE606234	1DL2-0.41-1.00
BF200962	1DL2-0.41-1.00
BE518353	1DL2-0.41-1.00
BF201497	1DL2-0.41-1.00
BF202718	1DL2-0.41-1.00
BF202731	1DL2-0.41-1.00
BG604540	1DL2-0.41-1.00
BG604744	1DL2-0.41-1.00
BG604876	1DL2-0.41-1.00
BE499422	1DL2-0.41-1.00
BE500761	1DL2-0.41-1.00
BE637625	1DL2-0.41-1.00
BE443485	1DL2-0.41-1.00
BE444824	1DL2-0.41-1.00
BE444879	1DL2-0.41-1.00
BE445275	1DL2-0.41-1.00
BE445428	1DL2-0.41-1.00
BG314533	1DL2-0.41-1.00
BG607446	1DL2-0.41-1.00
BG608006	1DL2-0.41-1.00
BG607036	1DL2-0.41-1.00
BG607463	1DL2-0.41-1.00
BG607523	1DL2-0.41-1.00
BG608047	1DL2-0.41-1.00
BG608068	1DL2-0.41-1.00
BE425908	1DL2-0.41-1.00
BE471203	1DL2-0.41-1.00
BE406895	1DL2-0.41-1.00
BE517910	1DL2-0.41-1.00
BF200640	1DL2-0.41-1.00
BF200811	1DL2-0.41-1.00
BF200929	1DL2-0.41-1.00
BE406625	1DL2-0.41-1.00
BE494284	1DL2-0.41-1.00
BE494376	1DL2-0.41-1.00
BE494527	1DL2-0.41-1.00
BE494527	1DL2-0.41-1.00
BE490596	1DL2-0.41-1.00
BF146193	1DL2-0.41-1.00
BF202674	1DL2-0.41-1.00
BE426097	1DL2-0.41-1.00
BE517991	1DL2-0.41-1.00
BF483378	1DL2-0.41-1.00
BF483456	1DL2-0.41-1.00
BE442901	1DL2-0.41-1.00
BE443332	1DL2-0.41-1.00
BE444434	1DL2-0.41-1.00
BE488529	1DL2-0.41-1.00
BE488529	1DL2-0.41-1.00
BE499131	1DL2-0.41-1.00
BF473102	1DL2-0.41-1.00
BF146102	1DL2-0.41-1.00
BF482220	1DL2-0.41-1.00
BF478395	1DL2-0.41-1.00
BF478718	1DL2-0.41-1.00
BF478865	1DL2-0.41-1.00
BG313644	1DL2-0.41-1.00
BG313767	1DL2-0.41-1.00
BG313795	1DL2-0.41-1.00
BE495194	1DL2-0.41-1.00
BE493932	1DL2-0.41-1.00
BE493946	1DL2-0.41-1.00
BE495694	1DL2-0.41-1.00
BE495786	1DL2-0.41-1.00
BG607832	1DL2-0.41-1.00
BG314422	1DL2-0.41-1.00
BG607105	1DL2-0.41-1.00
BG606926	1DL2-0.41-1.00
BG607036	1DL2-0.41-1.00
BF201524	1DL2-0.41-1.00
BE404660	1DL2-0.41-1.00
BE406447	1DL2-0.41-1.00
BG263358	1DL2-0.41-1.00
BE444751	1DL2-0.41-1.00
BE445898	1DL2-0.41-1.00
BE446665	1DL2-0.41-1.00
BE494435	1DL2-0.41-1.00
BE495542	1DL2-0.41-1.00
BF428726	1DL2-0.41-1.00
BE591501	1DL2-0.41-1.00
BE591818	1DL2-0.41-1.00
BG262882	1DL2-0.41-1.00
BG604593	1DL2-0.41-1.00
BE498223	1DL2-0.41-1.00
BE498744	1DL2-0.41-1.00
BE498745	1DL2-0.41-1.00
BE498750	1DL2-0.41-1.00
BF483922	1DL2-0.41-1.00
BF484049	1DL2-0.41-1.00
BF485327	1DL2-0.41-1.00
BF485480	1DL2-0.41-1.00
BF485516	1DL2-0.41-1.00
BF483154	1DL2-0.41-1.00
BF484598	1DL2-0.41-1.00
BF484656	1DL2-0.41-1.00
BF475149	1DL2-0.41-1.00
BF291996	1DL2-0.41-1.00
BF293088	1DL2-0.41-1.00
BG263097	1DL2-0.41-1.00
BE446086	1DL2-0.41-1.00
BE446105	1DL2-0.41-1.00
BE446124	1DL2-0.41-1.00
BE405705	1DL2-0.41-1.00
BE426279	1DL2-0.41-1.00
BE426686	1DL2-0.41-1.00
BE425838	1DL2-0.41-1.00
BF291740	1DL2-0.41-1.00
BE590637	1DL2-0.41-1.00
BE606632	1DL2-0.41-1.00
BF474284	1DL2-0.41-1.00
BF483693	1DL2-0.41-1.00
BG314430	1DL2-0.41-1.00
BG606995	1DL2-0.41-1.00
BF483455	1DL2-0.41-1.00
BF483455	1DL2-0.41-1.00
BF484541	1DL2-0.41-1.00
BF484828	1DL2-0.41-1.00
BF484941	1DL2-0.41-1.00
BF473108	1DL2-0.41-1.00
BF473109	1DL2-0.41-1.00
BF473511	1DL2-0.41-1.00
BF473527	1DL2-0.41-1.00
BG604651	1DL2-0.41-1.00
BG604807	1DL2-0.41-1.00
BF294016	1DL2-0.41-1.00
BE517805	1DL2-0.41-1.00
BF474455	1DL2-0.41-1.00
BM137996	1DL2-0.41-1.00
BM138619	1DL2-0.41-1.00
BE497610	1DL2-0.41-1.00
BE499845	1DL2-0.41-1.00
BE442559	1DL2-0.41-1.00
BE442562	1DL2-0.41-1.00
BE495786	1DL2-0.41-1.00
BF484494	1DL2-0.41-1.00
BG605185	1DL2-0.41-1.00
BE443722	1DL2-0.41-1.00
BE444030	1DL2-0.41-1.00
BE404696	1DL2-0.41-1.00
BE518360	1DL2-0.41-1.00
BE498946	1DL2-0.41-1.00
BE498953	1DL2-0.41-1.00
BE498984	1DL2-0.41-1.00
BE494278	1DL2-0.41-1.00
BE604050	1DL2-0.41-1.00
BE604058	1DL2-0.41-1.00
BE591171	1DL2-0.41-1.00
BE591290	1DL2-0.41-1.00
BE591747	1DL2-0.41-1.00
BE591459	1DL2-0.41-1.00
BF485206	1DL2-0.41-1.00
BM140321	1DL2-0.41-1.00
BM140362	1DL2-0.41-1.00
BM138152	1DL2-0.41-1.00
BM137729	1DL2-0.41-1.00
BM140569	1DL2-0.41-1.00
BF429150	1DL2-0.41-1.00
BM134576	1DL2-0.41-1.00
BM136917	1DL2-0.41-1.00
BF200923	1DL2-0.41-1.00
BE423871	1DL2-0.41-1.00
BF473313	1DL2-0.41-1.00
BE518048	1DL2-0.41-1.00
BE518221	1DL2-0.41-1.00
BE590719	1DL2-0.41-1.00
BF474196	1DL2-0.41-1.00
BF482786	1DL2-0.41-1.00
BF483820	1DL2-0.41-1.00
BG312759	1DL2-0.41-1.00
BG607848	1DL2-0.41-1.00
BE445579	1DL2-0.41-1.00
BE604534	1DL2-0.41-1.00
BE605158	1DL2-0.41-1.00
BF293541	1DL2-0.41-1.00
BF293953	1DL2-0.41-1.00
BF474878	1DL2-0.41-1.00
BF291485	1DL2-0.41-1.00
BE606262	1DL2-0.41-1.00
BE498513	1DL2-0.41-1.00
BE425918	1DL2-0.41-1.00
BE471015	1DL2-0.41-1.00
BE471283	1DL2-0.41-1.00
BE426801	1DL2-0.41-1.00
BE490302	1DL2-0.41-1.00
BF202555	1DL2-0.41-1.00
BF485160	1DL2-0.41-1.00
BF485168	1DL2-0.41-1.00
BG274274	1DL2-0.41-1.00
BG274135	1DL2-0.41-1.00
BG274496	1DL2-0.41-1.00
BF428792	2DS5-0.47-1.00
BE604844	2DS5-0.47-1.00
BE424061	2DS5-0.47-1.00
BG604604	2DS5-0.47-1.00
BE445700	2DS5-0.47-1.00
BE591772	2DS5-0.47-1.00
BE443026	2DS5-0.47-1.00
BE445242	2DS5-0.47-1.00
BF473568	2DS5-0.47-1.00
BG262864	2DS5-0.47-1.00
BE406541	2DS5-0.47-1.00
BE406677	2DS5-0.47-1.00
BE638008	2DS5-0.47-1.00
BG313981	2DS5-0.47-1.00
BF474637	2DS5-0.47-1.00
BF474998	2DS5-0.47-1.00
BF483620	2DS5-0.47-1.00
BG263447	2DS5-0.47-1.00
BE438266	2DS5-0.47-1.00
BE399364	2DS5-0.47-1.00
BE422835	2DS5-0.47-1.00
BQ294702	2DS5-0.47-1.00
BG606132	2DS5-0.47-1.00
BQ280445	2DS5-0.47-1.00
BE403860	2DS5-0.47-1.00
BE406616	2DS5-0.47-1.00
BE442903	2DS5-0.47-1.00
BE443747	2DS5-0.47-1.00
BE444297	2DS5-0.47-1.00
BE426431	2DS5-0.47-1.00
BE586093	2DS5-0.47-1.00
BE404385	2DS5-0.47-1.00
BE406474	2DS5-0.47-1.00
BE406808	2DS5-0.47-1.00
BE490444	2DS5-0.47-1.00
BE488780	2DS5-0.47-1.00
BE494262	2DS5-0.47-1.00
BE518306	2DS5-0.47-1.00
BE637878	2DS5-0.47-1.00
BF201235	2DS5-0.47-1.00
BE498252	2DS5-0.47-1.00
BE498388	2DS5-0.47-1.00
BE499478	2DS5-0.47-1.00
BE499648	2DS5-0.47-1.00
BF484829	2DS5-0.47-1.00
BE517877	2DS5-0.47-1.00
BE517877	2DS5-0.47-1.00
BE590566	2DS5-0.47-1.00
BE606438	2DS5-0.47-1.00
BE496951	2DS5-0.47-1.00
BE497393	2DS5-0.47-1.00
BE497622	2DS5-0.47-1.00
BF201533	2DS5-0.47-1.00
BF146221	2DS5-0.47-1.00
BE488779	2DS5-0.47-1.00
BE442622	2DS5-0.47-1.00
BE442746	2DS5-0.47-1.00
BE489736	2DS5-0.47-1.00
BM134309	2DS5-0.47-1.00
BM134334	2DS5-0.47-1.00
BM138228	2DS5-0.47-1.00
BG274878	2DS5-0.47-1.00
BF201415	2DS5-0.47-1.00
BF201442	2DS5-0.47-1.00
BF202540	2DS5-0.47-1.00
BE445254	2DS5-0.47-1.00
BE445278	2DS5-0.47-1.00
BG607520	2DS5-0.47-1.00
BG608354	2DS5-0.47-1.00
BE405597	2DS5-0.47-1.00
BE405630	2DS5-0.47-1.00
BE444659	2DS5-0.47-1.00
BE494209	2DS5-0.47-1.00
BE494321	2DS5-0.47-1.00
BE404601	2DS5-0.47-1.00
BE497494	2DS5-0.47-1.00
BE518031	2DS5-0.47-1.00
BE605065	2DS5-0.47-1.00
BE443449	2DS5-0.47-1.00
BE488865	2DS5-0.47-1.00
BE426080	2DS5-0.47-1.00
BF484320	2DS5-0.47-1.00
BE488719	2DS5-0.47-1.00
BF146062	2DS5-0.47-1.00
BF474943	2DS5-0.47-1.00
BF478837	2DS5-0.47-1.00
BG313228	2DS5-0.47-1.00
BG313371	2DS5-0.47-1.00
BE495012	2DS5-0.47-1.00
BE604911	2DS5-0.47-1.00
BE637732	2DS5-0.47-1.00
BF202468	2DS5-0.47-1.00
BF484100	2DS5-0.47-1.00
BE636824	2DS5-0.47-1.00
BE636951	2DS5-0.47-1.00
BE498730	2DS5-0.47-1.00
BE446435	2DS5-0.47-1.00
BE445948	2DS5-0.47-1.00
BE446068	2DS5-0.47-1.00
BE446339	2DS5-0.47-1.00
BF428609	2DS5-0.47-1.00
BG262891	2DS5-0.47-1.00
BG262891	2DS5-0.47-1.00
BE498111	2DS5-0.47-1.00
BE498332	2DS5-0.47-1.00
BE498358	2DS5-0.47-1.00
BE498396	2DS5-0.47-1.00
BE499114	2DS5-0.47-1.00
BE499671	2DS5-0.47-1.00
BE498254	2DS5-0.47-1.00
BE498608	2DS5-0.47-1.00
BE498683	2DS5-0.47-1.00
BF484232	2DS5-0.47-1.00
BF482919	2DS5-0.47-1.00
BG274438	2DS5-0.47-1.00
BF485463	2DS5-0.47-1.00
BF483563	2DS5-0.47-1.00
BG263570	2DS5-0.47-1.00
BE446121	2DS5-0.47-1.00
BE405705	2DS5-0.47-1.00
BE426229	2DS5-0.47-1.00
BE426240	2DS5-0.47-1.00
BF474284	2DS5-0.47-1.00
BF474508	2DS5-0.47-1.00
BG314518	2DS5-0.47-1.00
BG607045	2DS5-0.47-1.00
BG607203	2DS5-0.47-1.00
BF291872	2DS5-0.47-1.00
BG275030	2DS5-0.47-1.00
BF483485	2DS5-0.47-1.00
BG263215	2DS5-0.47-1.00
BG262556	2DS5-0.47-1.00
BG262950	2DS5-0.47-1.00
BG604650	2DS5-0.47-1.00
BG604703	2DS5-0.47-1.00
BF293516	2DS5-0.47-1.00
BF291648	2DS5-0.47-1.00
BG605604	2DS5-0.47-1.00
BG314582	2DS5-0.47-1.00
BM134340	2DS5-0.47-1.00
BM138067	2DS5-0.47-1.00
BE499953	2DS5-0.47-1.00
BE500437	2DS5-0.47-1.00
BE442607	2DS5-0.47-1.00
BF484399	2DS5-0.47-1.00
BG605089	2DS5-0.47-1.00
BG605383	2DS5-0.47-1.00
BG605273	2DS5-0.47-1.00
BE442751	2DS5-0.47-1.00
BE443006	2DS5-0.47-1.00
BE444541	2DS5-0.47-1.00
BE404682	2DS5-0.47-1.00
BE407000	2DS5-0.47-1.00
BE497586	2DS5-0.47-1.00
BE499212	2DS5-0.47-1.00
BE489611	2DS5-0.47-1.00
BE405367	2DS5-0.47-1.00
BE405569	2DS5-0.47-1.00
BF428593	2DS5-0.47-1.00
BF485261	2DS5-0.47-1.00
BM140364	2DS5-0.47-1.00
BM138119	2DS5-0.47-1.00
BM140413	2DS5-0.47-1.00
BM140538	2DS5-0.47-1.00
BF474157	2DS5-0.47-1.00
BE604770	2DS5-0.47-1.00
BE604770	2DS5-0.47-1.00
BE604902	2DS5-0.47-1.00
BE605001	2DS5-0.47-1.00
BE403898	2DS5-0.47-1.00
BE406507	2DS5-0.47-1.00
BM135470	2DS5-0.47-1.00
BM136902	2DS5-0.47-1.00
BG604397	2DS5-0.47-1.00
BG604518	2DS5-0.47-1.00
BE497251	2DS5-0.47-1.00
BE518419	2DS5-0.47-1.00
BF474028	2DS5-0.47-1.00
BG314234	2DS5-0.47-1.00
BE445628	2DS5-0.47-1.00
BE591555	2DS5-0.47-1.00
BG274905	2DS5-0.47-1.00
BF292678	2DS5-0.47-1.00
BE498371	2DS5-0.47-1.00
BE500206	2DS5-0.47-1.00
BE637643	2DS5-0.47-1.00
BE425852	2DS5-0.47-1.00
BE471132	2DS5-0.47-1.00
BF202659	2DS5-0.47-1.00
BF202681	2DS5-0.47-1.00
BF202776	2DS5-0.47-1.00
BF483248	2DS5-0.47-1.00
BF483364	2DS5-0.47-1.00
BF483377	2DS5-0.47-1.00
BF292706	2DS5-0.47-1.00
BG274410	2DS5-0.47-1.00
BG274643	2DS5-0.47-1.00
BE424118	2DS1-0.33-0.47
BE591762	2DS1-0.33-0.47
BF474907	2DS1-0.33-0.47
BF475019	2DS1-0.33-0.47
BF484705	2DS1-0.33-0.47
BG606692	2DS1-0.33-0.47
BG314068	2DS1-0.33-0.47
BG606092	2DS1-0.33-0.47
BE496863	2DS1-0.33-0.47
BE496900	2DS1-0.33-0.47
BE497171	2DS1-0.33-0.47
BE497590	2DS1-0.33-0.47
BE445165	2DS1-0.33-0.47
BE470890	2DS1-0.33-0.47
BE443064	2DS1-0.33-0.47
BE406584	2DS1-0.33-0.47
BE488732	2DS1-0.33-0.47
BF478772	2DS1-0.33-0.47
BG313656	2DS1-0.33-0.47
BG607454	2DS1-0.33-0.47
BF429008	2DS1-0.33-0.47
BE446513	2DS1-0.33-0.47
BG605596	2DS1-0.33-0.47
BF473388	2DS1-0.33-0.47
BG262632	2DS1-0.33-0.47
BE426380	2DS1-0.33-0.47
BM138155	2DS1-0.33-0.47
BE604760	2DS1-0.33-0.47
BQ282299	2DS1-0.33-0.47
BG263521	2DS1-0.33-0.47
BF485213	2DS1-0.33-0.47
BF485229	2DS1-0.33-0.47
BG606862	C-2DS1-0.33
BE445465	C-2DS1-0.33
BE426416	C-2DS1-0.33
BE517831	C-2DS1-0.33
BE517872	C-2DS1-0.33
BE406691	C-2DS1-0.33
BE499832	C-2DS1-0.33
BE500165	C-2DS1-0.33
BE500884	C-2DS1-0.33
BF201328	C-2DS1-0.33
BE488569	C-2DS1-0.33
BF293463	C-2DS1-0.33
BG263432	C-2DS1-0.33
BE398439	C-2DS1-0.33
BG314305	C-2DS1-0.33
BQ280517	C-2DS1-0.33
BE425962	C-2DS1-0.33
BE426158	C-2DS1-0.33
BE406897	C-2DS1-0.33
BE442655	C-2DS1-0.33
BE442876	C-2DS1-0.33
BE443112	C-2DS1-0.33
BE636802	C-2DS1-0.33
BE403404	C-2DS1-0.33
BE406923	C-2DS1-0.33
BE444638	C-2DS1-0.33
BE446243	C-2DS1-0.33
BE488992	C-2DS1-0.33
BE443364	C-2DS1-0.33
BG262272	C-2DS1-0.33
BE606721	C-2DS1-0.33
BE426122	C-2DS1-0.33
BE490521	C-2DS1-0.33
BE497464	C-2DS1-0.33
BF201348	C-2DS1-0.33
BF473259	C-2DS1-0.33
BE494907	C-2DS1-0.33
BE494971	C-2DS1-0.33
BE444378	C-2DS1-0.33
BF483010	C-2DS1-0.33
BF484386	C-2DS1-0.33
BG314125	C-2DS1-0.33
BF291736	C-2DS1-0.33
BE425942	C-2DS1-0.33
BE497015	C-2DS1-0.33
BG605024	C-2DS1-0.33
BF200604	C-2DS1-0.33
BF429222	C-2DS1-0.33
BF291674	C-2DS1-0.33
BE426206	C-2DS1-0.33
BE426272	C-2DS1-0.33
BF483384	C-2DS1-0.33
BF485144	C-2DS1-0.33
BF145685	C2D
BE500162	C2D
BE500833	C-2DL3-0.49
BE636905	C-2DL3-0.49
BE636973	C-2DL3-0.49
BG314031	C-2DL3-0.49
BE423353	C-2DL3-0.49
BE424076	C-2DL3-0.49
BE424382	C-2DL3-0.49
BE398553	C-2DL3-0.49
BE424517	C-2DL3-0.49
BE424931	C-2DL3-0.49
BE591328	C-2DL3-0.49
BG262381	C-2DL3-0.49
BE403458	C-2DL3-0.49
BE500455	C-2DL3-0.49
BF474901	C-2DL3-0.49
BF474772	C-2DL3-0.49
BF484884	C-2DL3-0.49
BE399508	C-2DL3-0.49
BG607335	C-2DL3-0.49
BE442884	C-2DL3-0.49
BE403167	C-2DL3-0.49
BE403322	C-2DL3-0.49
BE403506	C-2DL3-0.49
BE442608	C-2DL3-0.49
BE498620	C-2DL3-0.49
BE497808	C-2DL3-0.49
BE606324	C-2DL3-0.49
BE606502	C-2DL3-0.49
BE495560	C-2DL3-0.49
BE517627	C-2DL3-0.49
BF474781	C-2DL3-0.49
BF482280	C-2DL3-0.49
BE403770	C-2DL3-0.49
BE404384	C-2DL3-0.49
BE404630	C-2DL3-0.49
BE443711	C-2DL3-0.49
BG313573	C-2DL3-0.49
BE500681	C-2DL3-0.49
BE443948	C-2DL3-0.49
BE405045	C-2DL3-0.49
BF473379	C-2DL3-0.49
BF473679	C-2DL3-0.49
BE405035	C-2DL3-0.49
BE638118	C-2DL3-0.49
BE443160	C-2DL3-0.49
BE443185	C-2DL3-0.49
BE444259	C-2DL3-0.49
BG314558	C-2DL3-0.49
BF200918	C-2DL3-0.49
BE443703	C-2DL3-0.49
BG314395	C-2DL3-0.49
BF201758	C-2DL3-0.49
BE495215	C-2DL3-0.49
BE604861	C-2DL3-0.49
BE637956	C-2DL3-0.49
BF201856	C-2DL3-0.49
BF202429	C-2DL3-0.49
BE495991	C-2DL3-0.49
BE405231	C-2DL3-0.49
BE405604	C-2DL3-0.49
BE446369	C-2DL3-0.49
BE446401	C-2DL3-0.49
BE591248	C-2DL3-0.49
BE591670	C-2DL3-0.49
BG604591	C-2DL3-0.49
BE498347	C-2DL3-0.49
BE498691	C-2DL3-0.49
BF483035	C-2DL3-0.49
BG607784	C-2DL3-0.49
BG604763	C-2DL3-0.49
BF292838	C-2DL3-0.49
BE497579	C-2DL3-0.49
BG606649	C-2DL3-0.49
BE497365	C-2DL3-0.49
BE442763	C-2DL3-0.49
BE497489	C-2DL3-0.49
BE494403	C-2DL3-0.49
BE591372	C-2DL3-0.49
BE591519	C-2DL3-0.49
BE604780	C-2DL3-0.49
BE490516	C-2DL3-0.49
BM137419	C-2DL3-0.49
BE446789	C-2DL3-0.49
BF201372	C-2DL3-0.49
BE496834	C-2DL3-0.49
BF200528	C-2DL3-0.49
BF483580	C-2DL3-0.49
BF483580	C-2DL3-0.49
BG263544	C-2DL3-0.49
BG606638	C-2DL3-0.49
BG607196	C-2DL3-0.49
BF293175	C-2DL3-0.49
BE590506	C-2DL3-0.49
BE499633	C-2DL3-0.49
BE499256	C-2DL3-0.49
BE499368	C-2DL3-0.49
BE471258	C-2DL3-0.49
BE490166	C-2DL3-0.49
BG274047	C-2DL3-0.49
BE604170	2DL3-0.49-0.76
BG263263	2DL3-0.49-0.76
BF201315	2DL3-0.49-0.76
BF428799	2DL3-0.49-0.76
BE442698	2DL3-0.49-0.76
BE442720	2DL3-0.49-0.76
BF478610	2DL3-0.49-0.76
BG606821	2DL3-0.49-0.76
BE423182	2DL3-0.49-0.76
BE423282	2DL3-0.49-0.76
BE423792	2DL3-0.49-0.76
BE424179	2DL3-0.49-0.76
BE442794	2DL3-0.49-0.76
BF473022	2DL3-0.49-0.76
BF473022	2DL3-0.49-0.76
BF473846	2DL3-0.49-0.76
BE406277	2DL3-0.49-0.76
BE500324	2DL3-0.49-0.76
BE500455	2DL3-0.49-0.76
BG313851	2DL3-0.49-0.76
BF293296	2DL3-0.49-0.76
BE398302	2DL3-0.49-0.76
BE398341	2DL3-0.49-0.76
BE399200	2DL3-0.49-0.76
BE399363	2DL3-0.49-0.76
BE399426	2DL3-0.49-0.76
BE399858	2DL3-0.49-0.76
BE399894	2DL3-0.49-0.76
BE422811	2DL3-0.49-0.76
BG606668	2DL3-0.49-0.76
BG608232	2DL3-0.49-0.76
BG607935	2DL3-0.49-0.76
BG608310	2DL3-0.49-0.76
BG606115	2DL3-0.49-0.76
BE425566	2DL3-0.49-0.76
BE426715	2DL3-0.49-0.76
BE585557	2DL3-0.49-0.76
BE585682	2DL3-0.49-0.76
BE585760	2DL3-0.49-0.76
BE586070	2DL3-0.49-0.76
BE403516	2DL3-0.49-0.76
BE403597	2DL3-0.49-0.76
BE443423	2DL3-0.49-0.76
BE445233	2DL3-0.49-0.76
BE494381	2DL3-0.49-0.76
BE500081	2DL3-0.49-0.76
BE426364	2DL3-0.49-0.76
BE493826	2DL3-0.49-0.76
BG263884	2DL3-0.49-0.76
BE403397	2DL3-0.49-0.76
BE404740	2DL3-0.49-0.76
BE404740	2DL3-0.49-0.76
BE443294	2DL3-0.49-0.76
BE605007	2DL3-0.49-0.76
BF145580	2DL3-0.49-0.76
BF146045	2DL3-0.49-0.76
BF478535	2DL3-0.49-0.76
BE488519	2DL3-0.49-0.76
BE443426	2DL3-0.49-0.76
BE488979	2DL3-0.49-0.76
BE442788	2DL3-0.49-0.76
BM135213	2DL3-0.49-0.76
BM135273	2DL3-0.49-0.76
BF292245	2DL3-0.49-0.76
BE637436	2DL3-0.49-0.76
BE518105	2DL3-0.49-0.76
BG262727	2DL3-0.49-0.76
BE500495	2DL3-0.49-0.76
BF202288	2DL3-0.49-0.76
BE443603	2DL3-0.49-0.76
BE444287	2DL3-0.49-0.76
BE444335	2DL3-0.49-0.76
BE444891	2DL3-0.49-0.76
BG607802	2DL3-0.49-0.76
BE403803	2DL3-0.49-0.76
BE405197	2DL3-0.49-0.76
BF201830	2DL3-0.49-0.76
BE404371	2DL3-0.49-0.76
BE443207	2DL3-0.49-0.76
BE443420	2DL3-0.49-0.76
BE498441	2DL3-0.49-0.76
BE498533	2DL3-0.49-0.76
BE604727	2DL3-0.49-0.76
BF202402	2DL3-0.49-0.76
BG264057	2DL3-0.49-0.76
BG313163	2DL3-0.49-0.76
BG313181	2DL3-0.49-0.76
BF145636	2DL3-0.49-0.76
BF478363	2DL3-0.49-0.76
BF478717	2DL3-0.49-0.76
BF478787	2DL3-0.49-0.76
BF478908	2DL3-0.49-0.76
BE495908	2DL3-0.49-0.76
BE493852	2DL3-0.49-0.76
BE637702	2DL3-0.49-0.76
BF203083	2DL3-0.49-0.76
BF201559	2DL3-0.49-0.76
BE443773	2DL3-0.49-0.76
BE517857	2DL3-0.49-0.76
BE406351	2DL3-0.49-0.76
BF291587	2DL3-0.49-0.76
BF428678	2DL3-0.49-0.76
BF475068	2DL3-0.49-0.76
BE494540	2DL3-0.49-0.76
BE495372	2DL3-0.49-0.76
BG263053	2DL3-0.49-0.76
BE498065	2DL3-0.49-0.76
BE499533	2DL3-0.49-0.76
BE499533	2DL3-0.49-0.76
BF483724	2DL3-0.49-0.76
BF483769	2DL3-0.49-0.76
BF485385	2DL3-0.49-0.76
BF485415	2DL3-0.49-0.76
BF485473	2DL3-0.49-0.76
BF485490	2DL3-0.49-0.76
BF291779	2DL3-0.49-0.76
BG274019	2DL3-0.49-0.76
BE444807	2DL3-0.49-0.76
BE405600	2DL3-0.49-0.76
BF483595	2DL3-0.49-0.76
BE591089	2DL3-0.49-0.76
BE591089	2DL3-0.49-0.76
BF484412	2DL3-0.49-0.76
BG263695	2DL3-0.49-0.76
BF473077	2DL3-0.49-0.76
BG604790	2DL3-0.49-0.76
BF293101	2DL3-0.49-0.76
BF292851	2DL3-0.49-0.76
BF293215	2DL3-0.49-0.76
BF291656	2DL3-0.49-0.76
BF292123	2DL3-0.49-0.76
BE403943	2DL3-0.49-0.76
BG313502	2DL3-0.49-0.76
BE497579	2DL3-0.49-0.76
BG606762	2DL3-0.49-0.76
BG607823	2DL3-0.49-0.76
BM138413	2DL3-0.49-0.76
BE442712	2DL3-0.49-0.76
BE497412	2DL3-0.49-0.76
BE405044	2DL3-0.49-0.76
BE591902	2DL3-0.49-0.76
BE592008	2DL3-0.49-0.76
BE591243	2DL3-0.49-0.76
BF483382	2DL3-0.49-0.76
BF484140	2DL3-0.49-0.76
BM137720	2DL3-0.49-0.76
BG604407	2DL3-0.49-0.76
BG604481	2DL3-0.49-0.76
BE604748	2DL3-0.49-0.76
BE604995	2DL3-0.49-0.76
BM136908	2DL3-0.49-0.76
BE518213	2DL3-0.49-0.76
BQ280908	2DL3-0.49-0.76
BE418533	2DL3-0.49-0.76
BE418575	2DL3-0.49-0.76
BE518142	2DL3-0.49-0.76
BF428780	2DL3-0.49-0.76
BG274887	2DL3-0.49-0.76
BE591112	2DL3-0.49-0.76
BE498028	2DL3-0.49-0.76
BG262956	2DL3-0.49-0.76
BE497790	2DL3-0.49-0.76
BE500027	2DL3-0.49-0.76
BE425881	2DL3-0.49-0.76
BE426195	2DL3-0.49-0.76
BE426320	2DL3-0.49-0.76
BE490263	2DL3-0.49-0.76
BE490267	2DL3-0.49-0.76
BE489940	2DL3-0.49-0.76
BE490204	2DL3-0.49-0.76
BE490763	2DL3-0.49-0.76
BF483237	2DL3-0.49-0.76
BF484078	2DL3-0.49-0.76
BF484119	2DL3-0.49-0.76
BF484125	2DL3-0.49-0.76
BF485292	2DL3-0.49-0.76
BF429374	2DL3-0.49-0.76
BG274329	2DL3-0.49-0.76
BG274466	2DL3-0.49-0.76
BG274584	2DL3-0.49-0.76
BE498892	2DL9-0.76-1.00
BE442722	2DL9-0.76-1.00
BE404909	2DL9-0.76-1.00
BE591860	2DL9-0.76-1.00
BF145606	2DL9-0.76-1.00
BG606671	2DL9-0.76-1.00
BG607347	2DL9-0.76-1.00
BE423370	2DL9-0.76-1.00
BE423738	2DL9-0.76-1.00
BE424266	2DL9-0.76-1.00
BE424562	2DL9-0.76-1.00
BE424990	2DL9-0.76-1.00
BE446530	2DL9-0.76-1.00
BE591211	2DL9-0.76-1.00
BE442981	2DL9-0.76-1.00
BE444599	2DL9-0.76-1.00
BE445250	2DL9-0.76-1.00
BE445431	2DL9-0.76-1.00
BE606542	2DL9-0.76-1.00
BE490601	2DL9-0.76-1.00
BE403827	2DL9-0.76-1.00
BE500333	2DL9-0.76-1.00
BE638014	2DL9-0.76-1.00
BF484762	2DL9-0.76-1.00
BG606671	2DL9-0.76-1.00
BG607947	2DL9-0.76-1.00
BI479150	2DL9-0.76-1.00
BE442858	2DL9-0.76-1.00
BE443702	2DL9-0.76-1.00
BE444178	2DL9-0.76-1.00
BE444596	2DL9-0.76-1.00
BE403217	2DL9-0.76-1.00
BE586063	2DL9-0.76-1.00
BE403556	2DL9-0.76-1.00
BE404385	2DL9-0.76-1.00
BE490735	2DL9-0.76-1.00
BE500840	2DL9-0.76-1.00
BE490384	2DL9-0.76-1.00
BF473744	2DL9-0.76-1.00
BG274214	2DL9-0.76-1.00
BE403768	2DL9-0.76-1.00
BE405790	2DL9-0.76-1.00
BE444851	2DL9-0.76-1.00
BE444894	2DL9-0.76-1.00
BE637228	2DL9-0.76-1.00
BF483221	2DL9-0.76-1.00
BF483255	2DL9-0.76-1.00
BF478344	2DL9-0.76-1.00
BF478445	2DL9-0.76-1.00
BF478581	2DL9-0.76-1.00
BG313362	2DL9-0.76-1.00
BG313362	2DL9-0.76-1.00
BE488384	2DL9-0.76-1.00
BE488499	2DL9-0.76-1.00
BE442622	2DL9-0.76-1.00
BE489227	2DL9-0.76-1.00
BE443833	2DL9-0.76-1.00
BE444521	2DL9-0.76-1.00
BM134278	2DL9-0.76-1.00
BM134278	2DL9-0.76-1.00
BM134387	2DL9-0.76-1.00
BM134396	2DL9-0.76-1.00
BM138683	2DL9-0.76-1.00
BM138694	2DL9-0.76-1.00
BE500817	2DL9-0.76-1.00
BE606576	2DL9-0.76-1.00
BE606821	2DL9-0.76-1.00
BF473312	2DL9-0.76-1.00
BF202703	2DL9-0.76-1.00
BF473679	2DL9-0.76-1.00
BE498782	2DL9-0.76-1.00
BG604772	2DL9-0.76-1.00
BE405285	2DL9-0.76-1.00
BE638105	2DL9-0.76-1.00
BE442849	2DL9-0.76-1.00
BE443508	2DL9-0.76-1.00
BE443706	2DL9-0.76-1.00
BG607573	2DL9-0.76-1.00
BE406534	2DL9-0.76-1.00
BE488358	2DL9-0.76-1.00
BE499251	2DL9-0.76-1.00
BF291608	2DL9-0.76-1.00
BE426097	2DL9-0.76-1.00
BG263038	2DL9-0.76-1.00
BF429003	2DL9-0.76-1.00
BF429243	2DL9-0.76-1.00
BF145367	2DL9-0.76-1.00
BF478648	2DL9-0.76-1.00
BF478929	2DL9-0.76-1.00
BG313542	2DL9-0.76-1.00
BG313635	2DL9-0.76-1.00
BG313761	2DL9-0.76-1.00
BE495271	2DL9-0.76-1.00
BE494004	2DL9-0.76-1.00
BE494006	2DL9-0.76-1.00
BE495592	2DL9-0.76-1.00
BG607204	2DL9-0.76-1.00
BG607573	2DL9-0.76-1.00
BE605112	2DL9-0.76-1.00
BF428883	2DL9-0.76-1.00
BE399113	2DL9-0.76-1.00
BE445957	2DL9-0.76-1.00
BE446271	2DL9-0.76-1.00
BE445693	2DL9-0.76-1.00
BE591763	2DL9-0.76-1.00
BE498110	2DL9-0.76-1.00
BE498110	2DL9-0.76-1.00
BE497814	2DL9-0.76-1.00
BE497937	2DL9-0.76-1.00
BE498416	2DL9-0.76-1.00
BE498622	2DL9-0.76-1.00
BE498636	2DL9-0.76-1.00
BF482734	2DL9-0.76-1.00
BF484009	2DL9-0.76-1.00
BF483804	2DL9-0.76-1.00
BF483929	2DL9-0.76-1.00
BF484675	2DL9-0.76-1.00
BF292102	2DL9-0.76-1.00
BF483721	2DL9-0.76-1.00
BF484270	2DL9-0.76-1.00
BG263589	2DL9-0.76-1.00
BE446073	2DL9-0.76-1.00
BE446273	2DL9-0.76-1.00
BE404151	2DL9-0.76-1.00
BF474250	2DL9-0.76-1.00
BF483693	2DL9-0.76-1.00
BF484902	2DL9-0.76-1.00
BG263207	2DL9-0.76-1.00
BG263494	2DL9-0.76-1.00
BG314359	2DL9-0.76-1.00
BF473115	2DL9-0.76-1.00
BF293021	2DL9-0.76-1.00
BF292726	2DL9-0.76-1.00
BF293160	2DL9-0.76-1.00
BF291977	2DL9-0.76-1.00
BF292159	2DL9-0.76-1.00
BF292632	2DL9-0.76-1.00
BE426380	2DL9-0.76-1.00
BE426764	2DL9-0.76-1.00
BE497137	2DL9-0.76-1.00
BF200848	2DL9-0.76-1.00
BE426499	2DL9-0.76-1.00
BE490347	2DL9-0.76-1.00
BG606898	2DL9-0.76-1.00
BE494004	2DL9-0.76-1.00
BE495651	2DL9-0.76-1.00
BF484347	2DL9-0.76-1.00
BG605368	2DL9-0.76-1.00
BG605258	2DL9-0.76-1.00
BE443570	2DL9-0.76-1.00
BE405017	2DL9-0.76-1.00
BE591447	2DL9-0.76-1.00
BM140418	2DL9-0.76-1.00
BM140522	2DL9-0.76-1.00
BF200964	2DL9-0.76-1.00
BE604711	2DL9-0.76-1.00
BE604966	2DL9-0.76-1.00
BE489901	2DL9-0.76-1.00
BE489906	2DL9-0.76-1.00
BM136904	2DL9-0.76-1.00
BM136927	2DL9-0.76-1.00
BE517704	2DL9-0.76-1.00
BF473851	2DL9-0.76-1.00
BF474053	2DL9-0.76-1.00
BG313738	2DL9-0.76-1.00
BF291966	2DL9-0.76-1.00
BG274304	2DL9-0.76-1.00
BF473175	2DL9-0.76-1.00
BE499008	2DL9-0.76-1.00
BE500307	2DL9-0.76-1.00
BE490484	2DL9-0.76-1.00
BE490491	2DL9-0.76-1.00
BE490506	2DL9-0.76-1.00
BF202577	2DL9-0.76-1.00
BF202680	2DL9-0.76-1.00
BF483318	2DL9-0.76-1.00
BG274341	2DL9-0.76-1.00
BG274365	2DL9-0.76-1.00
BG274414	2DL9-0.76-1.00
BE406607	3DS6-0.55-1.00
BE446610	3DS6-0.55-1.00
BE591226	3DS6-0.55-1.00
BE405260	3DS6-0.55-1.00
BF203138	3DS6-0.55-1.00
BE446628	3DS6-0.55-1.00
BE636816	3DS6-0.55-1.00
BF146069	3DS6-0.55-1.00
BG263754	3DS6-0.55-1.00
BG314067	3DS6-0.55-1.00
BE423249	3DS6-0.55-1.00
BE398525	3DS6-0.55-1.00
BE446568	3DS6-0.55-1.00
BE406607	3DS6-0.55-1.00
BE444280	3DS6-0.55-1.00
BG604577	3DS6-0.55-1.00
BE352587	3DS6-0.55-1.00
BE403496	3DS6-0.55-1.00
BE403509	3DS6-0.55-1.00
BE500231	3DS6-0.55-1.00
BF202265	3DS6-0.55-1.00
BG313949	3DS6-0.55-1.00
BG275108	3DS6-0.55-1.00
BF484268	3DS6-0.55-1.00
BG263454	3DS6-0.55-1.00
BE398279	3DS6-0.55-1.00
BE398288	3DS6-0.55-1.00
BE438292	3DS6-0.55-1.00
BE399515	3DS6-0.55-1.00
BG606778	3DS6-0.55-1.00
BG607967	3DS6-0.55-1.00
BI479127	3DS6-0.55-1.00
BI479183	3DS6-0.55-1.00
BG606152	3DS6-0.55-1.00
BG606332	3DS6-0.55-1.00
BQ280594	3DS6-0.55-1.00
BE406607	3DS6-0.55-1.00
BE442648	3DS6-0.55-1.00
BE406567	3DS6-0.55-1.00
BE425222	3DS6-0.55-1.00
BE407082	3DS6-0.55-1.00
BE422466	3DS6-0.55-1.00
BF292892	3DS6-0.55-1.00
BE406998	3DS6-0.55-1.00
BE406998	3DS6-0.55-1.00
BE517736	3DS6-0.55-1.00
BG313722	3DS6-0.55-1.00
BE442739	3DS6-0.55-1.00
BE442801	3DS6-0.55-1.00
BE443202	3DS6-0.55-1.00
BE443793	3DS6-0.55-1.00
BF201690	3DS6-0.55-1.00
BE471123	3DS6-0.55-1.00
BE490150	3DS6-0.55-1.00
BE404719	3DS6-0.55-1.00
BE605225	3DS6-0.55-1.00
BE406567	3DS6-0.55-1.00
BE443404	3DS6-0.55-1.00
BE444576	3DS6-0.55-1.00
BE488609	3DS6-0.55-1.00
BE495304	3DS6-0.55-1.00
BE489586	3DS6-0.55-1.00
BF202930	3DS6-0.55-1.00
BF202610	3DS6-0.55-1.00
BE496016	3DS6-0.55-1.00
BE496017	3DS6-0.55-1.00
BE495431	3DS6-0.55-1.00
BE493926	3DS6-0.55-1.00
BG607411	3DS6-0.55-1.00
BE637806	3DS6-0.55-1.00
BF202385	3DS6-0.55-1.00
BF202444	3DS6-0.55-1.00
BE425222	3DS6-0.55-1.00
BF293537	3DS6-0.55-1.00
BE446087	3DS6-0.55-1.00
BE446135	3DS6-0.55-1.00
BE446673	3DS6-0.55-1.00
BE498112	3DS6-0.55-1.00
BE499070	3DS6-0.55-1.00
BE499665	3DS6-0.55-1.00
BE499719	3DS6-0.55-1.00
BE499618	3DS6-0.55-1.00
BF474579	3DS6-0.55-1.00
BF474937	3DS6-0.55-1.00
BF483469	3DS6-0.55-1.00
BE404104	3DS6-0.55-1.00
BE494713	3DS6-0.55-1.00
BF484678	3DS6-0.55-1.00
BG312802	3DS6-0.55-1.00
BF484355	3DS6-0.55-1.00
BF484355	3DS6-0.55-1.00
BF484905	3DS6-0.55-1.00
BG263695	3DS6-0.55-1.00
BG314283	3DS6-0.55-1.00
BF473293	3DS6-0.55-1.00
BF473619	3DS6-0.55-1.00
BG262548	3DS6-0.55-1.00
BG604761	3DS6-0.55-1.00
BF291911	3DS6-0.55-1.00
BF292434	3DS6-0.55-1.00
BF292454	3DS6-0.55-1.00
BE426298	3DS6-0.55-1.00
BE497169	3DS6-0.55-1.00
BE497463	3DS6-0.55-1.00
BE518257	3DS6-0.55-1.00
BM138070	3DS6-0.55-1.00
BM135339	3DS6-0.55-1.00
BE442638	3DS6-0.55-1.00
BF484790	3DS6-0.55-1.00
BE442933	3DS6-0.55-1.00
BE404656	3DS6-0.55-1.00
BE404656	3DS6-0.55-1.00
BE497524	3DS6-0.55-1.00
BE498786	3DS6-0.55-1.00
BE488378	3DS6-0.55-1.00
BE405187	3DS6-0.55-1.00
BE405291	3DS6-0.55-1.00
BE405496	3DS6-0.55-1.00
BE591948	3DS6-0.55-1.00
BF428674	3DS6-0.55-1.00
BF146110	3DS6-0.55-1.00
BF429106	3DS6-0.55-1.00
BE604838	3DS6-0.55-1.00
BE604884	3DS6-0.55-1.00
BE637769	3DS6-0.55-1.00
BE490164	3DS6-0.55-1.00
BM134592	3DS6-0.55-1.00
BF201008	3DS6-0.55-1.00
BE442648	3DS6-0.55-1.00
BE499177	3DS6-0.55-1.00
BE496983	3DS6-0.55-1.00
BG263366	3DS6-0.55-1.00
BE591013	3DS6-0.55-1.00
BE605229	3DS6-0.55-1.00
BF293133	3DS6-0.55-1.00
BE591099	3DS6-0.55-1.00
BE497804	3DS6-0.55-1.00
BE499742	3DS6-0.55-1.00
BE500000	3DS6-0.55-1.00
BE426287	3DS6-0.55-1.00
BE490304	3DS6-0.55-1.00
BE490019	3DS6-0.55-1.00
BF429301	3DS6-0.55-1.00
BF292295	3DS6-0.55-1.00
BE405234	3DS3-0.24-0.55
BE490440	3DS3-0.24-0.55
BG312609	3DS3-0.24-0.55
BG312702	3DS3-0.24-0.55
BE422983	3DS3-0.24-0.55
BE426356	3DS3-0.24-0.55
BE444474	3DS3-0.24-0.55
BE518297	3DS3-0.24-0.55
BF473348	3DS3-0.24-0.55
BE403480	3DS3-0.24-0.55
BE488644	3DS3-0.24-0.55
BE638043	3DS3-0.24-0.55
BE399489	3DS3-0.24-0.55
BE399834	3DS3-0.24-0.55
BE399952	3DS3-0.24-0.55
BG312609	3DS3-0.24-0.55
BI479242	3DS3-0.24-0.55
BQ280546	3DS3-0.24-0.55
BQ280482	3DS3-0.24-0.55
BE398929	3DS3-0.24-0.55
BE443960	3DS3-0.24-0.55
BE444359	3DS3-0.24-0.55
BE405234	3DS3-0.24-0.55
BE426356	3DS3-0.24-0.55
BE585537	3DS3-0.24-0.55
BE586090	3DS3-0.24-0.55
BE442694	3DS3-0.24-0.55
BE490440	3DS3-0.24-0.55
BE498137	3DS3-0.24-0.55
BE495182	3DS3-0.24-0.55
BE497469	3DS3-0.24-0.55
BE442782	3DS3-0.24-0.55
BE489323	3DS3-0.24-0.55
BE442552	3DS3-0.24-0.55
BE488840	3DS3-0.24-0.55
BE488843	3DS3-0.24-0.55
BE489168	3DS3-0.24-0.55
BE489185	3DS3-0.24-0.55
BE489244	3DS3-0.24-0.55
BE489782	3DS3-0.24-0.55
BE489803	3DS3-0.24-0.55
BE445559	3DS3-0.24-0.55
BM134371	3DS3-0.24-0.55
BE444576	3DS3-0.24-0.55
BE404868	3DS3-0.24-0.55
BF291720	3DS3-0.24-0.55
BE490765	3DS3-0.24-0.55
BE590709	3DS3-0.24-0.55
BF202364	3DS3-0.24-0.55
BF202908	3DS3-0.24-0.55
BE606354	3DS3-0.24-0.55
BE443269	3DS3-0.24-0.55
BE444122	3DS3-0.24-0.55
BE444664	3DS3-0.24-0.55
BE444664	3DS3-0.24-0.55
BE490440	3DS3-0.24-0.55
BE404647	3DS3-0.24-0.55
BF200563	3DS3-0.24-0.55
BF200587	3DS3-0.24-0.55
BE591754	3DS3-0.24-0.55
BE405197	3DS3-0.24-0.55
BE488921	3DS3-0.24-0.55
BE489538	3DS3-0.24-0.55
BF482491	3DS3-0.24-0.55
BG313208	3DS3-0.24-0.55
BF478745	3DS3-0.24-0.55
BF478841	3DS3-0.24-0.55
BG313279	3DS3-0.24-0.55
BG313611	3DS3-0.24-0.55
BE495866	3DS3-0.24-0.55
BG607200	3DS3-0.24-0.55
BG607424	3DS3-0.24-0.55
BG606936	3DS3-0.24-0.55
BE605213	3DS3-0.24-0.55
BF202464	3DS3-0.24-0.55
BF201604	3DS3-0.24-0.55
BE498391	3DS3-0.24-0.55
BF428891	3DS3-0.24-0.55
BG604567	3DS3-0.24-0.55
BG262910	3DS3-0.24-0.55
BF482885	3DS3-0.24-0.55
BF474547	3DS3-0.24-0.55
BF475136	3DS3-0.24-0.55
BF292874	3DS3-0.24-0.55
BF484958	3DS3-0.24-0.55
BE446126	3DS3-0.24-0.55
BE404074	3DS3-0.24-0.55
BE426222	3DS3-0.24-0.55
BG606644	3DS3-0.24-0.55
BF482577	3DS3-0.24-0.55
BF483101	3DS3-0.24-0.55
BG604652	3DS3-0.24-0.55
BE497534	3DS3-0.24-0.55
BE443955	3DS3-0.24-0.55
BE404748	3DS3-0.24-0.55
BE497566	3DS3-0.24-0.55
BE405354	3DS3-0.24-0.55
BE405509	3DS3-0.24-0.55
BE591181	3DS3-0.24-0.55
BE591466	3DS3-0.24-0.55
BE604541	3DS3-0.24-0.55
BM136687	3DS3-0.24-0.55
BM140479	3DS3-0.24-0.55
BE604713	3DS3-0.24-0.55
BE604977	3DS3-0.24-0.55
BE637828	3DS3-0.24-0.55
BE403822	3DS3-0.24-0.55
BM137369	3DS3-0.24-0.55
BE497225	3DS3-0.24-0.55
BE590609	3DS3-0.24-0.55
BE591804	3DS3-0.24-0.55
BF474778	3DS3-0.24-0.55
BG274851	3DS3-0.24-0.55
BE590756	3DS3-0.24-0.55
BE606524	3DS3-0.24-0.55
BE606722	3DS3-0.24-0.55
BE426393	3DS3-0.24-0.55
BE426687	3DS3-0.24-0.55
BE490613	C-3DS3-0.24
BE404074	C-3DS3-0.24
BG274933	C-3DS3-0.24
BM138225	C-3DS3-0.24
BE606965	C-3DS3-0.24
BE443862	C-3DS3-0.24
BE471123	C-3DS3-0.24
BG262527	C-3DS3-0.24
BF483259	C-3DS3-0.24
BF485021	C-3DS3-0.24
BF474859	C-3DS3-0.24
BE405131	C-3DS3-0.24
BE591258	C-3DS3-0.24
BF485348	C-3DS3-0.24
BF483751	C-3DS3-0.24
BE426680	C-3DS3-0.24
BE499141	C-3DS3-0.24
BE442715	C-3DS3-0.24
BG605144	C-3DS3-0.24
BG605426	C-3DS3-0.24
BE404500	C-3DS3-0.24
BE490739	C-3DS3-0.24
BE637525	C-3DS3-0.24
BG274145	C-3DS3-0.24
BG274146	C-3DS3-0.24
BG314065	C3D
BE422971	C3D
BE443743	C3D
BG606774	C3D
BG263585	C3D
BF473034	C3D
BE406545	C-3DL2-0.27
BE444380	C-3DL2-0.27
BE494474	C-3DL2-0.27
BE423472	C-3DL2-0.27
BE423957	C-3DL2-0.27
BE424933	C-3DL2-0.27
BE592028	C-3DL2-0.27
BG262899	C-3DL2-0.27
BE490700	C-3DL2-0.27
BE406810	C-3DL2-0.27
BE500293	C-3DL2-0.27
BF202211	C-3DL2-0.27
BF474820	C-3DL2-0.27
BG263699	C-3DL2-0.27
BE399500	C-3DL2-0.27
BE422922	C-3DL2-0.27
BE404709	C-3DL2-0.27
BE606250	C-3DL2-0.27
BE637878	C-3DL2-0.27
BE404580	C-3DL2-0.27
BE406903	C-3DL2-0.27
BE517931	C-3DL2-0.27
BE444512	C-3DL2-0.27
BE445496	C-3DL2-0.27
BE446731	C-3DL2-0.27
BE605010	C-3DL2-0.27
BF482462	C-3DL2-0.27
BE489326	C-3DL2-0.27
BE442805	C-3DL2-0.27
BM135222	C-3DL2-0.27
BE403201	C-3DL2-0.27
BF201691	C-3DL2-0.27
BE443975	C-3DL2-0.27
BE443975	C-3DL2-0.27
BE517750	C-3DL2-0.27
BE605042	C-3DL2-0.27
BE443753	C-3DL2-0.27
BE494776	C-3DL2-0.27
BE500510	C-3DL2-0.27
BE442595	C-3DL2-0.27
BF201776	C-3DL2-0.27
BF201439	C-3DL2-0.27
BF478475	C-3DL2-0.27
BG313557	C-3DL2-0.27
BG313654	C-3DL2-0.27
BE495066	C-3DL2-0.27
BE493806	C-3DL2-0.27
BE494094	C-3DL2-0.27
BE495748	C-3DL2-0.27
BE445996	C-3DL2-0.27
BE446403	C-3DL2-0.27
BF482930	C-3DL2-0.27
BF484631	C-3DL2-0.27
BG263421	C-3DL2-0.27
BE405599	C-3DL2-0.27
BF291713	C-3DL2-0.27
BF291730	C-3DL2-0.27
BE517709	C-3DL2-0.27
BE495786	C-3DL2-0.27
BE406967	C-3DL2-0.27
BE404971	C-3DL2-0.27
BF428637	C-3DL2-0.27
BE591527	C-3DL2-0.27
BE591590	C-3DL2-0.27
BM138094	C-3DL2-0.27
BM140407	C-3DL2-0.27
BM138163	C-3DL2-0.27
BM140477	C-3DL2-0.27
BE604711	C-3DL2-0.27
BE637832	C-3DL2-0.27
BE637868	C-3DL2-0.27
BE403822	C-3DL2-0.27
BE403960	C-3DL2-0.27
BE500083	C-3DL2-0.27
BE607045	C-3DL2-0.27
BE590775	C-3DL2-0.27
BE445579	C-3DL2-0.27
BF474023	C-3DL2-0.27
BF474318	C-3DL2-0.27
BE498761	C-3DL2-0.27
BE499982	C-3DL2-0.27
BE490752	C-3DL2-0.27
BF202765	C-3DL2-0.27
BF202776	C-3DL2-0.27
BF484106	C-3DL2-0.27
BF485012	C-3DL2-0.27
BF485214	C-3DL2-0.27
BF485214	C-3DL2-0.27
BG274556	C-3DL2-0.27
BE444736	3DL2-0.27-0.81
BE444961	3DL2-0.27-0.81
BE445348	3DL2-0.27-0.81
BE500460	3DL2-0.27-0.81
BE495639	3DL2-0.27-0.81
BF429203	3DL2-0.27-0.81
BF146198	3DL2-0.27-0.81
BG314056	3DL2-0.27-0.81
BG607326	3DL2-0.27-0.81
BE424200	3DL2-0.27-0.81
BE424492	3DL2-0.27-0.81
BE442943	3DL2-0.27-0.81
BE445343	3DL2-0.27-0.81
BE490678	3DL2-0.27-0.81
BE497784	3DL2-0.27-0.81
BE490734	3DL2-0.27-0.81
BE490744	3DL2-0.27-0.81
BE406461	3DL2-0.27-0.81
BE406566	3DL2-0.27-0.81
BE637660	3DL2-0.27-0.81
BE500792	3DL2-0.27-0.81
BE638025	3DL2-0.27-0.81
BG313934	3DL2-0.27-0.81
BF484945	3DL2-0.27-0.81
BG263786	3DL2-0.27-0.81
BG263409	3DL2-0.27-0.81
BG263667	3DL2-0.27-0.81
BE398488	3DL2-0.27-0.81
BE398503	3DL2-0.27-0.81
BE399612	3DL2-0.27-0.81
BE422866	3DL2-0.27-0.81
BG607914	3DL2-0.27-0.81
BQ294620	3DL2-0.27-0.81
BI480556	3DL2-0.27-0.81
BQ280515	3DL2-0.27-0.81
BE406602	3DL2-0.27-0.81
BE442571	3DL2-0.27-0.81
BE444171	3DL2-0.27-0.81
BE444252	3DL2-0.27-0.81
BE585734	3DL2-0.27-0.81
BE404385	3DL2-0.27-0.81
BE406587	3DL2-0.27-0.81
BE406602	3DL2-0.27-0.81
BE442674	3DL2-0.27-0.81
BE490613	3DL2-0.27-0.81
BE490651	3DL2-0.27-0.81
BE442624	3DL2-0.27-0.81
BE445011	3DL2-0.27-0.81
BE494330	3DL2-0.27-0.81
BE494450	3DL2-0.27-0.81
BE500394	3DL2-0.27-0.81
BE636993	3DL2-0.27-0.81
BE499348	3DL2-0.27-0.81
BE495028	3DL2-0.27-0.81
BE495226	3DL2-0.27-0.81
BF485179	3DL2-0.27-0.81
BE404799	3DL2-0.27-0.81
BE495145	3DL2-0.27-0.81
BE499968	3DL2-0.27-0.81
BE403619	3DL2-0.27-0.81
BE403647	3DL2-0.27-0.81
BE403721	3DL2-0.27-0.81
BE497323	3DL2-0.27-0.81
BE443191	3DL2-0.27-0.81
BE443568	3DL2-0.27-0.81
BE443770	3DL2-0.27-0.81
BE636979	3DL2-0.27-0.81
BF429416	3DL2-0.27-0.81
BF483255	3DL2-0.27-0.81
BF145691	3DL2-0.27-0.81
BE489481	3DL2-0.27-0.81
BE489130	3DL2-0.27-0.81
BE442986	3DL2-0.27-0.81
BE443175	3DL2-0.27-0.81
BE443193	3DL2-0.27-0.81
BE444392	3DL2-0.27-0.81
BE443829	3DL2-0.27-0.81
BM134303	3DL2-0.27-0.81
BM134414	3DL2-0.27-0.81
BM134465	3DL2-0.27-0.81
BM134465	3DL2-0.27-0.81
BM138209	3DL2-0.27-0.81
BM138210	3DL2-0.27-0.81
BM138364	3DL2-0.27-0.81
BM138485	3DL2-0.27-0.81
BE403519	3DL2-0.27-0.81
BE444252	3DL2-0.27-0.81
BF292596	3DL2-0.27-0.81
BF200720	3DL2-0.27-0.81
BE499024	3DL2-0.27-0.81
BE500348	3DL2-0.27-0.81
BE445533	3DL2-0.27-0.81
BG607141	3DL2-0.27-0.81
BE490613	3DL2-0.27-0.81
BE490651	3DL2-0.27-0.81
BE490658	3DL2-0.27-0.81
BE445539	3DL2-0.27-0.81
BE494345	3DL2-0.27-0.81
BE470919	3DL2-0.27-0.81
BE517780	3DL2-0.27-0.81
BF200942	3DL2-0.27-0.81
BE405214	3DL2-0.27-0.81
BE444252	3DL2-0.27-0.81
BE488783	3DL2-0.27-0.81
BE489603	3DL2-0.27-0.81
BE490596	3DL2-0.27-0.81
BE489274	3DL2-0.27-0.81
BE497664	3DL2-0.27-0.81
BE499348	3DL2-0.27-0.81
BE500112	3DL2-0.27-0.81
BF201874	3DL2-0.27-0.81
BF145855	3DL2-0.27-0.81
BF482512	3DL2-0.27-0.81
BF478406	3DL2-0.27-0.81
BF478559	3DL2-0.27-0.81
BF478698	3DL2-0.27-0.81
BF478932	3DL2-0.27-0.81
BG313152	3DL2-0.27-0.81
BG313297	3DL2-0.27-0.81
BE496144	3DL2-0.27-0.81
BE495175	3DL2-0.27-0.81
BE495386	3DL2-0.27-0.81
BE494000	3DL2-0.27-0.81
BE494067	3DL2-0.27-0.81
BE495766	3DL2-0.27-0.81
BG607861	3DL2-0.27-0.81
BG607384	3DL2-0.27-0.81
BG314548	3DL2-0.27-0.81
BG607143	3DL2-0.27-0.81
BF202303	3DL2-0.27-0.81
BF478499	3DL2-0.27-0.81
BE498378	3DL2-0.27-0.81
BG263365	3DL2-0.27-0.81
BE494888	3DL2-0.27-0.81
BE446457	3DL2-0.27-0.81
BE497979	3DL2-0.27-0.81
BE499607	3DL2-0.27-0.81
BF482582	3DL2-0.27-0.81
BF484017	3DL2-0.27-0.81
BF484021	3DL2-0.27-0.81
BG605572	3DL2-0.27-0.81
BF483824	3DL2-0.27-0.81
BF483063	3DL2-0.27-0.81
BF485480	3DL2-0.27-0.81
BF483086	3DL2-0.27-0.81
BF292612	3DL2-0.27-0.81
BF293037	3DL2-0.27-0.81
BF483675	3DL2-0.27-0.81
BE405208	3DL2-0.27-0.81
BE406587	3DL2-0.27-0.81
BE425919	3DL2-0.27-0.81
BE471312	3DL2-0.27-0.81
BE606881	3DL2-0.27-0.81
BF482732	3DL2-0.27-0.81
BF483618	3DL2-0.27-0.81
BG314311	3DL2-0.27-0.81
BG607570	3DL2-0.27-0.81
BF483498	3DL2-0.27-0.81
BF484767	3DL2-0.27-0.81
BG262509	3DL2-0.27-0.81
BG604766	3DL2-0.27-0.81
BG604870	3DL2-0.27-0.81
BG604893	3DL2-0.27-0.81
BF293652	3DL2-0.27-0.81
BF291889	3DL2-0.27-0.81
BF291729	3DL2-0.27-0.81
BF291729	3DL2-0.27-0.81
BF291861	3DL2-0.27-0.81
BE517836	3DL2-0.27-0.81
BF200872	3DL2-0.27-0.81
BE517732	3DL2-0.27-0.81
BE499871	3DL2-0.27-0.81
BE494067	3DL2-0.27-0.81
BE495766	3DL2-0.27-0.81
BG605323	3DL2-0.27-0.81
BE443049	3DL2-0.27-0.81
BE443288	3DL2-0.27-0.81
BE443349	3DL2-0.27-0.81
BE404455	3DL2-0.27-0.81
BE496852	3DL2-0.27-0.81
BE518279	3DL2-0.27-0.81
BE494161	3DL2-0.27-0.81
BE494632	3DL2-0.27-0.81
BE591159	3DL2-0.27-0.81
BE591287	3DL2-0.27-0.81
BE591727	3DL2-0.27-0.81
BE591581	3DL2-0.27-0.81
BE591705	3DL2-0.27-0.81
BE591575	3DL2-0.27-0.81
BG604453	3DL2-0.27-0.81
BM140325	3DL2-0.27-0.81
BM137713	3DL2-0.27-0.81
BF201059	3DL2-0.27-0.81
BF473801	3DL2-0.27-0.81
BG604501	3DL2-0.27-0.81
BE637307	3DL2-0.27-0.81
BF146198	3DL2-0.27-0.81
BE604885	3DL2-0.27-0.81
BE517962	3DL2-0.27-0.81
BE499834	3DL2-0.27-0.81
BE518446	3DL2-0.27-0.81
BF200549	3DL2-0.27-0.81
BF200697	3DL2-0.27-0.81
BG607212	3DL2-0.27-0.81
BE498742	3DL2-0.27-0.81
BE499739	3DL2-0.27-0.81
BE490085	3DL2-0.27-0.81
BF202587	3DL2-0.27-0.81
BF483399	3DL2-0.27-0.81
BF485029	3DL2-0.27-0.81
BF292309	3DL2-0.27-0.81
BG274635	3DL2-0.27-0.81
BE406551	3DL3-0.81-1.00
BE444864	3DL3-0.81-1.00
BE445136	3DL3-0.81-1.00
BE490663	3DL3-0.81-1.00
BE490286	3DL3-0.81-1.00
BG312618	3DL3-0.81-1.00
BE446445	3DL3-0.81-1.00
BE407052	3DL3-0.81-1.00
BE404374	3DL3-0.81-1.00
BE500244	3DL3-0.81-1.00
BE399565	3DL3-0.81-1.00
BE399812	3DL3-0.81-1.00
BE422762	3DL3-0.81-1.00
BG312618	3DL3-0.81-1.00
BI480435	3DL3-0.81-1.00
BQ280603	3DL3-0.81-1.00
BE444473	3DL3-0.81-1.00
BE585704	3DL3-0.81-1.00
BE442818	3DL3-0.81-1.00
BE442875	3DL3-0.81-1.00
BE443397	3DL3-0.81-1.00
BE405348	3DL3-0.81-1.00
BE499049	3DL3-0.81-1.00
BE499186	3DL3-0.81-1.00
BF482769	3DL3-0.81-1.00
BE499696	3DL3-0.81-1.00
BF485004	3DL3-0.81-1.00
BE403428	3DL3-0.81-1.00
BE404540	3DL3-0.81-1.00
BF429350	3DL3-0.81-1.00
[truncated: 2,515 more rows]

## Sheet: Polymorphic ESTs tör.
Polymorphic (>5bp InDels) hits with 399 ESTs on Ae. umbellulata chromosomes
EST	Chromosome position (wheat)	Chromosome position (U genome)
BE424946	1D	1U
BE425918	1D	1U
BE426097	1D	1U
BE426686	1D	1U
BE426844	1D	1U
BE443789	1D	1U
BE443835	1D	1U
BE444879	1D	1U
BE445898	1D	1U
BE446624	1D	1U
BE471203	1D	1U
BE489313	1D	1U
BE496824	1D	1U
BE497808	1D	1U
BE590674	1D	1U
BE590719	1D	1U
BE590760	1D	1U
BE591578	1D	1U
BE607041	1D	1U
BE637610	1D	1U
BF474455	1D	1U
BF474569	1D	1U
BF483588	1D	1U
BF484941	1D	1U
BG606447	1D	1U
BG607446	1D	1U
BG607463	1D	1U
BG607867	1D	1U
BM134433	1D	1U
BE404696	1D	1U
BE405594	1D	1U
BE406605	1D	1U
BE423485	1D	1U
BE423963	1D	1U
BE497808	1D	6U
BE590719	1D	6U
BE605158	1D	6U
BF482786	1D	6U
BF485516	1D	6U
BG608068	1D	6U
BE399282	1D	6U
BE403717	1D	6U
BE426097	1D	6U
BE438469	1D	6U
BE444305	1D	6U
BE489313	1D	6U
BE494527	1D	6U
BE443185	2D	2U
BE443294	2D	2U
BE443423	2D	2U
BE443508	2D	2U
BE444521	2D	2U
BE445233	2D	2U
BE446243	2D	2U
BE489227	2D	2U
BE490384	2D	2U
BE495372	2D	2U
BE495592	2D	2U
BE497015	2D	2U
BE498252	2D	2U
BE498358	2D	2U
BE499533	2D	2U
BE500333	2D	2U
BE590566	2D	2U
BE592008	2D	2U
BE604770	2D	2U
BF145367	2D	2U
BF201315	2D	2U
BF293175	2D	2U
BF293215	2D	2U
BF473077	2D	2U
BF474508	2D	2U
BF484675	2D	2U
BG262956	2D	2U
BG263570	2D	2U
BG313228	2D	2U
BG604703	2D	2U
BG606671	2D	2U
BM134334	2D	2U
BM135213	2D	2U
BM138228	2D	2U
BE399364	2D	2U
BE423792	2D	2U
BE424990	2D	2U
BE426097	2D	2U
BE426206	2D	2U
BE442884	2D	2U
BE489227	2D	6U
BE497137	2D	6U
BE497808	2D	6U
BE500495	2D	6U
BF202776	2D	6U
BF293021	2D	6U
BF473077	2D	6U
BF478610	2D	6U
BF483377	2D	6U
BG263695	2D	6U
BG264057	2D	6U
BE426097	2D	6U
BE426229	2D	6U
BE442849	2D	6U
BE445957	2D	6U
BE488499	2D	6U
BE499049	3D	2U
BF200697	3D	2U
BF292559	3D	2U
BF429350	3D	2U
BF483618	3D	2U
BF483675	3D	2U
BF484536	3D	2U
BF485214	3D	2U
BG263421	3D	2U
BG263570	3D	2U
BG312618	3D	2U
BG605572	3D	2U
BM135213	3D	2U
BM138364	3D	2U
BM140313	3D	2U
BE399612	3D	2U
BE422466	3D	2U
BE442595	3D	2U
BE471123	3D	2U
BE490678	3D	2U
BE442986	3D	3U
BE442986	3D	3U
BE443092	3D	3U
BE444335	3D	3U
BE446445	3D	3U
BE489244	3D	3U
BE489481	3D	3U
BE494000	3D	3U
BE498661	3D	3U
BE517750	3D	3U
BE586090	3D	3U
BE591925	3D	3U
BE637832	3D	3U
BF202464	3D	3U
BF202610	3D	3U
BF292434	3D	3U
BF292559	3D	3U
BF293037	3D	3U
BF428535	3D	3U
BF473801	3D	3U
BF474937	3D	3U
BF478841	3D	3U
BF482582	3D	3U
BF483675	3D	3U
BF484106	3D	3U
BF484767	3D	3U
BG263906	3D	3U
BG274676	3D	3U
BG313611	3D	3U
BG314056	3D	3U
BG314283	3D	3U
BG607141	3D	3U
BM134371	3D	3U
BM138485	3D	3U
BE404868	3D	3U
BE405552	3D	3U
BE422466	3D	3U
BE422866	3D	3U
BE422983	3D	3U
BE442694	3D	3U
BE489586	3D	4U
BE490150	3D	4U
BE493926	3D	4U
BE605229	3D	4U
BF429106	3D	4U
BE423957	3D	5U
BE499834	3D	5U
BG605572	3D	5U
BE498137	3D	7U
BE605103	3D	7U
BE606354	3D	7U
BE637878	3D	7U
BF484106	3D	7U
BM138364	3D	7U
BE405496	3D	7U
BE422466	3D	7U
BE498347	4D	4U
BE498921	4D	4U
BE605229	4D	4U
BF291555	4D	4U
BF475128	4D	4U
BG274627	4D	4U
BE405275	4D	4U
BE426206	4D	4U
BE426341	4D	4U
BE442731	4D	4U
BE444413	4D	4U
BE489955	4D	4U
BE442582	4D	5U
BE444421	4D	5U
BE498921	4D	5U
BF473305	4D	5U
BE500445	4D	6U
BE517725	4D	6U
BE518014	4D	6U
BE585767	4D	6U
BE591254	4D	6U
BF292015	4D	6U
BF428777	4D	6U
BF473305	4D	6U
BG263683	4D	6U
BM138366	4D	6U
BM138559	4D	6U
BE404516	4D	6U
BE405350	4D	6U
BE405592	4D	6U
BE442868	4D	6U
BE488233	4D	6U
BE489218	4D	6U
BE493925	4D	6U
BE498921	4D	6U
BF292124	4D	7U
BF484106	4D	7U
BG273995	4D	7U
BG313529	4D	7U
BE490435	4D	7U
BE604713	4D	7U
BE605043	4D	7U
BF202618	5D	2U
BF483357	5D	2U
BG263421	5D	2U
BG313229	5D	2U
BG314227	5D	2U
BG607041	5D	2U
BM135213	5D	2U
BE438473	5D	2U
BE443423	5D	2U
BE444030	5D	2U
BE495277	5D	2U
BE499071	5D	2U
BF200863	5D	2U
BF202618	5D	4U
BF485261	5D	4U
BE438473	5D	4U
BE500513	5D	4U
BG314194	5D	5U
BM140591	5D	5U
BQ294679	5D	5U
BE422834	5D	5U
BE442957	5D	5U
BE443466	5D	5U
BE444113	5D	5U
BE446342	5D	5U
BE488679	5D	5U
BE497098	5D	5U
BE499071	5D	5U
BE591279	5D	5U
BE604729	5D	5U
BE604762	5D	5U
BF293646	5D	5U
BF428826	5D	5U
BF478849	5D	5U
BG263501	5D	5U
BE518349	6D	4U
BF145253	6D	4U
BF292989	6D	4U
BF485398	6D	4U
BG606839	6D	4U
BG607104	6D	4U
BM138382	6D	4U
BE403577	6D	4U
BE405680	6D	4U
BE422939	6D	4U
BE424039	6D	4U
BE442610	6D	4U
BE445641	6D	4U
BE497126	6D	4U
BE498099	6D	4U
BE499574	6D	4U
BE444403	6D	6U
BE499574	6D	6U
BE637728	6D	6U
BF429472	6D	6U
BF482764	6D	6U
BF482944	6D	6U
BE399922	6D	6U
BE403550	6D	6U
BF199604	7D	4U
BE422954	7D	4U
BE444824	7D	4U
BE489061	7D	4U
BE496873	7D	4U
BE497927	7D	4U
BE518359	7D	4U
BE497409	7D	5U
BE604523	7D	5U
BE637251	7D	5U
BF473284	7D	5U
BG606785	7D	5U
BE471156	7D	5U
BE489313	7D	5U
BE637251	7D	6U
BE637759	7D	6U
BE637853	7D	6U
BF146129	7D	6U
BF483603	7D	6U
BG274625	7D	6U
BG312585	7D	6U
BG607540	7D	6U
BE405093	7D	6U
BE443877	7D	6U
BE489313	7D	6U
BE500909	7D	6U
BE471015	7D	7U
BE494382	7D	7U
BE498785	7D	7U
BE498933	7D	7U
BE499146	7D	7U
BE518087	7D	7U
BE590752	7D	7U
BE590931	7D	7U
BE591594	7D	7U
BE606439	7D	7U
BF201207	7D	7U
BF201452	7D	7U
BF429007	7D	7U
BF473832	7D	7U
BF483072	7D	7U
BF483549	7D	7U
BF484707	7D	7U
BG262332	7D	7U
BG274514	7D	7U
BG312559	7D	7U
BG604834	7D	7U
BG604918	7D	7U
BG606785	7D	7U
BM138536	7D	7U
BE404430	7D	7U
BE404790	7D	7U
BE422849	7D	7U
BE423044	7D	7U
BE423703	7D	7U
BE426203	7D	7U
BE442755	7D	7U
BE444834	7D	7U
