# Supplementary material for: Chromosome genomics facilitates the marker development and selection of wheat-Aegilops biuncialis addition, substitution and translocation lines
Source: Sci Rep. 2023 Nov 22;13:20499. doi: 10.1038/s41598-023-47845-8 (PMC10665447; doi:10.1038/s41598-023-47845-8)
Supplement: Supplementary file 2 — Supplementary Information 2. [file 41598_2023_47845_MOESM2_ESM.xlsx]

## Sheet: Metadata
Chromosome genomics facilitates the marker development and selection of wheat-Aegilops biuncialis addition, substitution and translocation lines András Farkas1†, Eszter Gaál1†* ,László Ivanizs1, Nicolas Blavet2, Mahmoud Said2,3, Kateřina Holušová2, Kitti Szőke-Pázsi1, Tamás Spitkó1, Edina Türkösi1, Klaudia Kruppa1, Péter Kovács1, Éva Darkó1, Éva Szakács1, Jan Bartoš2, Jaroslav Doležel2, István Mo…
Data S2: PCR validation of the molecular markers designed in the present study and used for the mar-ker assisted selection of wheat-Ae. biuncialis introgression lines. Primer sequences of EST-, IT- and cDNA markers and their PCR amplicons produced on DNA template of the crossing partners Mv9kr1, Ae. biuncialis MvGB642, on their amfiploid and on Chinese Spring-Ae. umbellulata 1U-7U and CS-Ae. geni…

## Sheet: Markers
Markers specific for Aegilops chromosomes
Marker	Chromosome	Forward Primer	Reverse Primer	Ta (oC)	Amplicon in Aegilops (bp)
EST-based markers
BE443877	6U	GCTAGATTTCGTGGCCATTT	CCTTAGCCCCTGCGTGACCC	60	200, 203, 211
BE637251*	6U	CCGAACCAAATCCAAGACTG	GAAGACCATCGAAGAATCGT	60	173
BE604523*	5U	GGATCAAATTCCAAGTTAACTGCT	TGTACATGGTAATCTGCAGG	60	210, 213
BE637853	6U	ATGCACCCAAAATGAGTCGT	CCAAATATGACGAGTTGACC	60	185, 195
BF473284	5U	CAGAGCTGGGAAGCTGGA	TGAAACAAACACCTTGGACATAT	60	245, 258
BE471156*	5U	TAAGGGCACAAATCCCAGAC	TTGAACCTGGCAATCAGGTT	60	343, 347
BE496824*	1U	TCCCAATCTCATCTCCAAGC	GGACTCTTGGGCACCGGC	60	153, 159
BE471203	1U	GCCACAACCGGTAACATTCT	TCATTTTTGGCAGGTAGATC	60	210, 214
BE444879	1U	GGTTGGATTATGAAGCTTTGGA	TGGACAGAATTCATTAACCAA	60	235
BE443789*	1U	CCCAAGAAACCAAACAACAAA	CAGCCGATGTATCAAGATTTTGA	60	245
BE426097*	1U	GCGAGACTCCGAAAGTTGAC	CCGTGGTCTGGTGATTGCTC	60	191, 196
BG606447*	1U	AGGTCAAGATGTCCCAGTGC	TACAAGCTACTAGGACACCT	60	221
BE422954*	2U			60	246, 252
BG608068	6U	GACTGCTCTGACAGGCAACA	CAGCTCCTGCCAAACTCGC	60	201
BE444305*	1M	CCTGGTGCCTGAGTTTGACT	ATCAGCATCTCTTGTCTCTC	60	174, 178
BE518349	4U	ATCGGGTACAAGCACCAGTC	GCCGCAGATGGCGCCGAGGC	60	320
BE422834	5M	CAAACTCTGACGGCCTGAAT	TGGAAAGTTGAGGCCAGACT	60	244
BE498099	4U	ATCTGTTTACTGCGCGTTCC	CACGGACAAAACAGAAGGAC	60	302, 315
BE442957*	5U	TCATAGCAATATCAACAAGACTCCA	AGCGACGGCGGGAGCAGTATT	60	246, 251
BE497126*	4U	CTCGAGATGGACGCAAGAC	AATTCGCTCACCTGCGTATG	60	340, 348
BM140591*	5U	TCTTGTCACTGCTCCTGGTG	ACAGTGTGACCGTCTTGGCG	60	287
BQ294679*	5U	GATCATCATCGCAGGCCTAT	TATGTCCTTACAGAAATGCG	60	246
BE442755*	7U	CTGCATCCTTCACCAGATCA	ACCGTTCAAACTCCTTCGTA	60	279
BE423703*	7U, 7M	TGCTTGTCGAGGAACCTCTT	CGCGGCAGCTAGCATCTCTC	60	386
BF484941	1U	CCGACGCAGTGCTTCTACT	GGCAAAGCTCCGCCCGGC	60	178
BE497808	1U, 1M	CTACACAAGTCGCGGTTTCA	CCCGCGGCGTGCTCAAGATC	60	1U: 279, 288; 1M: 244, 249
BF483072	7U, 7M	TCAGAGCATGATGGATTAGCC	GTTCTGTCCGGGTTGTGGTG	60	206, 222, 226
BE499071	5M	CTTTGCCGCTAAGCAAGC	GGATTACCGACCGTGGTGGG	60	370, 385
BF473832*	7U	TCTTCTGCCACCGCTTTACT	ATTCAGGAAAGCGTATGCAA	60	323
BF201452*	7U	GAACACACAGCAACCAATCG	CTGGTCGCTGAGGCACCGGC	60	403
BE404790*	7U	GCTCAAGCTCAGCAAGCTCT	GGTATGAAATTAACACGGAT	60	431
BE590752	7U	GACGGAGCAGATGACGTAGG	TGTGCTCGTGCTGCTGCCG	60	260
BE590760*	1U	CGCGAAGAACAACAGAGTGA	CGCCTTTGAGAAAGCAGGAG	60	257, 261, 271
BG607867*	1U	CTCTTCTCATCTGGCGGTTC	CGCGCCCCGGCGGTCCCGG	60	222, 237, 244
BE444824*	4U	CACAGGGTGACCTTCAACG	CCACATACTAAAGATGGATC	60	228, 232, 241
BM138536	3U	GGAGTAGGTCGCTCTTGCAC	CCAACGTGTTCTCCTCTCTC	60	223, 229
BE498933	7U	GCTTCATCGCATTGTCAAGA	CGTATCCCCTTGTGCGCACT	60	425
BG314194	3U	AAAGCAAGCAAGCAAGCACT	GAAGGCCGGCGTCTCGCGTG	60	362, 369
BE444113	5U	TCTCGGAGGAAAGCTTGAAC	GGTTCGTCGCGTTGTCGATC	60	216
Intron-targeting markers
Ae1U3441.1*	1U	AAAGGAGGTTGCTGGGGATATGAT	AGAGTGTGTATTGGGCTCTCAAAT	60	278
Ae1U14403.2	1U	CAGCTTCATCATCAAGAAGAAGGG	GCCACATGGATGGATATTGGAATC	60	266, 277
Ae2U10441.1*	2U	CCATCGTGATGCATTATTGGTGAA	TGACACGTCATACACCACAACTTA	60	229, 241
Ae3U19.3*	3U	AAGTTCATTGCAGACAACTACAGC	GACATTGCTCAACGCTTATCAAGA	60	291
Ae2U14986.1*	2U, 2M	GAGATCCTCCTCTCCACCTCC	AGAAACATGATGCACCAAATTCGT	60	314, 322
Ae3U15137.1*	3U	GAGGACCAATTCGAGTGCTTTCTC	TCCAAAACCAGCATGGACACTATA	60	328
Ae3U17130.3*	3U	GGTGAGGTTCCATCTTCATCTCTT	GCTATACCAAGCTTCGTATTGCAG	60	205
Ae5U10541.4*	5U	ATCCTCAGCCCCGACGAAAT	TGGCTAGCTACAAATCGAAGCTAA	60	190
Ae4U11426.3*	4U	TAGCTATGCTTTGGTTACTCGGTA	AGTAGTAATCAATGGCACGTCACT	60	281
Ae4U15448.1*	4U	CATCATGGCAGAGTTTGTGGAG	ATAAGGTTTACTCAGCCAAACCCT	60	261
Ae7U12319.2*	7U	TTCTCCAATGGCAGGGTTCC	TGTATTCGGGTGTATTCTGGTCAG	60	254
Ae4U20523.1*	4U	CTTGGCAGGGACGTTATGGAG	GGTTCTGATCGGCATAAAAAGGAG	60	313, 324
Ae5U8072.1*	5U	GCATTGCCGTCTGGAAGTCG	CGCAAAACACTGTACCATTACTGT	60	249, 263
Ae7U16619.2*	7U, 7M	CCATCGATGCCATGACTCCC	CAAAAGCGAAGACATACATACCCC	60	7U: 293, 296
Ae7U29054.1*	7U	ACCCCTACCAAGTATCAGAGCTTA	ACGGATGGAGTACGAACCAATTAA	60	252
Ae6U14697.1*	6U	CTACCTGGGGTTCCTCTACTTCAT	AGCATCGTCTCTACTACCCAGATA	60	356
Ae4U24236.1	4U, 6U	GGAGCTCTTTACTCCTCCGTG	AGTGCAAACCAGTTTATTCACGAG	60	322
Ae5U23507.1 *	5U, 4M	GATGATCCCGAACCTACGCTAC	CTTTAATGCCCATAGTGTCGTGTC	60	259, 269
Ae1U9910.3*	1M	GTCATCCTCGTCTCCGATATCTTC	CATATTCGGGTTGAACAGCAGTAC	60	330, 342
Ae2U6349.3*	2M	GATAGCACCTGGGACATTCGG	CGATTTGGCTAGCTGCTATTTTGA	60	400, 413
cDNA-based markers
1L-1_U_2*	1U	GCACGACATACCAAGAAGCA	TTATGTGTAATGCTGAAGGG	60	326
1L-2_M_1	1U	GCTTGGAATCTTCGTCCATC	ATGTACTCCATCCAATGCAG	60	434, 446
1S-1_U_1	1U	TGCGCCTGACAGTCTCTG	GTGGCCATGGATATGCAGCA	60	350
1S-2_U_2*	1U	GCAACCAAGGTTGGCATATT	TGAATTCATATTCACCACGG	60	349
3L-1_M_5	1U, 3M	CTCAGGCGATGACCTTGACT	ATCTCGACACTTGCCTTTGC	60	402
3L-2_U_1*	3U	ACGTACGCAGCAGGATAAGG	GTGGGTCGGGTCGGGACGGG	60	213
3S-1_U_3*	3U	GATTCCACCCAGTAGCAAGC	GCACCGTTCGCGCGCGAG	60	290
3S-4_U_2*	3U	AATGCCCTCATCAAGGACAC	TATGGATGGCAATTGTTTAT	60	284
3S-3_U_4	3U	AGTTCTTCACAGGCCACAGG	AAAGTTGAGTCATCTATTTTG	60	206
3L-3_U_3*	3U	TTGCTTGTTTCATCCAGTTCC	AAGAGTGACATGTTTCTGAATATC	60	148
3L-3_U_8*	3U	TGGTATAATCGCGTCTGCTG	AGAAATAATTAAGACACTGC	60	353
4L-2_U_3	3U	TGTTGGGTAGCGGATTGATT	ATGCGCTGTCGTAACCGGTT	60	251
4L-2_U_5	6U	GGATTGATTTGGCCTAGCAC	ATCACTTCATGATAAGCTGG	60	235
4S-1_U_1*	6U	ATAGCTTGGGCAGAGCGTAG	CTTTCTAGGCATTTCAAATGAAC	60	257, 292
4S-1_M_3	6U, 4M	GCCCTCAATGACCAAATGTT	GGCGTGGGCCTCCGCGGCGG	60	334
4S-2_U_3*	6U	GCAAGGAGACGAGGAAAGTG	GTCTCCTTGATATTTTATGC	60	259
4S-2_M_1	6U, 4M	TCCAAGTTCCAACTCAAATGG	GTGTCAAGTCTGTAACTTTG	60	330
5L-3_U_3	5U	GATCACACAACGACCGACAC	ACCACCACCCTCCGGCCTGA	60	319
5L-3_U_5*	5U	GGCTGGATTCCTCTCTCTCC	CTCCAATCATTCAGCATTAA	60	303
5L-4_U_3	4U	GAAGAAGACGACGACGAAGG	AATGCAACAGCACACACACG	60	338
5S-1_U_1*	5U	GCTTCGATGAGAGGGAGATG	CATTTCCTTCCAGCACATAT	60	364
5S-3_U_1*	5U	ACGCGTTGATGGACAAGAA	CAAGCTAGAAAGTACTAGCA	60	262, 272
5S-5_U_2*	3U	GCTGCTGACGCCTGTATTTA	AAGCAAGGCTACGGCAGCAC	60	294
5S-5_U_4*	3U	TGGCATACATTGTGCAAACA	ACCAGCACCACGCCGAAGCT	60	179, 183
6S-1_U_2*	4U	GCGATGCTTGTGGAGTTTCT	TCGGCTAGCTCACAAATAGT	60	170, 183
7L-2_U_2*	7U	GCCACTCCGCATGATAATTT	TGGCCGTACCTTACGCACTT	60	249
7S-2_U_5*	7U	CCCAGAATGCCATGTGTGT	TTGTAAGTTGTAACGACGAC	60	307, 312
7S-4_U_1	7U	GTTGATCACGTGCCTGTTTC	GATCGCTGCCGCCACCCAGA	60	243
2S-4_M_5	2M	TGCAGTGGCCAATTACTCAA	GTGCTGCTTGTTAGAATTAC	60	345
3L-2_M_1*	3M	CGCCACTTCCCATATTCCTA	ATCAGCATCCACGCGCAGGC	60	316
3L-3_M_6*	3M	CACGATTAAACATGCCGTTG	TCTCGTGTCTGGTCGTCGAT	60	239, 245
4S-4_M_4	4M	AGATCTCGCAGCCAACTCAT	GTTAGTAGGTCGAATAGAAT	60	228
5S-4_U_4*	3M	TTAATATTCGGCCGCCAAG	GCAACTGGAAGCGGCGTTCG	60	211, 215
6L-1_M_1*	6M	TTTCTGCACCATCCTGTCTG	ATACCAAACAGAGCATACTA	60	244
6L-2_M_3*	6M	AAGCAAGCACCAAGACTCGT	TGCCTTCAGTACGATATATA	60	337
6S-1_M_1*	6M	GACGGTGAAAGCGAGAGAAT	CGGCTAGGCTCACAAATAGT	60	296, 308
7L-1_M_2	3M, 7M	CCCGGATGCCAATACTCTTA	AACTACCTTGACCCTAGAAT	60	358
7L-2_M_2	3M, 7M	TTGCGCCAAATAATAACACG	CTTAGAGAGAGAGGGAGAGG	60	339, 348
7S-3_M_1	7M	ATTGCTCTTCCCGCTGAA	ACGCTCAAGGGCCACGTCGA	60	166
* yes/no polymorphism between wheat and Aegilops

## Sheet: EST markers, parents+additions
Primer name	Chromosomal location in wheat	Chromosomal location in Aegilops	Expected amplicon size	Aegilops contig	Indel		Mv9kr1	Ae. biu. 642	Ae. biu. 642 amph.	1U	2U	3U	4U	5U	6U	7U	1M	2M	3M	4M	5M	6M	7M
BE443877_1F	7DL	6U	205	jcf7180008104585_6u	25 del			200	200						200
BE443877_1R								203	203						203
								211	211						211
BE637251_1F	7DS	6U	163	jcf7180008084104_6u	18 del			173	173						173
BE637251_1R
BE604523_1F	7D	5U	213	scf7180016137971_5u	16 ins									210
BE604523_ 1R														213
BE637853_1F	7D	6U	184	jcf7180008018018_6u	21 ins			185	185						185
BE637853_1R								195	195						195
							235		235	235	235	235	235	235	235	235	235	235	235	235	235	235	235
							246		246	246	246	246	246	246	246	246	246	246	246	246	246	246	246
BF473284_1F	7D	5U	285	scf7180016234841_5u	41 ins		245	245	245	245	245	245	245	245	245	245	245	245	245	245	245	245	245
BF473284_1R								258	258					258
BE444824_1F	7D	4U	207	scf7180015017324_4u	10 del			228	228				228
BE444824_1R								232	232				232
								241	241				241
BE471156_1F	7D	5U	338	scf7180016218894_5u	31 del			343	343					343
BE471156_1R								347	347					347
BE590760_1F	1D	1U	222	jcf7180008796900_1u	14 ins			257	257	257
BE590760_1R								261	261	261
								271	271	271
BE496824_1F	1D	1U	159	jcf7180008728156_1u	6 del			153	153	153
BE496824_1R								159	159	159
BE471203_1F	1D	1U	210	jcf7180008803114_1u	35 del			210	210	210
BE471203_1R								214	214	214
							236		236	236	236	236	236	236	236	236	236	236	236	236	236	236	236
BE444879_1F	1D	1U	235	jcf7180008700667_1u	11 del		228		228	228	228	228	228	228	228	228	228	228	228	228	228	228	228
BE444879_1R								235	235	235
BE443789_1F	1D	1U	240	jcf7180008807277_1u	17 ins			245	245	245
BE443789_1R
BE426097_1F	1D	1U	193	jcf7180008691667_1u	18 del			191	191	191
BE426097_1R								196	196	196
BG606447_1F	1D	1U	218	jcf7180008802590_1u	18 ins			221	221	221
BG606447_1R
BE422954_1F	7D	4U	250	scf7180015104530	12 del			246	246		246
BE422954_1R								252	252		252
BG608068_1F	1D	6U	205	jcf7180008102694_1u	21 ins			201	201						201
BG608068_1R							221		221	221	221	221	221	221	221	221	221	221	221	221	221	221	221
BG607867_3F	1D	1U	209	jcf7180008730537_1u				222	222	222
BG607867_3R								237	237	237
								244	244	244
BE497808_1F	1D	6U	190	jcf7180008760647_1u	8 del		200		200	200	200	200	200	200	200	200	200	200	200	200	200	200	200
BE497808_1R							215		215	215	215	215	215	215	215	215	215	215	215	215	215	215	215
							231		231	231	231	231	231	231	231	231	231	231	231	231	231	231	231
									244								244
									249								249
									263								263
									279	279
									288	288
BE444305_1F	1D	6U	156	jcf7180007989403_1u	15 ins			174	174								174
BE444305_1R								178	178								178
BE518349_1F	6D	4U	325	scf7180015018984_4u	98 ins		302	302	302	302	302	302	302	302	302	302	302	302	302	302	302	302	302
BE518349_1R								320	320				320
							329	329	329	329	329	329	329	329	329	329	329	329	329	329	329	329	329
							333	333	333	333	333	333	333	333	333	333	333	333	333	333	333	333	333
BE422834_1F	5D	5U	262	scf7180016267523_5u	15 ins			244	244												244
BE422834_1R							256	256	256	256	256	256	256	256	256	256	256	256	256	256	256	256	256
							260	260	260	260	260	260	260	260	260	260	260	260	260	260	260	260	260
							272	272	272	272	272	272	272	272	272	272	272	272	272	272	272	272	272
BE498099_1F	6D	4U	303	scf7180015074300_4u	26 del			302	302				302
BE498099_1R								315	315				315
							330		330	330	330	330	330	330	330	330	330	330	330	330	330	330	330
							343		343	343	343	343	343	343	343	343	343	343	343	343	343	343	343
BE442957_1F	5D	5U	250	scf7180016198498_5u	20 del			246	246					246
BE442957_1R								251	251					251
BE444113_1F	5D	5U	191	scf7180016237138_5u	26 del			216	216					216
BE444113_1R							240		240	240	240	240	240	240	240	240	240	240	240	240	240	240	240
BE497126_1F	6D	4U	321	scf7180015027513_4u	106 ins			340	340				340
BE497126_1R								348	348				348
BG314194_1F	5D	5U	291	scf7180016124920_5u	21 del		310		310	310	310	310	310	310	310	310	310	310	310	310	310	310	310
BG314194_1R							338		338	338	338	338	338	338	338	338	338	338	338	338	338	338	338
								362	362			362
								369	369			369
BM140591_1F	5D	5U	257	scf7180016096782_5u	84 ins			287	287					287
BM140591_1R
BQ294679_1F	5D	5U	233	scf7180016099153_5u	22 del			246	246					246
BQ294679_1R
BE442755_1F	7D	7U	247	scf7180012027726_7u	36 ins			279	279							279
BE442755_1R
BE423703_1F	7D	7U	352	scf7180012061103_7u	15 ins			386	386							386							386
BE423703_1R
BE404790_2F	7D	7U	403	Ae_scf7180012057498_7u	16 del			431	431							431
BE404790_2R
BE499071_2F	5D	2U	236	scf7180031591205_2u	15 ins		257		257	263	265	267	269	271	273	275	277	279	281	283	285	287	289
BE499071_2R							263		263	542	635	728	821	914	1007	1100	1193	1286	1379	1472	1565	1658	1751
							266		266	566	666	766	866	966	1066	1166	1266	1366	1466	1566	1666	1766	1866
								370	370												370
								385	385												385
BF484941_2F	1D	1U	151	jcf7180008680768_1u	11 del			178	178	178
BF484941_2R							189		189	189	189	189	189	189	189	189	189	189	189	189	189	189	189
BF201452_1F	7D	7U	383	scf7180012110717_7u	12 del			403	403							403
BF201452_1R
BM138536_2F	7D	7U	257	scf7180012107412_7u	12 del		206		206	206	206	208	206	206	206	206	206	206	206	206	206	206	206
BM138536_2R							212		212	212	212	214	212	212	212	212	212	212	212	212	212	212	212
								223	223			223
								229	229			229
BF473832 _1F	7D	7U	307	scf7180012144445_7u	16 del			323	323							323
BF473832 _1R
BF483072_1F	7D	7U	181	scf7180012055104_7u	10 ins		186		186	186	186	186	186	186	186	186	186	186	186	186	186	186	186
BF483072_1R							190		190	190	190	190	190	190	190	190	190	190	190	190	190	190	190
							195		195	195	195	195	195	195	195	195	195	195	195	195	195	195	195
								205	205							205							205
								221	221							221							221
								225	225							225							225
BE498933_1F	7D	7U	406	scf7180012143805_7u	10 del			425	425							425
BE498933_1R							438	438	438	438	438	438	438	438	438	438	438	438	438	438	438	438	438
BE590752_1F	7D	7U	240	scf7180012010334_7u	24 del			260	260							260
BE590752_1R							269		269	269	269	269	269	269	269	269	269	269	269	269	269	269	269
							272		272	272	272	272	272	272	272	272	272	272	272	272	272	272	272
							280		280	280	280	280	280	280	280	280	280	280	280	280	280	280	280
yes/no polymorphism between wheat and Aegilops
size polymorphism between wheat and Aegilops

## Sheet: IT markers parents
Primer name	Chromosomal position of Aegilops contig	Ta (oC)	Expected amplicon size	Aegilops contig	Mv9kr1	Ae. biu. 642	Ae. umbellulata (UU)
Ae1U3441.1_1F	1U	60		jcf7180008687054_1u		278	278
Ae1U3441.1_1R		60
Ae1U9910.3_1F	1U	60		jcf7180008727289_1u		330
Ae1U9910.3_1R		60				342
Ae1U14403.2_1F	1U	60		jcf7180008754674_1u		266	266
Ae1U14403.2_1R		60				277	277
					294
					306
Ae2U6349.3_1F	2U	60		scf7180031500989_2u		400
Ae2U6349.3_1R		60				413
Ae2U10441.1_1F	2U	60		scf7180031526583_2u		229	229
Ae2U10441.1_1R		60				241	241
Ae2U11898.3_1F	2U	60		scf7180031530313_2u	216	232
Ae2U11898.3_1R		60
Ae2U14986.1_1F	2U	60		scf7180031550806_2u		314	314
Ae2U14986.1_1R		60				322	322
Ae2U27975.1_1F	2U	60		scf7180031615142_2u	287	301
Ae2U27975.1_1R		60
Ae2U30271.1_1F	2U	60		scf7180031620202_2u		278
Ae2U30271.1_1R		60
Ae2U33079.2_1F	2U	60		scf7180031628931_2u		295
Ae2U33079.2_1R		60
Ae3U19.3_1F	3U	60		scf7180011337793_3u		291	291
Ae3U19.3_1R		60
Ae3U11239.1_1F	3U	60		scf7180011397884_3u	271	264
Ae3U11239.1_1R		60
Ae3U15137.1_1F	3U	60		scf7180011420914_3u		324	328
Ae3U15137.1_1R		60
Ae3U17130.3_1F	3U	60		scf7180011430717_3u		201	205
Ae3U17130.3_1R		60
Ae4U11426.3_1F	4U	60		scf7180015005787_4u		281	281
Ae4U11426.3_1R		60
Ae4U15448.1_1F	4U	60		scf7180015048300_4u		261	261
Ae4U15448.1_1R		60
Ae4U20523.1_1F	4U	60		scf7180015074762_4u		313	313
Ae4U20523.1_1R		60				324	324
Ae4U24236.1_1F	4U	60		scf7180015104526_4u		322	322
Ae4U24236.1_1R		60			360
Ae4U24786.3_1F	4U	60		scf7180015107757_4u	242	221
Ae4U24786.3_1R		60
Ae5U8072.1_1F	5U	60		scf7180016146477_5u		249	249
Ae5U8072.1_1R		60				263	263
Ae5U10541.4_1F	5U	60		scf7180016157277_5u		190	190
Ae5U10541.4_1R		60
Ae5U23507.1_1F	5U	60		scf7180016269361_5u		259	259
Ae5U23507.1_1R		60				269	269
Ae5U24890.1_1F	5U	60		scf7180016279488_5u	404	379
Ae5U24890.1_1R		60
Ae6U35.3_1F	6U	60		jcf7180007988325_6u	197	212
Ae6U35.3_1R		60			200	217
Ae6U14697.1_1F	6U	60		jcf7180008037699_6u		356
Ae6U14697.1_1R		60
Ae6U18742.1_1F	6U	60		jcf7180008045881_6u		289
Ae6U18742.1_1R		60
Ae7U12319.2_1F	7U	60		scf7180012053322_7u		254	254
Ae7U12319.2_1R		60
Ae7U16619.2_1F	7U	60		scf7180012061167_7u		296	296
Ae7U16619.2_1R		60				300	300
Ae7U29054.1_1F	7U	60		scf7180012116687_7u		252	252
Ae7U29054.1_1R		60
yes/no polymorphism between wheat and Aegilops
size polymorphism between wheat and Aegilops

## Sheet: IT markers addition lines
Primer name	Chromosomal position of Aegilops contig	Ta (oC)	Expected amplicon size	Aegilops contig	Mv9kr1	Ae. biu. 642	Ae. biu. 642 amph.	1U	2U	3U	4U	5U	6U	7U	1M	2M	3M	4M	5M	6M	7M
Ae1U3441.1_1F	1U	60		jcf7180008687054_1u		278	278	278
Ae1U3441.1_1R		60
Ae1U9910.3_1F	1U	60		jcf7180008727289_1u		330	330								330
Ae1U9910.3_1R		60				342	342								342
Ae1U14403.2_1F	1U	60		jcf7180008754674_1u		266	266	266
Ae1U14403.2_1R		60				277	277	277
					294		294	294	294	294	294	294	294	294	294	294	294	294	294	294	294
					306		306	306	306	306	306	306	306	306	306	306	306	306	306	306	306
Ae2U6349.3_1F	2U	60		scf7180031500989_2u		400	400									400
Ae2U6349.3_1R		60				413	413									413
Ae2U10441.1_1F	2U	60		scf7180031526583_2u		229	229		229
Ae2U10441.1_1R		60				241	241		241
Ae2U14986.1_1F	2U	60		scf7180031550806_2u		314	314		314							314
Ae2U14986.1_1R		60				322	322		322							322
Ae3U19.3_1F	3U	60		scf7180011337793_3u		291	291			291
Ae3U19.3_1R		60
Ae3U15137.1_1F	3U	60		scf7180011420914_3u		324	328			328
Ae3U15137.1_1R		60
Ae3U17130.3_1F	3U	60		scf7180011430717_3u		201	205			205
Ae3U17130.3_1R		60
Ae4U11426.3_1F	4U	60		scf7180015005787_4u		281	281				281
Ae4U11426.3_1R		60
Ae4U15448.1_1F	4U	60		scf7180015048300_4u		261	261				261
Ae4U15448.1_1R		60
Ae4U20523.1_1F	4U	60		scf7180015074762_4u		313	313				313
Ae4U20523.1_1R		60				324	324				324
Ae4U24236.1_1F	4U	60		scf7180015104526_4u		322	322				322		322
Ae4U24236.1_1R		60			360		360	360	360	360	360	360	360	360	360	360	360	360	360	360	360
Ae5U8072.1_1F	5U	60		scf7180016146477_5u		249	249					249
Ae5U8072.1_1R		60				263	263					263
Ae5U10541.4_1F	5U	60		scf7180016157277_5u		190	190					190
Ae5U10541.4_1R		60
Ae5U23507.1_1F	5U	60		scf7180016269361_5u		259	259					259						259
Ae5U23507.1_1R		60				269	269					269						269
Ae6U14697.1_1F	6U	60		jcf7180008037699_6u		356							356
Ae6U14697.1_1R		60
Ae7U12319.2_1F	7U	60		scf7180012053322_7u		254	254							254
Ae7U12319.2_1R		60
Ae7U16619.2_1F	7U	60		scf7180012061167_7u		296	296							296							296
Ae7U16619.2_1R		60				300	300							300							300
Ae7U29054.1_1F	7U	60		scf7180012116687_7u		252	252							252
Ae7U29054.1_1R		60
yes/no polymorphism between wheat and Aegilops
size polymorphism between wheat and Aegilops
