# Supplementary material for: Chromosome genomics facilitates the marker development and selection of wheat-Aegilops biuncialis addition, substitution and translocation lines
Source: Sci Rep. 2023 Nov 22;13:20499. doi: 10.1038/s41598-023-47845-8 (PMC10665447; doi:10.1038/s41598-023-47845-8)
Supplement: Supplementary file 3 — Supplementary Information 3. [file 41598_2023_47845_MOESM3_ESM.xlsx]

## Sheet: Metadata
Chromosome genomics facilitates the marker development and selection of wheat-Aegilops biuncialis addition, substitution and translocation lines András Farkas1†, Eszter Gaál1†* ,László Ivanizs1, Nicolas Blavet2, Mahmoud Said2,3, Kateřina Holušová2, Kitti Szőke-Pázsi1, Tamás Spitkó1, Edina Türkösi1, Klaudia Kruppa1, Péter Kovács1, Éva Darkó1, Éva Szakács1, Jan Bartoš2, Jaroslav Doležel2, István Mo…
Data S3: Primer sequences of intron-targeting (IT) markers, their source genes and genomic positions in Aegilops umbellulata. The annotated gene models of Ae. umbellulata were mapped to pseudomolecules of hexaploid wheat (RefSeq v1.0, IWGSC 2018). Primer pairs were designed for the last 100 bp of the first exon and first 500 bp of the first intron (for details see Methods).

## Sheet: 1U_primers
GENE	AEGILOPS_CHROMOSOME	AEGILOPS_SCAFFOLD	GENE_LOCATION	PRIMER NO.	PRIMER_LEFT_SEQUENCE	PRIMER_RIGHT_SEQUENCE	PRIMER_LEFT_TM	PRIMER_RIGHT_TM	PRIMER_LEFT_pos	PRIMER_RIGHT_pos	PRIMER_PAIR_PRODUCT_SIZE
Aeu1ULoc00000038.1	1U	jcf7180008680533	3373-8495(+)	0	TTCATGGTGGAATCAAGGGGTTAT	CTCTCCTTCAACTGTGGCGAC	60.017	60.937	47	512	466
Aeu1ULoc00000038.1	1U	jcf7180008680533	3373-8495(+)	1	TTCATGGTGGAATCAAGGGGTTAT	GTCCGTGCTCTCCTTCAACTG	60.017	60.937	47	519	473
Aeu1ULoc00000038.1	1U	jcf7180008680533	3373-8495(+)	2	TTCATGGTGGAATCAAGGGGTTAT	TCTCCTTCAACTGTGGCGAC	60.017	59.966	47	511	465
Aeu1ULoc00000038.1	1U	jcf7180008680533	3373-8495(+)	3	TTCATGGTGGAATCAAGGGGTTAT	CCGTGCTCTCCTTCAACTGT	60.017	59.966	47	517	471
Aeu1ULoc00000038.1	1U	jcf7180008680533	3373-8495(+)	4	CTGAAGGTTCATGGTGGAATCAAG	CTCTCCTTCAACTGTGGCGAC	59.843	60.937	40	512	473
Aeu1ULoc00000092.1	1U	jcf7180008680546	5109-5852(+)	0	GGGTTCACAAATGATAGCGACATT	TAGTAAATGGGCCATGAAACTCCA	59.904	60.018	23	390	368
Aeu1ULoc00000092.1	1U	jcf7180008680546	5109-5852(+)	1	GGGTTCACAAATGATAGCGACATT	TTGTGCCTAAAGGAAACGTACTCT	59.904	60.202	23	514	492
Aeu1ULoc00000092.1	1U	jcf7180008680546	5109-5852(+)	2	GGGTTCACAAATGATAGCGACATT	GCCATGAAACTCCAGCATTATCTG	59.904	60.261	23	380	358
Aeu1ULoc00000092.1	1U	jcf7180008680546	5109-5852(+)	3	GGGTTCACAAATGATAGCGACATT	TTTGTGCCTAAAGGAAACGTACTC	59.904	59.487	23	515	493
Aeu1ULoc00000092.1	1U	jcf7180008680546	5109-5852(+)	4	GGGTTCACAAATGATAGCGACATT	TGTGCCTAAAGGAAACGTACTCTA	59.904	59.476	23	513	491
Aeu1ULoc00000152.1	1U	jcf7180008680579	5841-6992(-)	0	GAGGAATTACATCCATGAACACGG	GCATTTGGTAAAATCCGGGATAGG	59.727	60.022	11	470	460
Aeu1ULoc00000152.1	1U	jcf7180008680579	5841-6992(-)	1	GAGGAATTACATCCATGAACACGG	GTCACTTATTTTAGGACGGAGGGA	59.727	59.839	11	285	275
Aeu1ULoc00000152.1	1U	jcf7180008680579	5841-6992(-)	2	GAGGAATTACATCCATGAACACGG	CACTTATTTTAGGACGGAGGGAGT	59.727	59.838	11	283	273
Aeu1ULoc00000152.1	1U	jcf7180008680579	5841-6992(-)	3	GAGGAATTACATCCATGAACACGG	AGTCACTTATTTTAGGACGGAGGG	59.727	59.838	11	286	276
Aeu1ULoc00000152.1	1U	jcf7180008680579	5841-6992(-)	4	GAATTACATCCATGAACACGGCAG	GCATTTGGTAAAATCCGGGATAGG	60.496	60.022	14	470	457
Aeu1ULoc00000162.2	1U	jcf7180008680581	8425-9071(-)	0	CTTCTCCCCCACCGTTAAGTAC	AGATCTGAATCGACAGGAAAACCA	60.094	60.02	16	433	418
Aeu1ULoc00000162.2	1U	jcf7180008680581	8425-9071(-)	1	CTTCTCCCCCACCGTTAAGTAC	TTACTCTGGTTCATGGTCGCATAA	60.094	60.081	16	299	284
Aeu1ULoc00000162.2	1U	jcf7180008680581	8425-9071(-)	2	CTTCTCCCCCACCGTTAAGTAC	GATCTGAATCGACAGGAAAACCAC	60.094	59.906	16	432	417
Aeu1ULoc00000162.2	1U	jcf7180008680581	8425-9071(-)	3	CTTCTCCCCCACCGTTAAGTAC	ATTACTCTGGTTCATGGTCGCATA	60.094	59.899	16	300	285
Aeu1ULoc00000162.2	1U	jcf7180008680581	8425-9071(-)	4	CTTCTCCCCCACCGTTAAGTAC	TCTGTCCTCAACACTGATCTGTTT	60.094	59.898	16	359	344
Aeu1ULoc00000191.1	1U	jcf7180008680601	2090-3636(+)	0	CTACCTCCGAATCTACACGCTC	GCGCTTGTAACATTAATGGCAATG	60.032	60.027	76	340	265
Aeu1ULoc00000191.1	1U	jcf7180008680601	2090-3636(+)	1	CGTCTACCTCCGAATCTACACG	GCGCTTGTAACATTAATGGCAATG	60.033	60.027	73	340	268
Aeu1ULoc00000191.1	1U	jcf7180008680601	2090-3636(+)	2	CTACCTCCGAATCTACACGCTC	GATGAACCAAATGCGGCTGTTATA	60.032	59.964	76	278	203
Aeu1ULoc00000191.1	1U	jcf7180008680601	2090-3636(+)	3	CGTCTACCTCCGAATCTACACG	GATGAACCAAATGCGGCTGTTATA	60.033	59.964	73	278	206
Aeu1ULoc00000191.1	1U	jcf7180008680601	2090-3636(+)	4	CTACCTCCGAATCTACACGCTC	GATCACATGTTCCCTATGACGAGA	60.032	59.962	76	512	437
Aeu1ULoc00000234.4	1U	jcf7180008680609	2836-3622(-)	0	CTACAACTGCAAGTGCTCCAATG	GCACGTCATCTCGACAAAATACAT	60.366	59.967	39	477	439
Aeu1ULoc00000234.4	1U	jcf7180008680609	2836-3622(-)	1	CTACAACTGCAAGTGCTCCAATG	AATTGCACGTCATCTCGACAAAAT	60.366	60.083	39	481	443
Aeu1ULoc00000234.4	1U	jcf7180008680609	2836-3622(-)	2	CTACAACTGCAAGTGCTCCAATG	ATTTAATGAAACTTGTACCCGCGG	60.366	60.143	39	359	321
Aeu1ULoc00000234.4	1U	jcf7180008680609	2836-3622(-)	3	CTACAACTGCAAGTGCTCCAATG	TTGCACGTCATCTCGACAAAATAC	60.366	60.143	39	479	441
Aeu1ULoc00000234.4	1U	jcf7180008680609	2836-3622(-)	4	CTACAACTGCAAGTGCTCCAATG	TAATTGCACGTCATCTCGACAAAA	60.366	59.551	39	482	444
Aeu1ULoc00000284.1	1U	jcf7180008680638	2408-3659(+)	0	CACAGCAGACTTCCTTTGTTACAG	TTACTACCTTCCCTGAATGTTGCA	60.025	59.958	27	362	336
Aeu1ULoc00000284.1	1U	jcf7180008680638	2408-3659(+)	1	CACAGCAGACTTCCTTTGTTACAG	TCTGATGTGGAATGAAATAGCCCA	60.025	60.08	27	494	468
Aeu1ULoc00000284.1	1U	jcf7180008680638	2408-3659(+)	2	CACAGCAGACTTCCTTTGTTACAG	ACATTCACATGACAACATCCTTCG	60.025	59.845	27	261	235
Aeu1ULoc00000284.1	1U	jcf7180008680638	2408-3659(+)	3	CACAGCAGACTTCCTTTGTTACAG	GCACTGAGTGATAAAATGAGTGCA	60.025	59.845	27	409	383
Aeu1ULoc00000284.1	1U	jcf7180008680638	2408-3659(+)	4	ACAGCAGACTTCCTTTGTTACAGA	TTACTACCTTCCCTGAATGTTGCA	60.142	59.958	28	362	335
Aeu1ULoc00000375.1	1U	jcf7180008680687	19119-24385(-)	0	TAATGATGGACGCCAAGAGTTGTA	GATATGGCATCAGCATGTTCCTTC	60.081	60.083	72	353	282
Aeu1ULoc00000375.1	1U	jcf7180008680687	19119-24385(-)	1	GATGATTTGGACGATGATGCTGAG	GATATGGCATCAGCATGTTCCTTC	60.084	60.083	31	353	323
Aeu1ULoc00000375.1	1U	jcf7180008680687	19119-24385(-)	2	CAAGAGTCTGCAGATGATTTGGAC	GATATGGCATCAGCATGTTCCTTC	59.905	60.083	19	353	335
Aeu1ULoc00000375.1	1U	jcf7180008680687	19119-24385(-)	3	CTTTAGGAGAGGAGCAAGAGTCTG	GATATGGCATCAGCATGTTCCTTC	60.142	60.083	5	353	349
Aeu1ULoc00000375.1	1U	jcf7180008680687	19119-24385(-)	4	TAATGATGGACGCCAAGAGTTGTA	TCCATCAACTCCAGTATTTACGCT	60.081	59.838	72	408	337
Aeu1ULoc00000381.1	1U	jcf7180008680688	160-1240(+)	0	CTTGTCATGCTGCTCGTCAAC	CATCACAAGTTTGTCGCTCTTTCT	60.136	60.025	40	465	426
Aeu1ULoc00000381.1	1U	jcf7180008680688	160-1240(+)	1	CTTGTCATGCTGCTCGTCAAC	TCATCACAAGTTTGTCGCTCTTTC	60.136	60.025	40	466	427
Aeu1ULoc00000381.1	1U	jcf7180008680688	160-1240(+)	2	CTTGTCATGCTGCTCGTCAAC	CAGTGACAGCTAGATGAGTGAGTT	60.136	60.082	40	406	367
Aeu1ULoc00000381.1	1U	jcf7180008680688	160-1240(+)	3	CTTGTCATGCTGCTCGTCAAC	AACAGTGACAGCTAGATGAGTGAG	60.136	60.082	40	408	369
Aeu1ULoc00000381.1	1U	jcf7180008680688	160-1240(+)	4	CTTGTCATGCTGCTCGTCAAC	GAACAGTGACAGCTAGATGAGTGA	60.136	60.083	40	409	370
Aeu1ULoc00000401.1	1U	jcf7180008680695	464-1302(+)	0	GCCTCCTGTTTATGCTTTTGTTGA	GGAAACAGGACAAATTACAAGGGG	60.262	60.021	40	422	383
Aeu1ULoc00000401.1	1U	jcf7180008680695	464-1302(+)	1	GCCTCCTGTTTATGCTTTTGTTGA	GGGAAACAGGACAAATTACAAGGG	60.262	60.021	40	423	384
Aeu1ULoc00000401.1	1U	jcf7180008680695	464-1302(+)	2	GCCTCCTGTTTATGCTTTTGTTGA	GGGGAAACAGGACAAATTACAAGG	60.262	60.021	40	424	385
Aeu1ULoc00000401.1	1U	jcf7180008680695	464-1302(+)	3	GCCTCCTGTTTATGCTTTTGTTGA	GGGGGAAACAGGACAAATTACAAG	60.262	60.021	40	425	386
Aeu1ULoc00000401.1	1U	jcf7180008680695	464-1302(+)	4	GCCTCCTGTTTATGCTTTTGTTGA	GTTGTTGCACTCCAAATGCAAATT	60.262	59.965	40	452	413
Aeu1ULoc00000417.4	1U	jcf7180008680699	9492-10542(-)	0	GTTGTCGAGTTCCCTGTCCTC	TGACAATCTGAGAATCAGCAAGGA	60.337	60.02	44	444	401
Aeu1ULoc00000417.4	1U	jcf7180008680699	9492-10542(-)	1	GTTGTCGAGTTCCCTGTCCTC	CCACATGACAATCTGAGAATCAGC	60.337	59.965	44	449	406
Aeu1ULoc00000417.4	1U	jcf7180008680699	9492-10542(-)	2	GTTGTCGAGTTCCCTGTCCTC	AGATAACCCTCTTCCCAATTCCAC	60.337	60.08	44	371	328
Aeu1ULoc00000417.4	1U	jcf7180008680699	9492-10542(-)	3	GTTGTCGAGTTCCCTGTCCTC	ACAACTAGCTAACTCAGTACAGGC	60.337	60.082	44	400	357
Aeu1ULoc00000417.4	1U	jcf7180008680699	9492-10542(-)	4	GTTGTCGAGTTCCCTGTCCTC	CAACTAGCTAACTCAGTACAGGCA	60.337	60.082	44	399	356
Aeu1ULoc00000451.1	1U	jcf7180008680706	11550-12401(-)	0	AAGGACAAAACCTTTGGACCGTTA	TACTCCCTGGTCCCAAAATAAGTG	60.871	60.019	30	297	268
Aeu1ULoc00000451.1	1U	jcf7180008680706	11550-12401(-)	1	AAGGACAAAACCTTTGGACCGTTA	TGTGTCTTCCAGGATGTCAAAGAT	60.871	59.958	30	369	340
Aeu1ULoc00000451.1	1U	jcf7180008680706	11550-12401(-)	2	AAGGACAAAACCTTTGGACCGTTA	TTGTGTCTTCCAGGATGTCAAAGA	60.871	60.142	30	370	341
Aeu1ULoc00000451.1	1U	jcf7180008680706	11550-12401(-)	3	GGACAAAACCTTTGGACCGTTAG	TACTCCCTGGTCCCAAAATAAGTG	59.996	60.019	32	297	266
Aeu1ULoc00000451.1	1U	jcf7180008680706	11550-12401(-)	4	AAGGACAAAACCTTTGGACCGTTA	TCCCCAGAATTCAAGCTGATATGT	60.871	59.833	30	484	455
Aeu1ULoc00000501.1	1U	jcf7180008680761	3861-4492(-)	0	GACGCCGATCTAGGACGATTT	ACTTACAACTTGTGTGTGTGTGTG	60.002	60.084	76	443	368
Aeu1ULoc00000501.1	1U	jcf7180008680761	3861-4492(-)	1	GACGCCGATCTAGGACGATTT	AGCCTGTATATTTTCCCCGTTGTA	60.002	59.835	76	484	409
Aeu1ULoc00000501.1	1U	jcf7180008680761	3861-4492(-)	2	GACGCCGATCTAGGACGATTT	TAGCCTGTATATTTTCCCCGTTGT	60.002	59.835	76	485	410
Aeu1ULoc00000501.1	1U	jcf7180008680761	3861-4492(-)	3	GACGCCGATCTAGGACGATTT	TAGTGCTGTGGTTACAACTGCTAA	60.002	60.202	76	531	456
Aeu1ULoc00000501.1	1U	jcf7180008680761	3861-4492(-)	4	GACGCCGATCTAGGACGATTTG	ACTTACAACTTGTGTGTGTGTGTG	61.169	60.084	76	443	368
Aeu1ULoc00000524.1	1U	jcf7180008680768	243-1184(+)	0	GAAATATGGCAAGTTCCTCCGATG	CAGAAACCATGCCCAATTACAACT	60.024	60.021	5	346	342
Aeu1ULoc00000524.1	1U	jcf7180008680768	243-1184(+)	1	GAAATATGGCAAGTTCCTCCGATG	TCAGAAACCATGCCCAATTACAAC	60.024	60.022	5	347	343
Aeu1ULoc00000524.1	1U	jcf7180008680768	243-1184(+)	2	AGTTCCTCCGATGTTTTCTGCTAT	CAGAAACCATGCCCAATTACAACT	60.081	60.021	16	346	331
Aeu1ULoc00000524.1	1U	jcf7180008680768	243-1184(+)	3	AGTTCCTCCGATGTTTTCTGCTAT	TCAGAAACCATGCCCAATTACAAC	60.081	60.022	16	347	332
Aeu1ULoc00000524.1	1U	jcf7180008680768	243-1184(+)	4	GAAATATGGCAAGTTCCTCCGATG	CCATGCCCAATTACAACTTCATGT	60.024	60.082	5	340	336
Aeu1ULoc00000526.1	1U	jcf7180008680770	167-1030(+)	0	TGGAGAGGTTGAACAATACCTTGA	AATAGCAGCCGCGATTAACTAAAC	59.65	60.025	15	280	266
Aeu1ULoc00000526.1	1U	jcf7180008680770	167-1030(+)	1	TGGAGAGGTTGAACAATACCTTGA	CTCGATTAACTTCACGGAAACAGG	59.65	59.908	15	465	451
Aeu1ULoc00000526.1	1U	jcf7180008680770	167-1030(+)	2	TGGAGAGGTTGAACAATACCTTGA	GGTAGCTCGGCACATGTTAAAATT	59.65	60.142	15	443	429
Aeu1ULoc00000526.1	1U	jcf7180008680770	167-1030(+)	3	TGGAGAGGTTGAACAATACCTTGA	CCACTCGATTAACTTCACGGAAAC	59.65	60.143	15	468	454
Aeu1ULoc00000526.1	1U	jcf7180008680770	167-1030(+)	4	TACTCTTCCAGGAATGGAGAGGTT	AATAGCAGCCGCGATTAACTAAAC	60.513	60.025	1	280	280
Aeu1ULoc00000644.3	1U	jcf7180008680873	2622-3238(-)	0	AGTCGTAGAAAGAAGGCAGAAGAG	TGCGAAGTAAAAGAAAAGGAAGGG	60.082	59.723	28	294	267
Aeu1ULoc00000644.3	1U	jcf7180008680873	2622-3238(-)	1	GTCGTAGAAAGAAGGCAGAAGAGA	TGCGAAGTAAAAGAAAAGGAAGGG	60.083	59.723	29	294	266
Aeu1ULoc00000644.3	1U	jcf7180008680873	2622-3238(-)	2	GTGCCTCAGATGGTGTAACTGATA	TGCGAAGTAAAAGAAAAGGAAGGG	60.142	59.723	3	294	292
Aeu1ULoc00000644.3	1U	jcf7180008680873	2622-3238(-)	3	TCGTAGAAAGAAGGCAGAAGAGAA	CCAGTGGCATAGTCGTTTCTTTTT	59.477	60.023	30	529	500
Aeu1ULoc00000644.3	1U	jcf7180008680873	2622-3238(-)	4	AAGTCGTAGAAAGAAGGCAGAAGA	TGCGAAGTAAAAGAAAAGGAAGGG	59.719	59.723	27	294	268
Aeu1ULoc00000711.1	1U	jcf7180008680893	3509-5441(-)	0	CCTCCTCAGCTACATCTCCGG	CATCGAGTCACACAAAGACATAGC	61.428	59.968	77	453	377
Aeu1ULoc00000711.1	1U	jcf7180008680893	3509-5441(-)	1	CCCTCCTCAGCTACATCTCCG	CATCGAGTCACACAAAGACATAGC	61.428	59.968	76	453	378
Aeu1ULoc00000711.1	1U	jcf7180008680893	3509-5441(-)	2	CCTCCTCAGCTACATCTCCGG	CTACGGAATAGACAGAACGTAGCA	61.428	59.965	77	482	406
Aeu1ULoc00000711.1	1U	jcf7180008680893	3509-5441(-)	3	CCCTCCTCAGCTACATCTCCG	CTACGGAATAGACAGAACGTAGCA	61.428	59.965	76	482	407
Aeu1ULoc00000711.1	1U	jcf7180008680893	3509-5441(-)	4	CCTCCTCAGCTACATCTCCGG	CTCCAGGAAAACAAACCTTCAGTC	61.428	59.963	77	564	488
Aeu1ULoc00000746.1	1U	jcf7180008680910	7397-9442(+)	0	CACACACCTTCTGAGTGTCAAAAA	TCAATTGTTGTGAAGCACTACGTC	59.844	60.025	42	531	490
Aeu1ULoc00000746.1	1U	jcf7180008680910	7397-9442(+)	1	CACACCTTCTGAGTGTCAAAAAGG	TCAATTGTTGTGAAGCACTACGTC	60.202	60.025	44	531	488
Aeu1ULoc00000746.1	1U	jcf7180008680910	7397-9442(+)	2	CACACACCTTCTGAGTGTCAAAAA	GTCAATTGTTGTGAAGCACTACGT	59.844	60.261	42	532	491
Aeu1ULoc00000746.1	1U	jcf7180008680910	7397-9442(+)	3	CACACACCTTCTGAGTGTCAAAAA	CGAGATTACTACTCCCTCCGTTTC	59.844	60.261	42	469	428
Aeu1ULoc00000746.1	1U	jcf7180008680910	7397-9442(+)	4	ACACACCTTCTGAGTGTCAAAAAG	TCAATTGTTGTGAAGCACTACGTC	59.604	60.025	43	531	489
Aeu1ULoc00000761.1	1U	jcf7180008680912	2972-4045(-)	0	CTCCTTCCTCTCCCCTTATCCATC	GATACATCCATTTTCGCGACAAGT	61.306	59.966	16	296	281
Aeu1ULoc00000761.1	1U	jcf7180008680912	2972-4045(-)	1	CTCCTTCCTCTCCCCTTATCCATC	GTTCGGAATTACTTGTCGCAGAAA	61.306	60.084	16	349	334
Aeu1ULoc00000761.1	1U	jcf7180008680912	2972-4045(-)	2	CTCCTTCCTCTCCCCTTATCCATC	TCGGAATTACTTGTCGCAGAAATG	61.306	59.907	16	347	332
Aeu1ULoc00000761.1	1U	jcf7180008680912	2972-4045(-)	3	CTCCTTCCTCTCCCCTTATCCATC	TCCATTTTCGCGACAAGTAATTCC	61.306	60.143	16	290	275
Aeu1ULoc00000761.1	1U	jcf7180008680912	2972-4045(-)	4	CTCCTTCCTCTCCCCTTATCCATC	ATTTTCGCGACAAGTAATTCCGAA	61.306	59.847	16	287	272
Aeu1ULoc00000773.1	1U	jcf7180008680921	880-1578(+)	0	GGCATAGTCATTAGCCTGTTTGG	CGAAGGTATCACGTCGTATTGTTG	59.684	60.028	2	495	494
Aeu1ULoc00000773.1	1U	jcf7180008680921	880-1578(+)	1	GGGCATAGTCATTAGCCTGTTTG	CGAAGGTATCACGTCGTATTGTTG	59.684	60.028	1	495	495
Aeu1ULoc00000773.1	1U	jcf7180008680921	880-1578(+)	2	GGCATAGTCATTAGCCTGTTTGG	TGGGAAGAGATGCTCAATCTACAG	59.684	59.899	2	420	419
Aeu1ULoc00000773.1	1U	jcf7180008680921	880-1578(+)	3	GGGCATAGTCATTAGCCTGTTTG	TGGGAAGAGATGCTCAATCTACAG	59.684	59.899	1	420	420
Aeu1ULoc00000773.1	1U	jcf7180008680921	880-1578(+)	4	GGCATAGTCATTAGCCTGTTTGG	CACCCTTCATCATCTCATACCCAA	59.684	60.141	2	369	368
Aeu1ULoc00000779.1	1U	jcf7180008680963	1961-2819(-)	0	GTTCACCGTCGAAGTTACCATTTT	ATGTTGCAGCTGTCAATGATTTGA	60.025	60.022	46	316	271
Aeu1ULoc00000779.1	1U	jcf7180008680963	1961-2819(-)	1	TTCACCGTCGAAGTTACCATTTTG	ATGTTGCAGCTGTCAATGATTTGA	60.025	60.022	47	316	270
Aeu1ULoc00000779.1	1U	jcf7180008680963	1961-2819(-)	2	GTTCACCGTCGAAGTTACCATTTT	AAGTCATGCTTGCAGAAACACTAC	60.025	60.024	46	397	352
Aeu1ULoc00000779.1	1U	jcf7180008680963	1961-2819(-)	3	TTCACCGTCGAAGTTACCATTTTG	AAGTCATGCTTGCAGAAACACTAC	60.025	60.024	47	397	351
Aeu1ULoc00000779.1	1U	jcf7180008680963	1961-2819(-)	4	GTTCACCGTCGAAGTTACCATTTT	CATGTTGCAGCTGTCAATGATTTG	60.025	59.909	46	317	272
Aeu1ULoc00000842.3	1U	jcf7180008681026	7289-7974(-)	0	CTCCTCGCTTCTCAATCCGTC	TAATCCCCATCTCCGAACACATTT	60.535	60.08	69	344	276
Aeu1ULoc00000842.3	1U	jcf7180008681026	7289-7974(-)	1	CTCCTCGCTTCTCAATCCGTC	TTAATCCCCATCTCCGAACACATT	60.535	60.08	69	345	277
Aeu1ULoc00000842.3	1U	jcf7180008681026	7289-7974(-)	2	CTCCTCGCTTCTCAATCCGTC	TTGAACTCCCTCGTACAAACAGAA	60.535	60.142	69	470	402
Aeu1ULoc00000842.3	1U	jcf7180008681026	7289-7974(-)	3	CTCCTCGCTTCTCAATCCGTC	TTTGAACTCCCTCGTACAAACAGA	60.535	60.142	69	471	403
Aeu1ULoc00000842.3	1U	jcf7180008681026	7289-7974(-)	4	CTCCTCGCTTCTCAATCCGTC	TTTTGGCCAGTACCGAAACAAATT	60.535	60.142	69	546	478
Aeu1ULoc00000846.1	1U	jcf7180008681028	1877-2503(-)	0	GGTGCAGAGCTTATTGATTCTGTT	AAGTTGTCCAAGTATGCAGGGTAT	59.603	60.018	31	382	352
Aeu1ULoc00000846.1	1U	jcf7180008681028	1877-2503(-)	1	GGTGCAGAGCTTATTGATTCTGTT	CCACGGTACCATCAGATAGCATTA	59.603	60.021	31	289	259
Aeu1ULoc00000846.1	1U	jcf7180008681028	1877-2503(-)	2	GGTGCAGAGCTTATTGATTCTGTT	TACAGAACAGTGTAAGCAGAGACC	59.603	60.022	31	431	401
Aeu1ULoc00000846.1	1U	jcf7180008681028	1877-2503(-)	3	GGTGCAGAGCTTATTGATTCTGTT	GGAAGCAATGAGTGTCATGACAAA	59.603	60.023	31	457	427
Aeu1ULoc00000846.1	1U	jcf7180008681028	1877-2503(-)	4	GGTGCAGAGCTTATTGATTCTGTT	CAGTGCCCTTATTCACAAACAAGT	59.603	59.962	31	353	323
Aeu1ULoc00000888.1	1U	jcf7180008681051	1458-2890(+)	0	GAGAAGGGGTCGGTCTTCTACAG	TGGACTTTAAACTTCTGGGGTCAA	61.74	60.08	58	530	473
Aeu1ULoc00000888.1	1U	jcf7180008681051	1458-2890(+)	1	GAGAAGGGGTCGGTCTTCTACAG	TGGTGCACACAAAAATCTGAAAGT	61.74	60.082	58	402	345
Aeu1ULoc00000888.1	1U	jcf7180008681051	1458-2890(+)	2	GAGAAGGGGTCGGTCTTCTACAG	ATGGACTTTAAACTTCTGGGGTCA	61.74	59.894	58	531	474
Aeu1ULoc00000888.1	1U	jcf7180008681051	1458-2890(+)	3	GAGAAGGGGTCGGTCTTCTACAG	ACATGGACTTTAAACTTCTGGGGT	61.74	60.141	58	533	476
Aeu1ULoc00000888.1	1U	jcf7180008681051	1458-2890(+)	4	GAGAAGGGGTCGGTCTTCTACAG	TTTGCTGAGTTACCAAACGAAACA	61.74	59.844	58	554	497
Aeu1ULoc00000893.3	1U	jcf7180008681056	1581-2465(+)	0	AATTGCTGTGCCTACTAGAAGTGA	TGTCACTAGAAAGTACTCCCTCCA	60.02	60.203	65	358	294
Aeu1ULoc00000893.3	1U	jcf7180008681056	1581-2465(+)	1	AATTGCTGTGCCTACTAGAAGTGA	TCCATCCCAAAATAAGTGTCTCGA	60.02	59.776	65	338	274
Aeu1ULoc00000893.3	1U	jcf7180008681056	1581-2465(+)	2	AATTGCTGTGCCTACTAGAAGTGA	GAAAGTACTCCCTCCATCCCAAAA	60.02	60.264	65	350	286
Aeu1ULoc00000893.3	1U	jcf7180008681056	1581-2465(+)	3	AATTGCTGTGCCTACTAGAAGTGA	TAGAAAGTACTCCCTCCATCCCAA	60.02	60.265	65	352	288
Aeu1ULoc00000893.3	1U	jcf7180008681056	1581-2465(+)	4	AATTGCTGTGCCTACTAGAAGTGA	AAAGTACTCCCTCCATCCCAAAAT	60.02	59.705	65	349	285
Aeu1ULoc00000905.2	1U	jcf7180008681062	1968-3242(-)	0	GCTTATTGACAAGCTTCGTGAGTT	AAAACTGAACCGACCTACTATGCT	60.084	60.02	62	364	303
Aeu1ULoc00000905.2	1U	jcf7180008681062	1968-3242(-)	1	TACTGGATGCAAAGCAGCTTATTG	AAAACTGAACCGACCTACTATGCT	59.903	60.02	46	364	319
Aeu1ULoc00000905.2	1U	jcf7180008681062	1968-3242(-)	2	ATATCCTCATTGAACTCGGCAACT	AAAACTGAACCGACCTACTATGCT	60.142	60.02	4	364	361
Aeu1ULoc00000905.2	1U	jcf7180008681062	1968-3242(-)	3	GCTTATTGACAAGCTTCGTGAGTT	TGCTACTAGTTGTAAGTCAGCAGG	60.084	60.082	62	407	346
Aeu1ULoc00000905.2	1U	jcf7180008681062	1968-3242(-)	4	TACTGGATGCAAAGCAGCTTATTG	TGCTACTAGTTGTAAGTCAGCAGG	59.903	60.082	46	407	362
Aeu1ULoc00000965.2	1U	jcf7180008681092	11581-12440(-)	0	CTGGAGGAAATCAACAGGCTGTC	GGTGGAAACATGAAGAGGAGAGAT	61.425	60.081	38	310	273
Aeu1ULoc00000965.2	1U	jcf7180008681092	11581-12440(-)	1	CTGGAGGAAATCAACAGGCTGTC	TTTTGTGGTGGAAACATGAAGAGG	61.425	59.901	38	316	279
Aeu1ULoc00000965.2	1U	jcf7180008681092	11581-12440(-)	2	CTGGAGGAAATCAACAGGCTGTC	AACATGAAGAGGAGAGATTACCGG	61.425	59.9	38	304	267
Aeu1ULoc00000965.2	1U	jcf7180008681092	11581-12440(-)	3	CTGGAGGAAATCAACAGGCTGTC	ATAACTCCCTGACCCAAATGGATC	61.425	60.141	38	399	362
Aeu1ULoc00000965.2	1U	jcf7180008681092	11581-12440(-)	4	CTGGAGGAAATCAACAGGCTGTC	GATAACTCCCTGACCCAAATGGAT	61.425	60.141	38	400	363
Aeu1ULoc00001005.1	1U	jcf7180008681140	4893-5556(-)	0	TTGAGGTTGTTCGAGGAAGAGG	TTGCATTGCAATAGGCTCTTCAAA	59.963	60.021	20	400	381
Aeu1ULoc00001005.1	1U	jcf7180008681140	4893-5556(-)	1	TTGAGGTTGTTCGAGGAAGAGG	CCTTAAGACTTCCTTGCATTGCAA	59.963	60.022	20	413	394
Aeu1ULoc00001005.1	1U	jcf7180008681140	4893-5556(-)	2	TTGAGGTTGTTCGAGGAAGAGG	CATGAGGGAGGAAAATACCAATGC	59.963	59.962	20	376	357
Aeu1ULoc00001005.1	1U	jcf7180008681140	4893-5556(-)	3	GAGGTTGTTCGAGGAAGAGGAG	TTGCATTGCAATAGGCTCTTCAAA	60.094	60.021	22	400	379
Aeu1ULoc00001005.1	1U	jcf7180008681140	4893-5556(-)	4	GAGGTTGTTCGAGGAAGAGGAG	CCTTAAGACTTCCTTGCATTGCAA	60.094	60.022	22	413	392
Aeu1ULoc00001054.2	1U	jcf7180008681262	6545-7839(-)	0	GAGCGCCTTGTTGATGAACTG	TAAGGCAAGTATAGATGGTCTGGC	60.136	59.96	77	289	213
Aeu1ULoc00001054.2	1U	jcf7180008681262	6545-7839(-)	1	GAGCGCCTTGTTGATGAACTG	CTTCAGAACCTCCTTCATGCTACT	60.136	60.081	77	324	248
Aeu1ULoc00001054.2	1U	jcf7180008681262	6545-7839(-)	2	GAGCGCCTTGTTGATGAACTG	TCTTCAGAACCTCCTTCATGCTAC	60.136	60.081	77	325	249
Aeu1ULoc00001054.2	1U	jcf7180008681262	6545-7839(-)	3	GAGCGCCTTGTTGATGAACTG	GATTGAGCATATCCGCACTAGGTA	60.136	60.082	77	353	277
Aeu1ULoc00001054.2	1U	jcf7180008681262	6545-7839(-)	4	GAGCGCCTTGTTGATGAACTG	TTGAGCATATCCGCACTAGGTAAA	60.136	59.9	77	351	275
Aeu1ULoc00001060.1	1U	jcf7180008681263	376-1000(+)	0	CTCCTACGTCAAGTTCGTCGAG	AAATGACTGCAGAACACGAACAAT	60.474	59.963	18	502	485
Aeu1ULoc00001060.1	1U	jcf7180008681263	376-1000(+)	1	CTCCTACGTCAAGTTCGTCGAG	GATCAAATGACTGCAGAACACGAA	60.474	60.084	18	506	489
Aeu1ULoc00001060.1	1U	jcf7180008681263	376-1000(+)	2	CTCCTACGTCAAGTTCGTCGAG	CCTGAGATCAAATGACTGCAGAAC	60.474	59.905	18	511	494
Aeu1ULoc00001060.1	1U	jcf7180008681263	376-1000(+)	3	CTCCTACGTCAAGTTCGTCGAG	ATGATCAGAGCTACCAATGTTCGT	60.474	60.142	18	284	267
Aeu1ULoc00001060.1	1U	jcf7180008681263	376-1000(+)	4	CTCCTACGTCAAGTTCGTCGAG	CAGAGCTACCAATGTTCGTTTCTG	60.474	60.143	18	279	262
Aeu1ULoc00001125.3	1U	jcf7180008681286	3248-3865(+)	0	ATATCCATTGTTTTTCCCACGTGG	GATACACTATAATGACCGGCACCT	59.84	60.021	47	533	487
Aeu1ULoc00001125.3	1U	jcf7180008681286	3248-3865(+)	1	ATATCCATTGTTTTTCCCACGTGG	CCTTCCACCCATCAAGTTTTCATC	59.84	60.082	47	289	243
Aeu1ULoc00001125.3	1U	jcf7180008681286	3248-3865(+)	2	ATATCCATTGTTTTTCCCACGTGG	AGTTTTCATCTGCTCGATAGGTGA	59.84	59.84	47	275	229
Aeu1ULoc00001125.3	1U	jcf7180008681286	3248-3865(+)	3	ATATCCATTGTTTTTCCCACGTGG	GCATGTAAATCATTGGCATGGTCT	59.84	60.202	47	509	463
Aeu1ULoc00001125.3	1U	jcf7180008681286	3248-3865(+)	4	ATATCCATTGTTTTTCCCACGTGG	AAATCAGTGACTCGGTCTTCATCT	59.84	59.778	47	336	290
Aeu1ULoc00001143.1	1U	jcf7180008681295	6357-7480(-)	0	ATACGTGGAACCGTATCGAAGC	AAACAGACCCAAGCAATCAATCTG	60.542	60.022	31	470	440
Aeu1ULoc00001143.1	1U	jcf7180008681295	6357-7480(-)	1	ATACGTGGAACCGTATCGAAGC	CAAACAGACCCAAGCAATCAATCT	60.542	60.022	31	471	441
Aeu1ULoc00001143.1	1U	jcf7180008681295	6357-7480(-)	2	ATACGTGGAACCGTATCGAAGC	TCAAACAGACCCAAGCAATCAATC	60.542	60.022	31	472	442
Aeu1ULoc00001143.1	1U	jcf7180008681295	6357-7480(-)	3	CATACGTGGAACCGTATCGAAGC	AAACAGACCCAAGCAATCAATCTG	61.629	60.022	30	470	441
Aeu1ULoc00001143.1	1U	jcf7180008681295	6357-7480(-)	4	CATACGTGGAACCGTATCGAAGC	CAAACAGACCCAAGCAATCAATCT	61.629	60.022	30	471	442
Aeu1ULoc00001191.1	1U	jcf7180008681321	3718-4336(-)	0	CTGAGTCCAAGGAGAAGAAGGAG	CGTGAACAAAACAACATGCCAATT	59.805	59.966	49	317	269
Aeu1ULoc00001191.1	1U	jcf7180008681321	3718-4336(-)	1	CTGAGTCCAAGGAGAAGAAGGAG	TCCAATTGTAGGTGGAAAGATGGT	59.805	59.956	49	494	446
Aeu1ULoc00001191.1	1U	jcf7180008681321	3718-4336(-)	2	CTGAGTCCAAGGAGAAGAAGGAG	CCAATTGTAGGTGGAAAGATGGTG	59.805	59.842	49	493	445
Aeu1ULoc00001191.1	1U	jcf7180008681321	3718-4336(-)	3	CTGAGTCCAAGGAGAAGAAGGAG	CCAACTGAAACCATCACCATGAAT	59.805	59.779	49	399	351
Aeu1ULoc00001191.1	1U	jcf7180008681321	3718-4336(-)	4	CTGAGTCCAAGGAGAAGAAGGAG	ACATGCCAATTTCAAGATTCTGCT	59.805	59.778	49	304	256
Aeu1ULoc00001332.2	1U	jcf7180008681697	3089-3980(-)	0	AACAACATCCGCGACACCTTC	ATCTAAGTTCTCGGCAAGACCTTT	61.471	60.02	20	519	500
Aeu1ULoc00001332.2	1U	jcf7180008681697	3089-3980(-)	1	AACAACATCCGCGACACCTTC	CGGCAAGACCTTTAAAACTGTGAT	61.471	60.023	20	508	489
Aeu1ULoc00001332.2	1U	jcf7180008681697	3089-3980(-)	2	AACAACATCCGCGACACCTTC	CTAGCGAGTAGTCACACCTTTTCT	61.471	60.083	20	385	366
Aeu1ULoc00001332.2	1U	jcf7180008681697	3089-3980(-)	3	AACAACATCCGCGACACCTTC	TCTAGCGAGTAGTCACACCTTTTC	61.471	60.083	20	386	367
Aeu1ULoc00001332.2	1U	jcf7180008681697	3089-3980(-)	4	AACAACATCCGCGACACCTT	ATCTAAGTTCTCGGCAAGACCTTT	60.534	60.02	20	519	500
Aeu1ULoc00001339.1	1U	jcf7180008681699	4439-6647(+)	0	CCAGATGGACAAAATGCACTTCAT	TGTATTCATGGTCTTTGTACCCGT	60.082	60.02	54	413	360
Aeu1ULoc00001339.1	1U	jcf7180008681699	4439-6647(+)	1	CCAGATGGACAAAATGCACTTCAT	GATGTCGGGTTTGTATTCATGGTC	60.082	59.965	54	424	371
Aeu1ULoc00001339.1	1U	jcf7180008681699	4439-6647(+)	2	CTTTCGTATTCTGGACCAGATGGA	TGTATTCATGGTCTTTGTACCCGT	60.142	60.02	39	413	375
Aeu1ULoc00001339.1	1U	jcf7180008681699	4439-6647(+)	3	TCTTTCGTATTCTGGACCAGATGG	TGTATTCATGGTCTTTGTACCCGT	60.142	60.02	38	413	376
Aeu1ULoc00001339.1	1U	jcf7180008681699	4439-6647(+)	4	CCAGATGGACAAAATGCACTTCAT	GCTGATCTTGTGAGACTTTGCATT	60.082	60.083	54	501	448
Aeu1ULoc00001447.1	1U	jcf7180008681750	6478-7912(+)	0	ACTACCCTGCAAAGATAATCGGG	CACACAGAGAGAGAGAGAGAGAGA	60.181	60.081	1	486	486
Aeu1ULoc00001447.1	1U	jcf7180008681750	6478-7912(+)	1	ACTACCCTGCAAAGATAATCGGG	TGTCGGTCCTTTACTCTTTCACTT	60.181	59.9	1	335	335
Aeu1ULoc00001447.1	1U	jcf7180008681750	6478-7912(+)	2	ACTACCCTGCAAAGATAATCGGG	TTGTCGGTCCTTTACTCTTTCACT	60.181	59.9	1	336	336
Aeu1ULoc00001447.1	1U	jcf7180008681750	6478-7912(+)	3	ACTACCCTGCAAAGATAATCGGG	TATAGGTTGTCCTTCTGGTTCGTC	60.181	59.841	1	438	438
Aeu1ULoc00001447.1	1U	jcf7180008681750	6478-7912(+)	4	ACTACCCTGCAAAGATAATCGGG	ACACAGAGAGAGAGAGAGAGAGAG	60.181	59.839	1	485	485
Aeu1ULoc00001645.1	1U	jcf7180008681949	269-1521(-)	0	GCTATTGGACATCAATGGTATCGG	TGCAGGCTTAGCATCTATTTTTCG	59.607	59.964	39	332	294
Aeu1ULoc00001645.1	1U	jcf7180008681949	269-1521(-)	1	GCTATTGGACATCAATGGTATCGG	GCAGGCTTAGCATCTATTTTTCGT	59.607	59.964	39	331	293
Aeu1ULoc00001645.1	1U	jcf7180008681949	269-1521(-)	2	GCTATTGGACATCAATGGTATCGG	TGTGTACCTCCAGCAATAACAAGA	59.607	59.959	39	278	240
Aeu1ULoc00001645.1	1U	jcf7180008681949	269-1521(-)	3	GCTATTGGACATCAATGGTATCGG	CTCCAGCAATAACAAGAAGGGAAC	59.607	59.843	39	271	233
Aeu1ULoc00001645.1	1U	jcf7180008681949	269-1521(-)	4	GCTATTGGACATCAATGGTATCGG	CCACCACACTGAGAATAGGTATGT	59.607	59.838	39	299	261
Aeu1ULoc00001675.2	1U	jcf7180008682245	3454-7064(+)	0	GAAGATTCCTCGGGAGATTCGTC	AAAAACTAGTAGGACGAGTGCCAT	60.551	60.02	30	410	381
Aeu1ULoc00001675.2	1U	jcf7180008682245	3454-7064(+)	1	GAAGATTCCTCGGGAGATTCGTC	ATTTAAGTCGAAAAAGCTTGCGGA	60.551	60.024	30	317	288
Aeu1ULoc00001675.2	1U	jcf7180008682245	3454-7064(+)	2	GAAGATTCCTCGGGAGATTCGTC	AGCACAAAAACTAGTAGGACGAGT	60.551	59.961	30	415	386
Aeu1ULoc00001675.2	1U	jcf7180008682245	3454-7064(+)	3	GAAGATTCCTCGGGAGATTCGTC	GCCGCTTTAGCACAAAAACTAGTA	60.551	60.084	30	423	394
Aeu1ULoc00001675.2	1U	jcf7180008682245	3454-7064(+)	4	GAAGATTCCTCGGGAGATTCGTC	AAAGAAAACGTCATTTGGAAGCCT	60.551	59.901	30	386	357
Aeu1ULoc00001687.1	1U	jcf7180008682335	7166-8050(-)	0	ATGACTCTGCTGAAGAAGATGACC	AAACAAGAAGATCAGGCACACATG	60.383	60.023	58	360	303
Aeu1ULoc00001687.1	1U	jcf7180008682335	7166-8050(-)	1	ATGACTCTGCTGAAGAAGATGACC	AACATATCAGCGAGATGGCATTTG	60.383	60.023	58	469	412
Aeu1ULoc00001687.1	1U	jcf7180008682335	7166-8050(-)	2	GGCTGTACTGGGATGAAGGTTATT	AAACAAGAAGATCAGGCACACATG	60.385	60.023	4	360	357
Aeu1ULoc00001687.1	1U	jcf7180008682335	7166-8050(-)	3	GGCTGTACTGGGATGAAGGTTATT	AACATATCAGCGAGATGGCATTTG	60.385	60.023	4	469	466
Aeu1ULoc00001687.1	1U	jcf7180008682335	7166-8050(-)	4	TCTGCTGAAGAAGATGACCTAGAC	AAACAAGAAGATCAGGCACACATG	59.599	60.023	63	360	298
Aeu1ULoc00001739.1	1U	jcf7180008682485	2340-3203(+)	0	TGGAGAGGTTGAACAATACCTTGA	AATAGCAGCCGCGATTAACTAAAC	59.65	60.025	15	280	266
Aeu1ULoc00001739.1	1U	jcf7180008682485	2340-3203(+)	1	TGGAGAGGTTGAACAATACCTTGA	CTCGATTAACTTCACGGAAACAGG	59.65	59.908	15	465	451
Aeu1ULoc00001739.1	1U	jcf7180008682485	2340-3203(+)	2	TGGAGAGGTTGAACAATACCTTGA	GGTAGCTCGGCACATGTTAAAATT	59.65	60.142	15	443	429
Aeu1ULoc00001739.1	1U	jcf7180008682485	2340-3203(+)	3	TGGAGAGGTTGAACAATACCTTGA	CCACTCGATTAACTTCACGGAAAC	59.65	60.143	15	468	454
Aeu1ULoc00001739.1	1U	jcf7180008682485	2340-3203(+)	4	TACTCTTCCAGGAATGGAGAGGTT	AATAGCAGCCGCGATTAACTAAAC	60.513	60.025	1	280	280
Aeu1ULoc00001786.1	1U	jcf7180008682521	9708-11003(-)	0	CTCACCCTCCTCCAGTACCTC	TTCATTTCTACATTAGCCGCACAC	60.687	59.906	76	448	373
Aeu1ULoc00001786.1	1U	jcf7180008682521	9708-11003(-)	1	GAGGCGGTCATCTACGTCAAC	TTCATTTCTACATTAGCCGCACAC	60.798	59.906	19	448	430
Aeu1ULoc00001786.1	1U	jcf7180008682521	9708-11003(-)	2	CTCACCCTCCTCCAGTACCTC	TTTTGTACAAGCAAGTATCCACCG	60.687	59.785	76	365	290
Aeu1ULoc00001786.1	1U	jcf7180008682521	9708-11003(-)	3	CTCACCCTCCTCCAGTACCTC	CATTTCTACATTAGCCGCACACTC	60.687	60.26	76	446	371
Aeu1ULoc00001786.1	1U	jcf7180008682521	9708-11003(-)	4	CTCACCCTCCTCCAGTACCTC	CTGGGCTTTTAGTGGCTATGAATC	60.687	59.723	76	516	441
Aeu1ULoc00001831.1	1U	jcf7180008682541	1645-2312(-)	0	CTGATCCAAGAAGAATCCCTGGAA	ACAGCATCTTATCTGGCAGAATCA	60.08	60.142	46	308	263
Aeu1ULoc00001831.1	1U	jcf7180008682541	1645-2312(-)	1	CTGATCCAAGAAGAATCCCTGGAA	TGACAGCATCTTATCTGGCAGAAT	60.08	60.142	46	310	265
Aeu1ULoc00001831.1	1U	jcf7180008682541	1645-2312(-)	2	CTGATCCAAGAAGAATCCCTGGAA	ATGACAGCATCTTATCTGGCAGAA	60.08	60.142	46	311	266
Aeu1ULoc00001831.1	1U	jcf7180008682541	1645-2312(-)	3	CTGATCCAAGAAGAATCCCTGGAA	ATCATGACAGCATCTTATCTGGCA	60.08	60.202	46	314	269
Aeu1ULoc00001831.1	1U	jcf7180008682541	1645-2312(-)	4	CGCTTGTCAGCTTCATAATTGGAA	ACAGCATCTTATCTGGCAGAATCA	60.143	60.142	1	308	308
Aeu1ULoc00001910.2	1U	jcf7180008682583	1590-2526(-)	0	GTACACTTCAAGCAACAAGAGCTC	AGCTTGGTATGCCATCAACAAAAA	60.319	59.96	46	534	489
Aeu1ULoc00001910.2	1U	jcf7180008682583	1590-2526(-)	1	GTACACTTCAAGCAACAAGAGCTC	AATAGTTAAACCGACTTGCTGTGC	60.319	60.083	46	298	253
Aeu1ULoc00001910.2	1U	jcf7180008682583	1590-2526(-)	2	GTACACTTCAAGCAACAAGAGCTC	TTCCTGTCTGTGTTTTGAACCTTG	60.319	59.842	46	387	342
Aeu1ULoc00001910.2	1U	jcf7180008682583	1590-2526(-)	3	GTACACTTCAAGCAACAAGAGCTC	CTCTCAGAGAATCTTTCGCCTGAT	60.319	60.202	46	453	408
Aeu1ULoc00001910.2	1U	jcf7180008682583	1590-2526(-)	4	CGTGTACACTTCAAGCAACAAGAG	AGCTTGGTATGCCATCAACAAAAA	60.551	59.96	43	534	492
Aeu1ULoc00001929.1	1U	jcf7180008682592	1894-3822(-)	0	AGAGAACTGGGAGTGGAAATATGC	AGCCAAATTACCGCTGAAAATCAA	60.385	60.022	48	294	247
Aeu1ULoc00001929.1	1U	jcf7180008682592	1894-3822(-)	1	AGAGAACTGGGAGTGGAAATATGC	AAGCCAAATTACCGCTGAAAATCA	60.385	60.022	48	295	248
Aeu1ULoc00001929.1	1U	jcf7180008682592	1894-3822(-)	2	AGTGGAAATATGCCAAAGAGTTCG	AGCCAAATTACCGCTGAAAATCAA	59.604	60.022	59	294	236
Aeu1ULoc00001929.1	1U	jcf7180008682592	1894-3822(-)	3	AGTGGAAATATGCCAAAGAGTTCG	AAGCCAAATTACCGCTGAAAATCA	59.604	60.022	59	295	237
Aeu1ULoc00001929.1	1U	jcf7180008682592	1894-3822(-)	4	AGAGAACTGGGAGTGGAAATATGC	TGGGTATGACAGACTGTTTAAGCA	60.385	59.959	48	327	280
Aeu1ULoc00001974.1	1U	jcf7180008682646	1828-6144(+)	0	TCGTCTTCGTCGTCGTCCTG	TCGAAATCAAAATCACGCCTCAAA	61.894	60.024	22	354	333
Aeu1ULoc00001974.1	1U	jcf7180008682646	1828-6144(+)	1	GTCGTCTTCGTCGTCGTCCT	TCGAAATCAAAATCACGCCTCAAA	61.895	60.024	21	354	334
Aeu1ULoc00001974.1	1U	jcf7180008682646	1828-6144(+)	2	TCGTCTTCGTCGTCGTCCTG	CCCCAATGAATCTCCAGAAACCTA	61.894	60.08	22	436	415
Aeu1ULoc00001974.1	1U	jcf7180008682646	1828-6144(+)	3	GTCGTCTTCGTCGTCGTCCT	CCCCAATGAATCTCCAGAAACCTA	61.895	60.08	21	436	416
Aeu1ULoc00001974.1	1U	jcf7180008682646	1828-6144(+)	4	TCGTCTTCGTCGTCGTCCTG	GAAAACCCCAATTCTACCCCAATG	61.894	60.081	22	452	431
Aeu1ULoc00002260.1	1U	jcf7180008683904	2118-3299(-)	0	TATTGCGGTTGAATTGTGTGTCAG	TGAATCTGGATGGGCAAAATTGAC	60.32	60.082	65	506	442
Aeu1ULoc00002260.1	1U	jcf7180008683904	2118-3299(-)	1	TATTGCGGTTGAATTGTGTGTCAG	AAAATTGACGCTACAGGTCGAATC	60.32	59.907	65	491	427
Aeu1ULoc00002260.1	1U	jcf7180008683904	2118-3299(-)	2	TATTGCGGTTGAATTGTGTGTCAG	CAAAATTGACGCTACAGGTCGAAT	60.32	60.143	65	492	428
Aeu1ULoc00002260.1	1U	jcf7180008683904	2118-3299(-)	3	TATTGCGGTTGAATTGTGTGTCAG	AAGGAAATTGCCAAAACACTACCC	60.32	60.202	65	349	285
Aeu1ULoc00002260.1	1U	jcf7180008683904	2118-3299(-)	4	TATTGCGGTTGAATTGTGTGTCAG	ACAAATGAATCTGGATGGGCAAAA	60.32	59.713	65	511	447
Aeu1ULoc00002265.1	1U	jcf7180008683911	2626-3895(+)	0	ACACTCCTGATCACCTCTGACATA	TCGAAGGGAGCAGAAGAAATACAA	60.571	60.021	38	502	465
Aeu1ULoc00002265.1	1U	jcf7180008683911	2626-3895(+)	1	ACACTCCTGATCACCTCTGACATA	ATGGAATGACTATCCTCGTGCTAC	60.571	60.022	38	249	212
Aeu1ULoc00002265.1	1U	jcf7180008683911	2626-3895(+)	2	ACACTCCTGATCACCTCTGACATA	AATTGATGAACCAGATCGAAGGGA	60.571	60.08	38	517	480
Aeu1ULoc00002265.1	1U	jcf7180008683911	2626-3895(+)	3	ACACTCCTGATCACCTCTGACATA	ACCATGTGCATTTGGTGATATCAC	60.571	59.902	38	294	257
Aeu1ULoc00002265.1	1U	jcf7180008683911	2626-3895(+)	4	ACACTCCTGATCACCTCTGACATA	ATCGAAGGGAGCAGAAGAAATACA	60.571	59.838	38	503	466
Aeu1ULoc00002340.1	1U	jcf7180008683973	1067-1802(+)	0	AATCGCAATGAGTTCGTCATGATC	ACATGGTCCCAATATATCGGTGAG	60.025	60.02	35	530	496
Aeu1ULoc00002340.1	1U	jcf7180008683973	1067-1802(+)	1	AATCGCAATGAGTTCGTCATGATC	AGATAATCCCCATGTCATGACTGG	60.025	59.957	35	497	463
Aeu1ULoc00002340.1	1U	jcf7180008683973	1067-1802(+)	2	CAATCGCAATGAGTTCGTCATGAT	ACATGGTCCCAATATATCGGTGAG	60.26	60.02	34	530	497
Aeu1ULoc00002340.1	1U	jcf7180008683973	1067-1802(+)	3	CAATCGCAATGAGTTCGTCATGAT	AGATAATCCCCATGTCATGACTGG	60.26	59.957	34	497	464
Aeu1ULoc00002340.1	1U	jcf7180008683973	1067-1802(+)	4	AATCGCAATGAGTTCGTCATGATC	CCAATATATCGGTGAGGTCTGGAA	60.025	59.717	35	522	488
Aeu1ULoc00002342.1	1U	jcf7180008683974	1658-2670(+)	0	GGCACCTTGAGTATTACTTGGAGT	TCCAAGCAAACATGTGGCATATTT	60.324	60.02	18	412	395
Aeu1ULoc00002342.1	1U	jcf7180008683974	1658-2670(+)	1	GGCACCTTGAGTATTACTTGGAGT	CATGTGGCATATTTCTGGACTGAC	60.324	59.964	18	402	385
Aeu1ULoc00002342.1	1U	jcf7180008683974	1658-2670(+)	2	GGCACCTTGAGTATTACTTGGAGT	GCCTTAAAATATATCGGCTGCCTC	60.324	59.905	18	293	276
Aeu1ULoc00002342.1	1U	jcf7180008683974	1658-2670(+)	3	GGCACCTTGAGTATTACTTGGAGT	ATCCAAGCAAACATGTGGCATATT	60.324	59.837	18	413	396
Aeu1ULoc00002342.1	1U	jcf7180008683974	1658-2670(+)	4	GGCACCTTGAGTATTACTTGGAGT	TCAAAAATTGGGTGCATGCCTTAA	60.324	60.202	18	310	293
Aeu1ULoc00002344.2	1U	jcf7180008683977	2448-3449(-)	0	CTGTGCACAACAACAACTGGG	CGCTCCGTATAGTGACATCGATAT	60.47	59.966	52	364	313
Aeu1ULoc00002344.2	1U	jcf7180008683977	2448-3449(-)	1	CTGTGCACAACAACAACTGGG	GATACTTAGCAAACAGGGATGCAC	60.47	59.964	52	340	289
Aeu1ULoc00002344.2	1U	jcf7180008683977	2448-3449(-)	2	CTGTGCACAACAACAACTGGG	GCAATCTACACCAATTGGATCCAG	60.47	59.963	52	292	241
Aeu1ULoc00002344.2	1U	jcf7180008683977	2448-3449(-)	3	CTGTGCACAACAACAACTGGG	TCAAATCGCTCCGTATAGTGACAT	60.47	59.962	52	370	319
Aeu1ULoc00002344.2	1U	jcf7180008683977	2448-3449(-)	4	CTGTGCACAACAACAACTGGG	ATCAAATCGCTCCGTATAGTGACA	60.47	59.962	52	371	320
Aeu1ULoc00002384.2	1U	jcf7180008684003	360-2627(+)	0	CTGCTTCGCAATGGTTCTACAG	TTGAAGTGACTCGTCTTCGAATCT	59.905	60.023	78	472	395
Aeu1ULoc00002384.2	1U	jcf7180008684003	360-2627(+)	1	CTGCTTCGCAATGGTTCTACAG	ACCTGAACTACCACTACTACAGGA	59.905	59.956	78	280	203
Aeu1ULoc00002384.2	1U	jcf7180008684003	360-2627(+)	2	CTGCTTCGCAATGGTTCTACAG	CGAATCTACTTTGGTTGGAGTTCG	59.905	59.908	78	455	378
Aeu1ULoc00002384.2	1U	jcf7180008684003	360-2627(+)	3	CTGCTTCGCAATGGTTCTACAG	CGTCTTCGAATCTACTTTGGTTGG	59.905	59.908	78	461	384
Aeu1ULoc00002384.2	1U	jcf7180008684003	360-2627(+)	4	CTGCTTCGCAATGGTTCTACAG	TAACTTTCTTGACGAAACTGCGAG	59.905	59.792	78	558	481
Aeu1ULoc00002532.2	1U	jcf7180008684011	77-1260(+)	0	GAGAAGGGCCTCACCAACTTC	TTGTGTTCTTTGTTTTCAGGCCTT	60.612	60.021	38	394	357
Aeu1ULoc00002532.2	1U	jcf7180008684011	77-1260(+)	1	GAGAAGGGCCTCACCAACTTC	TTTGTGTTCTTTGTTTTCAGGCCT	60.612	60.021	38	395	358
Aeu1ULoc00002532.2	1U	jcf7180008684011	77-1260(+)	2	GAGAAGGGCCTCACCAACTTC	GACCAAGAGGAAGGAACATTTGTG	60.612	60.023	38	413	376
Aeu1ULoc00002532.2	1U	jcf7180008684011	77-1260(+)	3	GAGAAGGGCCTCACCAACTTC	ATTGAGGAAAATCGTAACATCGGC	60.612	59.965	38	479	442
Aeu1ULoc00002532.2	1U	jcf7180008684011	77-1260(+)	4	GAGAAGGGCCTCACCAACTTC	GCAATCCCAGCAGAATAATTTCGA	60.612	59.963	38	370	333
Aeu1ULoc00002588.2	1U	jcf7180008684060	541-1362(+)	0	GTGATTGAGATGAACAGCTGCTAC	GTTGCAGGTCCATGCTTCTTTAAT	59.966	60.082	12	421	410
Aeu1ULoc00002588.2	1U	jcf7180008684060	541-1362(+)	1	GTGATTGAGATGAACAGCTGCTAC	ATTGCTGTAATCCTCAAAACACGG	59.966	60.083	12	444	433
Aeu1ULoc00002588.2	1U	jcf7180008684060	541-1362(+)	2	GTGATTGAGATGAACAGCTGCTAC	GCCGTCACAAACATTCTCCATAAA	59.966	60.083	12	353	342
Aeu1ULoc00002588.2	1U	jcf7180008684060	541-1362(+)	3	GTGATTGAGATGAACAGCTGCTAC	CACCATGTTGAAGTCAAACTCACA	59.966	59.904	12	470	459
Aeu1ULoc00002588.2	1U	jcf7180008684060	541-1362(+)	4	GTGATTGAGATGAACAGCTGCTAC	AAAGCAAAAGAAATCGAACCCACT	59.966	59.901	12	332	321
Aeu1ULoc00002608.1	1U	jcf7180008684081	239-2299(+)	0	GAACATCGGCGACACCTTCAT	TTTTTCGTAGGTGTAGCAAAACCC	61.007	59.963	78	450	373
Aeu1ULoc00002608.1	1U	jcf7180008684081	239-2299(+)	1	GAACATCGGCGACACCTTCAT	TCGTAGGTGTAGCAAAACCCTTTA	61.007	59.96	78	446	369
Aeu1ULoc00002608.1	1U	jcf7180008684081	239-2299(+)	2	AACATCGGCGACACCTTCAT	TTTTTCGTAGGTGTAGCAAAACCC	60.036	59.963	79	450	372
Aeu1ULoc00002608.1	1U	jcf7180008684081	239-2299(+)	3	AACATCGGCGACACCTTCAT	TCGTAGGTGTAGCAAAACCCTTTA	60.036	59.96	79	446	368
Aeu1ULoc00002608.1	1U	jcf7180008684081	239-2299(+)	4	GAACATCGGCGACACCTTCAT	CCTATCACCTCAACTGACATCCAA	61.007	60.081	78	516	439
Aeu1ULoc00002611.1	1U	jcf7180008684090	426-1192(-)	0	TATGCAGGATACACGCCTTCTTTA	ACAATTCGCCAGAGAAAAAGAAGG	59.9	60.023	3	288	286
Aeu1ULoc00002611.1	1U	jcf7180008684090	426-1192(-)	1	TATGCAGGATACACGCCTTCTTTA	GTGCATAAGAGGCAGGAAACAATT	59.9	60.082	3	306	304
Aeu1ULoc00002611.1	1U	jcf7180008684090	426-1192(-)	2	TATGCAGGATACACGCCTTCTTTA	GCTAAATGTTGTAGGTGCTCTTCC	59.9	59.905	3	471	469
Aeu1ULoc00002611.1	1U	jcf7180008684090	426-1192(-)	3	TATGCAGGATACACGCCTTCTTTA	GGCTAAATGTTGTAGGTGCTCTTC	59.9	59.905	3	472	470
Aeu1ULoc00002611.1	1U	jcf7180008684090	426-1192(-)	4	TATGCAGGATACACGCCTTCTTTA	AGGTGCTCTTCCATAGAATTCTCC	59.9	59.898	3	459	457
Aeu1ULoc00002616.1	1U	jcf7180008684093	20-625(+)	0	GAACTACGTCCAGGAGCTCATC	TCTCCTACAAACGTGGCTATTTGA	60.224	60.021	72	466	395
Aeu1ULoc00002616.1	1U	jcf7180008684093	20-625(+)	1	GAACTACGTCCAGGAGCTCATC	GCTCATCAATTCCCATGTCTTCTG	60.224	59.964	72	340	269
Aeu1ULoc00002616.1	1U	jcf7180008684093	20-625(+)	2	GAACTACGTCCAGGAGCTCATC	CATGCAGTACTCGATTCCAGTAGA	60.224	59.963	72	404	333
Aeu1ULoc00002616.1	1U	jcf7180008684093	20-625(+)	3	GAACTACGTCCAGGAGCTCATC	TCATGCAGTACTCGATTCCAGTAG	60.224	59.963	72	405	334
Aeu1ULoc00002616.1	1U	jcf7180008684093	20-625(+)	4	GAACTACGTCCAGGAGCTCATC	AAACCTTAGAATTTCTCCCGTGGA	60.224	59.958	72	429	358
Aeu1ULoc00002651.1	1U	jcf7180008684174	5762-6955(+)	0	TACAGTCAGCTGATTTCCAACTCA	GGTCACTCTCATGTCAATCCTTCT	59.96	60.081	3	330	328
Aeu1ULoc00002651.1	1U	jcf7180008684174	5762-6955(+)	1	TACAGTCAGCTGATTTCCAACTCA	ATAACCTGTGGTCACTCTCATGTC	59.96	60.081	3	339	337
Aeu1ULoc00002651.1	1U	jcf7180008684174	5762-6955(+)	2	TACAGTCAGCTGATTTCCAACTCA	GAAGCAGCAAAATTGAGAAAGTGC	59.96	60.085	3	259	257
Aeu1ULoc00002651.1	1U	jcf7180008684174	5762-6955(+)	3	TACAGTCAGCTGATTTCCAACTCA	AAGGGAAGCAGCAAAATTGAGAAA	59.96	59.899	3	263	261
Aeu1ULoc00002651.1	1U	jcf7180008684174	5762-6955(+)	4	TACAGTCAGCTGATTTCCAACTCA	AAAGGGAAGCAGCAAAATTGAGAA	59.96	59.899	3	264	262
Aeu1ULoc00002854.1	1U	jcf7180008684999	10605-11738(+)	0	ATATGATGCGGCGGCTCAAG	AGCATCGTTTTCATCGTACACATC	60.952	59.967	3	381	379
Aeu1ULoc00002854.1	1U	jcf7180008684999	10605-11738(+)	1	ATATGATGCGGCGGCTCAAG	AGAAGCAAACGGTCACCTTTAAAG	60.952	59.964	3	347	345
Aeu1ULoc00002854.1	1U	jcf7180008684999	10605-11738(+)	2	ATATGATGCGGCGGCTCAAG	AACTAGCTCAATGCCAAATCCAAC	60.952	60.082	3	320	318
Aeu1ULoc00002854.1	1U	jcf7180008684999	10605-11738(+)	3	ATATGATGCGGCGGCTCAAG	CAACTAGCTCAATGCCAAATCCAA	60.952	60.082	3	321	319
Aeu1ULoc00002854.1	1U	jcf7180008684999	10605-11738(+)	4	ATATGATGCGGCGGCTCAAG	CGAAAGCAAACTGAAGCATTTTCC	60.952	60.085	3	297	295
Aeu1ULoc00002931.1	1U	jcf7180008686512	1443-2253(-)	0	ATAATCAGAGGACATATCTGCGCC	GTCCGGTTAGAATCAATCAAGCTG	60.382	59.965	30	423	394
Aeu1ULoc00002931.1	1U	jcf7180008686512	1443-2253(-)	1	ATAATCAGAGGACATATCTGCGCC	TTCGTAGGTCTAGTTGTCTATGCG	60.382	59.965	30	374	345
Aeu1ULoc00002931.1	1U	jcf7180008686512	1443-2253(-)	2	ATAATCAGAGGACATATCTGCGCC	TCCGGTTAGAATCAATCAAGCTGA	60.382	60.081	30	422	393
Aeu1ULoc00002931.1	1U	jcf7180008686512	1443-2253(-)	3	ATAATCAGAGGACATATCTGCGCC	TTCATGTGCTATCTTGTCCGGTTA	60.382	60.081	30	438	409
Aeu1ULoc00002931.1	1U	jcf7180008686512	1443-2253(-)	4	ATAATCAGAGGACATATCTGCGCC	CAGCTTTCGTAGGTCTAGTTGTCT	60.382	60.083	30	379	350
Aeu1ULoc00002949.1	1U	jcf7180008686515	327-1051(+)	0	TGCACCCAGTTCTCGTCTTATAAA	ACTTTCCTCACCCATCAAAGATCA	60.021	59.957	47	478	432
Aeu1ULoc00002949.1	1U	jcf7180008686515	327-1051(+)	1	TCATCAATGGAGAAGAGTGGTTGT	ACTTTCCTCACCCATCAAAGATCA	59.958	59.957	24	478	455
Aeu1ULoc00002949.1	1U	jcf7180008686515	327-1051(+)	2	TGCACCCAGTTCTCGTCTTATAAA	CTAATCGCAATCAGAAGCCATCAG	60.021	60.084	47	542	496
Aeu1ULoc00002949.1	1U	jcf7180008686515	327-1051(+)	3	TGCACCCAGTTCTCGTCTTATAAA	GATATCTTATACTGGCAGGAGGGC	60.021	60.142	47	355	309
Aeu1ULoc00002949.1	1U	jcf7180008686515	327-1051(+)	4	TGCACCCAGTTCTCGTCTTATAAA	GCCATCAGCACAAAAATTGTAACC	60.021	59.848	47	526	480
Aeu1ULoc00003020.1	1U	jcf7180008686546	1159-2710(+)	0	CTGGATTCTTCGTCAGCACCG	AAGTCGTGAAAACACCACCAAAAT	61.328	60.082	48	402	355
Aeu1ULoc00003020.1	1U	jcf7180008686546	1159-2710(+)	1	TGGATTCTTCGTCAGCACCG	AAGTCGTGAAAACACCACCAAAAT	60.39	60.082	49	402	354
Aeu1ULoc00003020.1	1U	jcf7180008686546	1159-2710(+)	2	CTGGATTCTTCGTCAGCACCG	CTTATTCCTGACCTGCCAGACTTA	61.328	59.838	48	471	424
Aeu1ULoc00003020.1	1U	jcf7180008686546	1159-2710(+)	3	CTGGATTCTTCGTCAGCACCG	GCTCACAATGCACTGATCCTAAAG	61.328	60.202	48	370	323
Aeu1ULoc00003020.1	1U	jcf7180008686546	1159-2710(+)	4	CTGGATTCTTCGTCAGCACCG	AAAAGTTGCTCACAATGCACTGAT	61.328	60.202	48	377	330
Aeu1ULoc00003028.2	1U	jcf7180008686550	709-1440(+)	0	ATTGAAGAAGCAAACAAGGATGGG	AGGAACGGACTTATTTTACAGGCT	60.021	60.02	70	290	221
Aeu1ULoc00003028.2	1U	jcf7180008686550	709-1440(+)	1	GAAGAAGCAAACAAGGATGGGAAA	AGGAACGGACTTATTTTACAGGCT	59.961	60.02	73	290	218
Aeu1ULoc00003028.2	1U	jcf7180008686550	709-1440(+)	2	ATTGAAGAAGCAAACAAGGATGGG	CAACTAGCCGTGTATATTCCAGGA	60.021	59.961	70	564	495
Aeu1ULoc00003028.2	1U	jcf7180008686550	709-1440(+)	3	ATTGAAGAAGCAAACAAGGATGGG	AACTCCCTCTGCTAAGGAAAACAT	60.021	59.957	70	514	445
Aeu1ULoc00003028.2	1U	jcf7180008686550	709-1440(+)	4	GAAGAAGCAAACAAGGATGGGAAA	CAACTAGCCGTGTATATTCCAGGA	59.961	59.961	73	564	492
Aeu1ULoc00003106.2	1U	jcf7180008686602	2443-3078(+)	0	CGGGGAGAAGAAGGATCTGTTC	GAAAGCAAGAATCGCCAGTACTAC	60.159	59.967	18	328	311
Aeu1ULoc00003106.2	1U	jcf7180008686602	2443-3078(+)	1	GGGGAGAAGAAGGATCTGTTCC	GAAAGCAAGAATCGCCAGTACTAC	59.828	59.967	19	328	310
Aeu1ULoc00003106.2	1U	jcf7180008686602	2443-3078(+)	2	CGGGGAGAAGAAGGATCTGTTC	AGAAAGCAAGAATCGCCAGTACTA	60.159	60.082	18	329	312
Aeu1ULoc00003106.2	1U	jcf7180008686602	2443-3078(+)	3	GGGGAGAAGAAGGATCTGTTCC	AGAAAGCAAGAATCGCCAGTACTA	59.828	60.082	19	329	311
Aeu1ULoc00003106.2	1U	jcf7180008686602	2443-3078(+)	4	CGGGGAGAAGAAGGATCTGTTC	CTTTCATGGTGGCCGTTATCAATT	60.159	60.142	18	276	259
Aeu1ULoc00003199.4	1U	jcf7180008686664	203-816(+)	0	GTCCACACTGAGCTCGGATC	GATGTGTAAGACGGTAAGACCCAT	60.179	60.142	22	427	406
Aeu1ULoc00003199.4	1U	jcf7180008686664	203-816(+)	1	GTCCACACTGAGCTCGGATC	TCAAACAGATCTCGCATTAGTCGA	60.179	60.142	22	273	252
Aeu1ULoc00003199.4	1U	jcf7180008686664	203-816(+)	2	GTCCACACTGAGCTCGGATC	CTAGTACAGCCATAGTACGGAGTG	60.179	59.786	22	319	298
Aeu1ULoc00003199.4	1U	jcf7180008686664	203-816(+)	3	GTCCACACTGAGCTCGGATC	ATGTGTAAGACGGTAAGACCCATT	60.179	59.776	22	426	405
Aeu1ULoc00003199.4	1U	jcf7180008686664	203-816(+)	4	GTCCACACTGAGCTCGGATC	TATGCCTAACTGCCAAAACCAAAC	60.179	60.262	22	472	451
Aeu1ULoc00003441.1	1U	jcf7180008687054	1821-2964(+)	0	AAAGGAGGTTGCTGGGGATATGAT	AGAGTGTGTATTGGGCTCTCAAAT	61.694	60.019	54	330	277
Aeu1ULoc00003441.1	1U	jcf7180008687054	1821-2964(+)	1	AAAGGAGGTTGCTGGGGATATGAT	ATTCAAGAGTGTGTATTGGGCTCT	61.694	60.019	54	335	282
Aeu1ULoc00003441.1	1U	jcf7180008687054	1821-2964(+)	2	AAAGGAGGTTGCTGGGGATATGAT	GCTAGCTTAAAAACAGGTGGGTTT	61.694	59.961	54	545	492
Aeu1ULoc00003441.1	1U	jcf7180008687054	1821-2964(+)	3	GAGGTTGCTGGGGATATGATCAC	AGAGTGTGTATTGGGCTCTCAAAT	60.809	60.019	58	330	273
Aeu1ULoc00003441.1	1U	jcf7180008687054	1821-2964(+)	4	GAGGTTGCTGGGGATATGATCAC	ATTCAAGAGTGTGTATTGGGCTCT	60.809	60.019	58	335	278
Aeu1ULoc00003457.1	1U	jcf7180008687139	4066-4723(+)	0	TAGCTGGCAGGGATTATCCAATAC	TGCAGTAAAATAACAGTGTTGCGT	60.019	59.964	71	330	260
Aeu1ULoc00003457.1	1U	jcf7180008687139	4066-4723(+)	1	GTAGCTGGCAGGGATTATCCAATA	TGCAGTAAAATAACAGTGTTGCGT	60.019	59.964	70	330	261
Aeu1ULoc00003457.1	1U	jcf7180008687139	4066-4723(+)	2	TAGCTGGCAGGGATTATCCAATAC	TGCAGACAACTCCTGACTGAAATA	60.019	59.96	71	488	418
Aeu1ULoc00003457.1	1U	jcf7180008687139	4066-4723(+)	3	GTAGCTGGCAGGGATTATCCAATA	TGCAGACAACTCCTGACTGAAATA	60.019	59.96	70	488	419
Aeu1ULoc00003457.1	1U	jcf7180008687139	4066-4723(+)	4	TAGCTGGCAGGGATTATCCAATAC	GCAATTGTCTGGGGATTGATCAAA	60.019	60.082	71	442	372
Aeu1ULoc00003494.2	1U	jcf7180008687304	9056-10179(+)	0	GTCCAGATGTTCGCCTACGG	ATGACAAGAGTGGGTGATGAAAGA	60.528	59.958	71	554	484
Aeu1ULoc00003494.2	1U	jcf7180008687304	9056-10179(+)	1	GTCCAGATGTTCGCCTACGG	GTGAAATGACAAGAGTGGGTGATG	60.528	60.083	71	559	489
Aeu1ULoc00003494.2	1U	jcf7180008687304	9056-10179(+)	2	GTCCAGATGTTCGCCTACGG	CGTCGACACGCTACAGATATAGAA	60.528	60.085	71	392	322
Aeu1ULoc00003494.2	1U	jcf7180008687304	9056-10179(+)	3	GTCCAGATGTTCGCCTACGG	GATTCACACGCGTCAAAGAAGTAA	60.528	60.085	71	434	364
Aeu1ULoc00003494.2	1U	jcf7180008687304	9056-10179(+)	4	GTCCAGATGTTCGCCTACGG	TGACAAGAGTGGGTGATGAAAGAA	60.528	60.142	71	553	483
Aeu1ULoc00003589.1	1U	jcf7180008688857	5975-6851(+)	0	TAATGTTGCCGACAATTGCTCTTT	CATGGATTAACACATCAGACGAGC	60.022	60.025	17	404	388
Aeu1ULoc00003589.1	1U	jcf7180008688857	5975-6851(+)	1	TAATGTTGCCGACAATTGCTCTTT	CTAGCGATCTTTCTGCCAAATTGT	60.022	59.905	17	300	284
Aeu1ULoc00003589.1	1U	jcf7180008688857	5975-6851(+)	2	TAGTCTAATGTTGCCGACAATTGC	CATGGATTAACACATCAGACGAGC	59.906	60.025	12	404	393
Aeu1ULoc00003589.1	1U	jcf7180008688857	5975-6851(+)	3	TAATGTTGCCGACAATTGCTCTTT	GCCTTGCATGTACATGGATTAACA	60.022	59.902	17	416	400
Aeu1ULoc00003589.1	1U	jcf7180008688857	5975-6851(+)	4	TAATGTTGCCGACAATTGCTCTTT	ATGGATTAACACATCAGACGAGCT	60.022	60.142	17	403	387
Aeu1ULoc00003596.1	1U	jcf7180008688881	3910-5151(+)	0	GGGACATGGTTGCTGTTTACAAAA	GAAGCTACAAAAGGAGCTATGCTG	60.442	59.965	36	421	386
Aeu1ULoc00003596.1	1U	jcf7180008688881	3910-5151(+)	1	GGGACATGGTTGCTGTTTACAAAA	AGAAGCTACAAAAGGAGCTATGCT	60.442	60.081	36	422	387
Aeu1ULoc00003596.1	1U	jcf7180008688881	3910-5151(+)	2	GGACATGGTTGCTGTTTACAAAAC	GAAGCTACAAAAGGAGCTATGCTG	59.494	59.965	37	421	385
Aeu1ULoc00003596.1	1U	jcf7180008688881	3910-5151(+)	3	GGACATGGTTGCTGTTTACAAAAC	AGAAGCTACAAAAGGAGCTATGCT	59.494	60.081	37	422	386
Aeu1ULoc00003596.1	1U	jcf7180008688881	3910-5151(+)	4	GGGACATGGTTGCTGTTTACAAAA	CAAAAGGAGCTATGCTGACATGTT	60.442	59.843	36	414	379
Aeu1ULoc00003694.1	1U	jcf7180008691633	2866-3973(+)	0	CATTGGTTGCTTCTGCTTCTCAC	TTCTGATCCAACCGAAATAATGCG	60.611	59.965	50	396	347
Aeu1ULoc00003694.1	1U	jcf7180008691633	2866-3973(+)	1	CATTGGTTGCTTCTGCTTCTCAC	CGGGGTCATGACTAGAAGGTAAAA	60.611	60.081	50	497	448
Aeu1ULoc00003694.1	1U	jcf7180008691633	2866-3973(+)	2	CATTGGTTGCTTCTGCTTCTCAC	GAATGCATACCAGGTGTCAAGAAG	60.611	59.905	50	305	256
Aeu1ULoc00003694.1	1U	jcf7180008691633	2866-3973(+)	3	CATTGGTTGCTTCTGCTTCTCAC	CAAAACTAGACAAAAGCCCACAGT	60.611	59.902	50	351	302
Aeu1ULoc00003694.1	1U	jcf7180008691633	2866-3973(+)	4	CATTGGTTGCTTCTGCTTCTCAC	TACTGACATGAATGCATACCAGGT	60.611	59.836	50	314	265
Aeu1ULoc00003698.1	1U	jcf7180008691639	480-1845(+)	0	GGTTACCTCGCCTGGAAGATTATG	ACACGAAAGGTACCATCACACATA	61.038	60.021	76	498	423
Aeu1ULoc00003698.1	1U	jcf7180008691639	480-1845(+)	1	GGTTACCTCGCCTGGAAGATTATG	CCCAACAACTTATCCAACACGAAA	61.038	59.963	76	514	439
Aeu1ULoc00003698.1	1U	jcf7180008691639	480-1845(+)	2	GGTTACCTCGCCTGGAAGATTATG	ACTTATCCAACACGAAAGGTACCA	61.038	59.959	76	507	432
Aeu1ULoc00003698.1	1U	jcf7180008691639	480-1845(+)	3	GGTTACCTCGCCTGGAAGATTAT	ACACGAAAGGTACCATCACACATA	59.929	60.021	76	498	423
Aeu1ULoc00003698.1	1U	jcf7180008691639	480-1845(+)	4	GGTTACCTCGCCTGGAAGATTAT	CCCAACAACTTATCCAACACGAAA	59.929	59.963	76	514	439
Aeu1ULoc00003703.1	1U	jcf7180008691650	1313-2302(+)	0	CTCGACGGAAACTGGATACTCC	TCAACTTAGAACACCCTTTGGTCA	60.224	60.08	77	547	471
Aeu1ULoc00003703.1	1U	jcf7180008691650	1313-2302(+)	1	CTCGACGGAAACTGGATACTCC	TGCATGTCATGTCACTTCCTATGA	60.224	60.081	77	277	201
Aeu1ULoc00003703.1	1U	jcf7180008691650	1313-2302(+)	2	CTCGACGGAAACTGGATACTCC	ATCCTATTAACCAAAGGAGCCCTC	60.224	59.895	77	569	493
Aeu1ULoc00003703.1	1U	jcf7180008691650	1313-2302(+)	3	CTCGACGGAAACTGGATACTCC	TTAACCAAAGGAGCCCTCAACTTA	60.224	59.895	77	563	487
Aeu1ULoc00003703.1	1U	jcf7180008691650	1313-2302(+)	4	CTCGACGGAAACTGGATACTCC	CTATCCTATGCATCAAACGCCATG	60.224	60.143	77	323	247
Aeu1ULoc00003753.1	1U	jcf7180008691680	4003-5317(-)	0	GTCATCAGAGGACATAGAGGAAGG	GCCAAAATGAAAGTGCACTTCAAG	59.719	60.025	25	408	384
Aeu1ULoc00003753.1	1U	jcf7180008691680	4003-5317(-)	1	GTCATCAGAGGACATAGAGGAAGG	CAAGCCAAAATGAAAGTGCACTTC	59.719	60.025	25	411	387
Aeu1ULoc00003753.1	1U	jcf7180008691680	4003-5317(-)	2	GGTCATCAGAGGACATAGAGGAAG	GCCAAAATGAAAGTGCACTTCAAG	59.719	60.025	24	408	385
Aeu1ULoc00003753.1	1U	jcf7180008691680	4003-5317(-)	3	GGTCATCAGAGGACATAGAGGAAG	CAAGCCAAAATGAAAGTGCACTTC	59.719	60.025	24	411	388
Aeu1ULoc00003753.1	1U	jcf7180008691680	4003-5317(-)	4	GTCATCAGAGGACATAGAGGAAGG	CTCTATCTCCCTGCTTTCCAGTAC	59.719	59.961	25	305	281
Aeu1ULoc00003801.2	1U	jcf7180008691719	2261-3350(-)	0	GACTGTTCATGGGAAGCATATGTG	GTCTTTGCCCTGGCTATGTTTATC	59.964	59.963	71	384	314
Aeu1ULoc00003801.2	1U	jcf7180008691719	2261-3350(-)	1	GACTGTTCATGGGAAGCATATGTG	TGCCCTGGCTATGTTTATCTTTCT	59.964	60.08	71	379	309
Aeu1ULoc00003801.2	1U	jcf7180008691719	2261-3350(-)	2	GACTGTTCATGGGAAGCATATGTG	TCTTTGCCCTGGCTATGTTTATCT	59.964	60.08	71	383	313
Aeu1ULoc00003801.2	1U	jcf7180008691719	2261-3350(-)	3	GCAAGTAACTGGATGTCTGAATGG	GTCTTTGCCCTGGCTATGTTTATC	59.905	59.963	34	384	351
Aeu1ULoc00003801.2	1U	jcf7180008691719	2261-3350(-)	4	GGCAAGTAACTGGATGTCTGAATG	GTCTTTGCCCTGGCTATGTTTATC	59.905	59.963	33	384	352
Aeu1ULoc00003861.1	1U	jcf7180008691766	553-1498(+)	0	GTGATGATGCGCTCCCTCTC	AGTGCTATAATCGTATGTGCAGGT	60.6	59.961	8	410	403
Aeu1ULoc00003861.1	1U	jcf7180008691766	553-1498(+)	1	GTGATGATGCGCTCCCTCTC	ACGAGTTACTTCCCAAAAACAACC	60.6	59.903	8	351	344
Aeu1ULoc00003861.1	1U	jcf7180008691766	553-1498(+)	2	GTGATGATGCGCTCCCTCTC	CTGAATATCCCTTGTGGCAAACAG	60.6	60.142	8	502	495
Aeu1ULoc00003861.1	1U	jcf7180008691766	553-1498(+)	3	GTGATGATGCGCTCCCTCTC	GTGCTATAATCGTATGTGCAGGTG	60.6	59.849	8	409	402
Aeu1ULoc00003861.1	1U	jcf7180008691766	553-1498(+)	4	GTGATGATGCGCTCCCTCTC	GAGTTACTTCCCAAAAACAACCCC	60.6	60.202	8	349	342
Aeu1ULoc00003965.1	1U	jcf7180008691887	3778-4529(+)	0	AAGGTGCTTCAATTAAGGCAATCC	CCTCATTGCAAACCTTGATCAAGT	60.081	60.022	37	440	404
Aeu1ULoc00003965.1	1U	jcf7180008691887	3778-4529(+)	1	AAGGTGCTTCAATTAAGGCAATCC	ACCTCATTGCAAACCTTGATCAAG	60.081	60.022	37	441	405
Aeu1ULoc00003965.1	1U	jcf7180008691887	3778-4529(+)	2	AAGCAATTAACCTCATTGGGAAGC	CCTCATTGCAAACCTTGATCAAGT	60.081	60.022	13	440	428
Aeu1ULoc00003965.1	1U	jcf7180008691887	3778-4529(+)	3	AAGCAATTAACCTCATTGGGAAGC	ACCTCATTGCAAACCTTGATCAAG	60.081	60.022	13	441	429
Aeu1ULoc00003965.1	1U	jcf7180008691887	3778-4529(+)	4	AAGGTGCTTCAATTAAGGCAATCC	CTGGTCAGATTGCAAAGTTTGACT	60.081	59.963	37	298	262
Aeu1ULoc00004069.1	1U	jcf7180008692028	277-993(+)	0	GTGTCCATTGTCATCTGCAACAAG	AGGCAGCACAAACAAACAAAGATA	60.85	59.901	45	521	477
Aeu1ULoc00004069.1	1U	jcf7180008692028	277-993(+)	1	GTGTCCATTGTCATCTGCAACAAG	CAAAGATACTACTCCCATCTGCCA	60.85	59.898	45	505	461
Aeu1ULoc00004069.1	1U	jcf7180008692028	277-993(+)	2	GTGTCCATTGTCATCTGCAACAAG	ACAAAGATACTACTCCCATCTGCC	60.85	59.898	45	506	462
Aeu1ULoc00004069.1	1U	jcf7180008692028	277-993(+)	3	GTGTCCATTGTCATCTGCAACAAG	CCAAAGCTACCACATAAGCTGAAC	60.85	60.143	45	275	231
Aeu1ULoc00004069.1	1U	jcf7180008692028	277-993(+)	4	GTGTCCATTGTCATCTGCAACAAG	CTGATTTCTACAGTATGCTGCGAC	60.85	59.792	45	351	307
Aeu1ULoc00004079.1	1U	jcf7180008692052	424-1074(+)	0	TCTGCAGCAAGACCTTCAATAGAT	TGGTGGTCTAGTTCCATTTCCATT	60.081	59.956	62	520	459
Aeu1ULoc00004079.1	1U	jcf7180008692052	424-1074(+)	1	TCTGCAGCAAGACCTTCAATAGAT	GCTAGGTTATTCGGCAAACATGAA	60.081	59.904	62	451	390
Aeu1ULoc00004079.1	1U	jcf7180008692052	424-1074(+)	2	TCTGCAGCAAGACCTTCAATAGAT	TTGCTAGGTTATTCGGCAAACATG	60.081	60.142	62	453	392
Aeu1ULoc00004079.1	1U	jcf7180008692052	424-1074(+)	3	TCTGCAGCAAGACCTTCAATAGAT	CTCCAACGTTATGCATGTGTTCAT	60.081	60.143	62	297	236
Aeu1ULoc00004079.1	1U	jcf7180008692052	424-1074(+)	4	TCTGCAGCAAGACCTTCAATAGAT	TTAAGCTCCAACGTTATGCATGTG	60.081	60.143	62	302	241
Aeu1ULoc00004226.1	1U	jcf7180008692585	1632-3016(-)	0	GACATCATCCGACTCTTTTTCCAC	CCAACTTTTCAGGTCAACGAATCA	59.906	59.964	62	380	319
Aeu1ULoc00004226.1	1U	jcf7180008692585	1632-3016(-)	1	GACATCATCCGACTCTTTTTCCAC	ACCAACTTTTCAGGTCAACGAATC	59.906	59.964	62	381	320
Aeu1ULoc00004226.1	1U	jcf7180008692585	1632-3016(-)	2	GACATCATCCGACTCTTTTTCCAC	CCCATCCATTTATGCCTCGAGATA	59.906	60.081	62	475	414
Aeu1ULoc00004226.1	1U	jcf7180008692585	1632-3016(-)	3	GACATCATCCGACTCTTTTTCCAC	GCCTCGAGATACATGTGCATTTTT	59.906	60.202	62	462	401
Aeu1ULoc00004226.1	1U	jcf7180008692585	1632-3016(-)	4	GACATCATCCGACTCTTTTTCCAC	CACCAACTTTTCAGGTCAACGAAT	59.906	60.202	62	382	321
Aeu1ULoc00004228.1	1U	jcf7180008692588	7541-8232(+)	0	CCAAGGAGAAGCAGGAGAAGC	GGAGGGAGTACTATAAGCAATGCA	60.678	59.96	42	466	425
Aeu1ULoc00004228.1	1U	jcf7180008692588	7541-8232(+)	1	GCCAAGGAGAAGCAGGAGAAG	GGAGGGAGTACTATAAGCAATGCA	60.678	59.96	41	466	426
Aeu1ULoc00004228.1	1U	jcf7180008692588	7541-8232(+)	2	CCAAGGAGAAGCAGGAGAAGC	ACTCAGTAATTTTAGGCCTACGCA	60.678	60.081	42	283	242
Aeu1ULoc00004228.1	1U	jcf7180008692588	7541-8232(+)	3	GCCAAGGAGAAGCAGGAGAAG	ACTCAGTAATTTTAGGCCTACGCA	60.678	60.081	41	283	243
Aeu1ULoc00004228.1	1U	jcf7180008692588	7541-8232(+)	4	CCAAGGAGAAGCAGGAGAAGC	ACTATAAGCAATGCATAAGGGGGT	60.678	59.894	42	457	416
Aeu1ULoc00004788.1	1U	jcf7180008699960	5499-6251(-)	0	CTTCAAGGCCATCGACACCAA	ACTGCAGATAAAACCCACCATAGT	60.882	60.018	79	481	403
Aeu1ULoc00004788.1	1U	jcf7180008699960	5499-6251(-)	1	CTTCAAGGCCATCGACACCAA	GAGAAACAACCCTAGCCAATTCAC	60.882	60.083	79	344	266
Aeu1ULoc00004788.1	1U	jcf7180008699960	5499-6251(-)	2	CTTCAAGGCCATCGACACCAA	TGAACGAACGAAACAAGGTGAATT	60.882	59.905	79	425	347
Aeu1ULoc00004788.1	1U	jcf7180008699960	5499-6251(-)	3	CTTCAAGGCCATCGACACCAA	TAGCCCTACTATCCAGAGACGAAA	60.882	60.141	79	567	489
Aeu1ULoc00004788.1	1U	jcf7180008699960	5499-6251(-)	4	CTTCAAGGCCATCGACACCAA	CTGAGAAACAACCCTAGCCAATTC	60.882	59.843	79	346	268
Aeu1ULoc00004806.1	1U	jcf7180008699993	1245-1871(-)	0	GTTCACAACAATGGAGCTCATGAA	CCTGTAGATACCGAGTCAGTTAGC	60.023	60.024	21	408	388
Aeu1ULoc00004806.1	1U	jcf7180008699993	1245-1871(-)	1	GTTCACAACAATGGAGCTCATGAA	CAAAACCATCACCACCGTTAGAAA	60.023	59.963	21	368	348
Aeu1ULoc00004806.1	1U	jcf7180008699993	1245-1871(-)	2	GTTCACAACAATGGAGCTCATGAA	GGAGTTGTTAGGACCTAGAACCTG	60.023	60.082	21	428	408
Aeu1ULoc00004806.1	1U	jcf7180008699993	1245-1871(-)	3	GTTCACAACAATGGAGCTCATGAA	ACAAAAGTGCATCAGACAAAACCA	60.023	60.082	21	384	364
Aeu1ULoc00004806.1	1U	jcf7180008699993	1245-1871(-)	4	GTTCACAACAATGGAGCTCATGAA	ATAACTGGCAGCTTTCTATGCAAC	60.023	59.903	21	488	468
Aeu1ULoc00004846.2	1U	jcf7180008700023	4066-5637(-)	0	ATCTAATGTGTTCCATCAGTGGGG	ACGGTACCTACAAAACAATTGCAG	60.386	60.024	17	344	328
Aeu1ULoc00004846.2	1U	jcf7180008700023	4066-5637(-)	1	ATCTAATGTGTTCCATCAGTGGGG	GCACAACCAGAAGCATCTAAGATC	60.386	59.965	17	448	432
Aeu1ULoc00004846.2	1U	jcf7180008700023	4066-5637(-)	2	ATCTAATGTGTTCCATCAGTGGGG	AGCTCACCTGAGTTTCACAAAAAC	60.386	60.142	17	291	275
Aeu1ULoc00004846.2	1U	jcf7180008700023	4066-5637(-)	3	ATCTAATGTGTTCCATCAGTGGGG	CAGCTCACCTGAGTTTCACAAAAA	60.386	60.142	17	292	276
Aeu1ULoc00004846.2	1U	jcf7180008700023	4066-5637(-)	4	ATCTAATGTGTTCCATCAGTGGGG	TAAATGATGCTTTGATGTGCAGCT	60.386	59.841	17	311	295
Aeu1ULoc00004915.4	1U	jcf7180008700117	2395-3959(+)	0	AATGCCGATGTTCTGATCTTCAAC	CCAAACACCCAGTTACCTAAAACC	59.905	59.962	38	394	357
Aeu1ULoc00004915.4	1U	jcf7180008700117	2395-3959(+)	1	AATGCCGATGTTCTGATCTTCAAC	ACACCCAGTTACCTAAAACCAACT	59.905	60.08	38	390	353
Aeu1ULoc00004915.4	1U	jcf7180008700117	2395-3959(+)	2	AATGCCGATGTTCTGATCTTCAAC	TAGCCAAACACCCAGTTACCTAAA	59.905	59.896	38	397	360
Aeu1ULoc00004915.4	1U	jcf7180008700117	2395-3959(+)	3	AATGCCGATGTTCTGATCTTCAAC	ATGGCAAATGGATCCTTGGGATAT	59.905	60.203	38	342	305
Aeu1ULoc00004915.4	1U	jcf7180008700117	2395-3959(+)	4	GTGAATGCCGATGTTCTGATCTTC	CCAAACACCCAGTTACCTAAAACC	60.261	59.962	35	394	360
Aeu1ULoc00004971.1	1U	jcf7180008700194	215-852(-)	0	TTTCATATGCGTCCGCTACTTCTT	GCATGAACTAAACAGGCATAACGA	60.68	59.906	48	300	253
Aeu1ULoc00004971.1	1U	jcf7180008700194	215-852(-)	1	TTTCATATGCGTCCGCTACTTCTT	AGCATGAACTAAACAGGCATAACG	60.68	59.905	48	301	254
Aeu1ULoc00004971.1	1U	jcf7180008700194	215-852(-)	2	TTTCATATGCGTCCGCTACTTCTT	GGAATGAATTTGAAAATGGCAGCC	60.68	59.905	48	439	392
Aeu1ULoc00004971.1	1U	jcf7180008700194	215-852(-)	3	TTTCATATGCGTCCGCTACTTCTT	ACTGGCTGGTGTTTGAATTGAAAT	60.68	59.899	48	337	290
Aeu1ULoc00004971.1	1U	jcf7180008700194	215-852(-)	4	TTTCATATGCGTCCGCTACTTCTT	CAGGCATAACGATTAATGAAGGCA	60.68	59.724	48	288	241
Aeu1ULoc00005128.2	1U	jcf7180008700521	16068-17450(-)	0	GATGATCATCAGCTACGTCGACTC	AAAATCCCTAGTGTGACTGCTTCT	60.901	59.958	65	330	266
Aeu1ULoc00005128.2	1U	jcf7180008700521	16068-17450(-)	1	GATGATCATCAGCTACGTCGACTC	GGTACAGAGGCTGTAGACAAATCA	60.901	60.082	65	535	471
Aeu1ULoc00005128.2	1U	jcf7180008700521	16068-17450(-)	2	GATGATCATCAGCTACGTCGACTC	TGGTACAGAGGCTGTAGACAAATC	60.901	60.082	65	536	472
Aeu1ULoc00005128.2	1U	jcf7180008700521	16068-17450(-)	3	GATGATCATCAGCTACGTCGACTC	GACAAAAATCCCTAGTGTGACTGC	60.901	60.083	65	334	270
Aeu1ULoc00005128.2	1U	jcf7180008700521	16068-17450(-)	4	GATGATCATCAGCTACGTCGACTC	GTAGTACGGCCACAACCTTAAAAC	60.901	60.084	65	500	436
Aeu1ULoc00005258.1	1U	jcf7180008700897	38-638(+)	0	AAGATCAAGCACTACCAATACCCA	ATTTATTTTGGCACCTGGCGTAAA	59.773	60.021	45	541	497
Aeu1ULoc00005258.1	1U	jcf7180008700897	38-638(+)	1	GCTGTTGAGCTTAGGATGTTGAAG	CTAACCTTAATTGTTTGGCTCCGG	60.143	60.142	2	419	418
Aeu1ULoc00005258.1	1U	jcf7180008700897	38-638(+)	2	GCTGTTGAGCTTAGGATGTTGAAG	GGCACATTTTCCATGACATTTTGG	60.143	59.845	2	501	500
Aeu1ULoc00005258.1	1U	jcf7180008700897	38-638(+)	3	AAGATCAAGCACTACCAATACCCA	CTGAGGCACATTTTCCATGACATT	59.773	60.082	45	505	461
Aeu1ULoc00005258.1	1U	jcf7180008700897	38-638(+)	4	GCACTACCAATACCCATTTGCAAA	ATTTATTTTGGCACCTGGCGTAAA	60.322	60.021	53	541	489
Aeu1ULoc00005393.1	1U	jcf7180008701770	951-2243(+)	0	CTTGCACTTGGTTCTACATCACCT	GTTGTCGATATACTCCCTCCGTTT	61.044	60.202	48	521	474
Aeu1ULoc00005393.1	1U	jcf7180008701770	951-2243(+)	1	CTTGCACTTGGTTCTACATCACCT	TAGTTGTCGATATACTCCCTCCGT	61.044	60.202	48	523	476
Aeu1ULoc00005393.1	1U	jcf7180008701770	951-2243(+)	2	CTTGCACTTGGTTCTACATCACCT	TAGTCTGCATATTAGGTTCGAGCG	61.044	60.32	48	492	445
Aeu1ULoc00005393.1	1U	jcf7180008701770	951-2243(+)	3	TTGCACTTGGTTCTACATCACCT	GTTGTCGATATACTCCCTCCGTTT	60.181	60.202	49	521	473
Aeu1ULoc00005393.1	1U	jcf7180008701770	951-2243(+)	4	TTGCACTTGGTTCTACATCACCT	TAGTTGTCGATATACTCCCTCCGT	60.181	60.202	49	523	475
Aeu1ULoc00005402.6	1U	jcf7180008701838	2574-3849(-)	0	CAGCTCACAAAGGGATGAACAATT	CCCCCAAAATACCTAGCTAGCTAG	60.022	60.02	57	552	496
Aeu1ULoc00005402.6	1U	jcf7180008701838	2574-3849(-)	1	TCACAAAGGGATGAACAATTCTGC	CCCCCAAAATACCTAGCTAGCTAG	60.022	60.02	61	552	492
Aeu1ULoc00005402.6	1U	jcf7180008701838	2574-3849(-)	2	CAGCTCACAAAGGGATGAACAATT	CTCTAAACCTGCCCAAATTCCATC	60.022	59.901	57	521	465
Aeu1ULoc00005402.6	1U	jcf7180008701838	2574-3849(-)	3	TCACAAAGGGATGAACAATTCTGC	CTCTAAACCTGCCCAAATTCCATC	60.022	59.901	61	521	461
Aeu1ULoc00005402.6	1U	jcf7180008701838	2574-3849(-)	4	ACAATTCTGCATATCTGACCCTCA	CCCCCAAAATACCTAGCTAGCTAG	59.835	60.02	75	552	478
Aeu1ULoc00005494.2	1U	jcf7180008702231	1021-1947(+)	0	CTGGTTAAGGTCCTGGAGCTG	GCTCAGGAACTTGAACAATTGGAA	60.066	59.962	52	372	321
Aeu1ULoc00005494.2	1U	jcf7180008702231	1021-1947(+)	1	CTGGTTAAGGTCCTGGAGCTG	AAGCTCAGGAACTTGAACAATTGG	60.066	59.962	52	374	323
Aeu1ULoc00005494.2	1U	jcf7180008702231	1021-1947(+)	2	CTGGTTAAGGTCCTGGAGCTG	CAGGAACTTGAACAATTGGAACCA	60.066	59.901	52	369	318
Aeu1ULoc00005494.2	1U	jcf7180008702231	1021-1947(+)	3	CTGGTTAAGGTCCTGGAGCTG	TCGAGGTCGATTCGATCAGATAAG	60.066	59.847	52	486	435
Aeu1ULoc00005494.2	1U	jcf7180008702231	1021-1947(+)	4	GTTAAGGTCCTGGAGCTGGAG	GCTCAGGAACTTGAACAATTGGAA	59.792	59.962	55	372	318
Aeu1ULoc00005529.2	1U	jcf7180008702624	141-6092(+)	0	CATCTCCTCCCTCAAGGACATG	TTGAACGAGCTAACGTAAGACAGA	59.896	60.024	31	382	352
Aeu1ULoc00005529.2	1U	jcf7180008702624	141-6092(+)	1	CATCTCCTCCCTCAAGGACATG	TCTTGAACGAGCTAACGTAAGACA	59.896	60.024	31	384	354
Aeu1ULoc00005529.2	1U	jcf7180008702624	141-6092(+)	2	CATCTCCTCCCTCAAGGACATG	AGAATGACTGAATTTTCATCCGCC	59.896	59.903	31	446	416
Aeu1ULoc00005529.2	1U	jcf7180008702624	141-6092(+)	3	CATCTCCTCCCTCAAGGACATG	CTGAATTTTCATCCGCCCTCAAAT	59.896	60.142	31	439	409
Aeu1ULoc00005529.2	1U	jcf7180008702624	141-6092(+)	4	CATCTCCTCCCTCAAGGACATG	GTCGAGTAACAGAGAATGACCAGA	59.896	59.844	31	335	305
Aeu1ULoc00005690.1	1U	jcf7180008704604	1386-3583(+)	0	CTTCATCGCCAACATGATCGTC	TTATCTTAGGGTCAGCGTCAATGT	60.033	59.838	47	327	281
Aeu1ULoc00005690.1	1U	jcf7180008704604	1386-3583(+)	1	GACTTCATCGCCAACATGATCG	TTATCTTAGGGTCAGCGTCAATGT	60.033	59.838	45	327	283
Aeu1ULoc00005690.1	1U	jcf7180008704604	1386-3583(+)	2	CGACTTCATCGCCAACATGATC	TTATCTTAGGGTCAGCGTCAATGT	60.033	59.838	44	327	284
Aeu1ULoc00005690.1	1U	jcf7180008704604	1386-3583(+)	3	CTTCATCGCCAACATGATCGTC	CTCCGATCCTACCATCTTCAACTC	60.033	60.262	47	279	233
Aeu1ULoc00005690.1	1U	jcf7180008704604	1386-3583(+)	4	GACTTCATCGCCAACATGATCG	CTCCGATCCTACCATCTTCAACTC	60.033	60.262	45	279	235
Aeu1ULoc00005706.1	1U	jcf7180008705406	2596-3487(-)	0	GTCTCCGATTTTGTTGGGAAGATC	CTAGCTAACTAATGGTCAGCCGAT	59.905	60.022	48	478	431
Aeu1ULoc00005706.1	1U	jcf7180008705406	2596-3487(-)	1	GTCTCCGATTTTGTTGGGAAGATC	AGGCTCGGAGAACATGATATGTAC	59.905	60.022	48	501	454
Aeu1ULoc00005706.1	1U	jcf7180008705406	2596-3487(-)	2	GTCTCCGATTTTGTTGGGAAGATC	ACCACGTCCATCAATATGCAAAAG	59.905	60.142	48	547	500
Aeu1ULoc00005706.1	1U	jcf7180008705406	2596-3487(-)	3	GTCTCCGATTTTGTTGGGAAGATC	CGTCCATCAATATGCAAAAGCTCA	59.905	60.202	48	543	496
Aeu1ULoc00005706.1	1U	jcf7180008705406	2596-3487(-)	4	GTCTCCGATTTTGTTGGGAAGATC	ACGTCCATCAATATGCAAAAGCTC	59.905	60.202	48	544	497
Aeu1ULoc00005729.1	1U	jcf7180008705734	2394-3765(-)	0	GACCACACACTTCTGGGGAC	GGGCATGATAGACTCACCTAAGAG	60.25	60.022	47	484	438
Aeu1ULoc00005729.1	1U	jcf7180008705734	2394-3765(-)	1	CAGGACCACACACTTCTGGG	GGGCATGATAGACTCACCTAAGAG	60.25	60.022	44	484	441
Aeu1ULoc00005729.1	1U	jcf7180008705734	2394-3765(-)	2	CCAGGACCACACACTTCTGG	GGGCATGATAGACTCACCTAAGAG	60.25	60.022	43	484	442
Aeu1ULoc00005729.1	1U	jcf7180008705734	2394-3765(-)	3	CCCAGGACCACACACTTCTG	GGGCATGATAGACTCACCTAAGAG	60.25	60.022	42	484	443
Aeu1ULoc00005729.1	1U	jcf7180008705734	2394-3765(-)	4	TCAGCAACTGGGGCTTCATC	GGGCATGATAGACTCACCTAAGAG	60.323	60.022	70	484	415
Aeu1ULoc00005816.3	1U	jcf7180008708463	13669-16922(-)	0	GATAATGGGGATCCGCATCTCG	CTGTACGCGTTGGATTTCTTGATT	60.74	60.143	3	318	316
Aeu1ULoc00005816.3	1U	jcf7180008708463	13669-16922(-)	1	CGATAATGGGGATCCGCATCTC	CTGTACGCGTTGGATTTCTTGATT	60.74	60.143	2	318	317
Aeu1ULoc00005816.3	1U	jcf7180008708463	13669-16922(-)	2	GATAATGGGGATCCGCATCTCG	CGAAAACCACGGAATATATGTGCT	60.74	59.727	3	340	338
Aeu1ULoc00005816.3	1U	jcf7180008708463	13669-16922(-)	3	CGATAATGGGGATCCGCATCTC	CGAAAACCACGGAATATATGTGCT	60.74	59.727	2	340	339
Aeu1ULoc00005816.3	1U	jcf7180008708463	13669-16922(-)	4	GATAATGGGGATCCGCATCTCG	GAATATATGTGCTGTACGCGTTGG	60.74	60.376	3	329	327
Aeu1ULoc00005827.1	1U	jcf7180008708463	8030-10242(-)	0	AAGTGAATTTCCTCCGATCCTCTC	GACTAGCAGGTCAAACGTACAAAC	60.142	60.085	18	377	360
Aeu1ULoc00005827.1	1U	jcf7180008708463	8030-10242(-)	1	GAACGTCTCAAGTGAATTTCCTCC	GACTAGCAGGTCAAACGTACAAAC	59.847	60.085	9	377	369
Aeu1ULoc00005827.1	1U	jcf7180008708463	8030-10242(-)	2	AAGTGAATTTCCTCCGATCCTCTC	GAGATTGCTCTTTCTTAACCCAGC	60.142	59.904	18	438	421
Aeu1ULoc00005827.1	1U	jcf7180008708463	8030-10242(-)	3	AAGTGAATTTCCTCCGATCCTCTC	TCTTTCTTAACCCAGCAGTTGGTA	60.142	59.897	18	430	413
Aeu1ULoc00005827.1	1U	jcf7180008708463	8030-10242(-)	4	GAACGTCTCAAGTGAATTTCCTCC	GAGATTGCTCTTTCTTAACCCAGC	59.847	59.904	9	438	430
Aeu1ULoc00005832.1	1U	jcf7180008708695	3664-4328(+)	0	GAGTTGCTCCTCCACGACTC	GACAATGACAGCAAGAACAGAACA	60.109	59.964	45	328	284
Aeu1ULoc00005832.1	1U	jcf7180008708695	3664-4328(+)	1	GAGTTGCTCCTCCACGACTC	GGTTAGGTTGCTGTTAACATGCAT	60.109	60.082	45	408	364
Aeu1ULoc00005832.1	1U	jcf7180008708695	3664-4328(+)	2	GAGTTGCTCCTCCACGACTC	GTTGACTTGACTCCGTCTAGCTAA	60.109	60.083	45	437	393
Aeu1ULoc00005832.1	1U	jcf7180008708695	3664-4328(+)	3	GAGTTGCTCCTCCACGACTC	TTCCTCTCTAGGCCAATGACAATC	60.109	60.142	45	359	315
Aeu1ULoc00005832.1	1U	jcf7180008708695	3664-4328(+)	4	GAGTTGCTCCTCCACGACTC	TTGACTTGACTCCGTCTAGCTAAG	60.109	59.844	45	436	392
Aeu1ULoc00005908.1	1U	jcf7180008709665	12795-14059(-)	0	GACTCGCGACAGTACAAGTCC	CAGTAGTTCCACACGTTAGTCTGA	60.729	60.023	23	478	456
Aeu1ULoc00005908.1	1U	jcf7180008709665	12795-14059(-)	1	GACTCGCGACAGTACAAGTCC	CAGCTCAAGCAAGTTAGTATGAGC	60.729	59.966	23	332	310
Aeu1ULoc00005908.1	1U	jcf7180008709665	12795-14059(-)	2	GACTCGCGACAGTACAAGTCC	CACGTTAGTCTGAGCAGTTTGTTT	60.729	59.966	23	467	445
Aeu1ULoc00005908.1	1U	jcf7180008709665	12795-14059(-)	3	GACTCGCGACAGTACAAGTCC	TTTGTTTCCTAGGATTGCCACAAC	60.729	59.961	23	450	428
Aeu1ULoc00005908.1	1U	jcf7180008709665	12795-14059(-)	4	GACTCGCGACAGTACAAGTCC	GTTTGTTTCCTAGGATTGCCACAA	60.729	59.961	23	451	429
Aeu1ULoc00006310.4	1U	jcf7180008710565	3637-4948(-)	0	CTACAACTGCAAGTGCTCCAAAG	CAACGATTGGCAGTCAAAGTTACT	60.304	60.024	39	513	475
Aeu1ULoc00006310.4	1U	jcf7180008710565	3637-4948(-)	1	CTACAACTGCAAGTGCTCCAAAG	AGGAGCAGTACTATTGGTTTCAGG	60.304	60.081	39	408	370
Aeu1ULoc00006310.4	1U	jcf7180008710565	3637-4948(-)	2	CTACAACTGCAAGTGCTCCAAAG	GGAGCAGTACTATTGGTTTCAGGA	60.304	60.081	39	407	369
Aeu1ULoc00006310.4	1U	jcf7180008710565	3637-4948(-)	3	CTACAACTGCAAGTGCTCCAAAG	CATACAACGATTGGCAGTCAAAGT	60.304	60.083	39	517	479
Aeu1ULoc00006310.4	1U	jcf7180008710565	3637-4948(-)	4	CTACAACTGCAAGTGCTCCAAAG	CACAGTATAAAACAGCGGGTGTAC	60.304	59.908	39	455	417
Aeu1ULoc00006709.1	1U	jcf7180008713244	3164-3915(-)	0	CTCCAACCTTCTCCAGCTCATG	AACTGCAAGGAGGAACTATCACAT	60.68	60.019	58	299	242
Aeu1ULoc00006709.1	1U	jcf7180008713244	3164-3915(-)	1	CTCCAACCTTCTCCAGCTCATG	ACTCCAGAGCAGTATTTTTGCAAC	60.68	60.023	58	469	412
Aeu1ULoc00006709.1	1U	jcf7180008713244	3164-3915(-)	2	CTCCAACCTTCTCCAGCTCATG	AACACTCCAGAGCAGTATTTTTGC	60.68	60.023	58	472	415
Aeu1ULoc00006709.1	1U	jcf7180008713244	3164-3915(-)	3	CTCCAACCTTCTCCAGCTCATG	CACTCCAGAGCAGTATTTTTGCAA	60.68	60.023	58	470	413
Aeu1ULoc00006709.1	1U	jcf7180008713244	3164-3915(-)	4	CTCCAACCTTCTCCAGCTCATG	GATAAAATGTTCAATGCGGGGTCT	60.68	59.902	58	403	346
Aeu1ULoc00006805.1	1U	jcf7180008714074	3490-4476(+)	0	CATGAGCACCCTCCTCGTCTA	TCCAAGCTCTCCTTTTACTGACAA	61.024	59.897	66	530	465
Aeu1ULoc00006805.1	1U	jcf7180008714074	3490-4476(+)	1	CATGAGCACCCTCCTCGTCTA	TGCTCAAAGGAGTACAAGGAAGAA	61.024	59.897	66	557	492
Aeu1ULoc00006805.1	1U	jcf7180008714074	3490-4476(+)	2	ATGAGCACCCTCCTCGTCTAC	TCCAAGCTCTCCTTTTACTGACAA	61.025	59.897	67	530	464
Aeu1ULoc00006805.1	1U	jcf7180008714074	3490-4476(+)	3	ATGAGCACCCTCCTCGTCTAC	TGCTCAAAGGAGTACAAGGAAGAA	61.025	59.897	67	557	491
Aeu1ULoc00006805.1	1U	jcf7180008714074	3490-4476(+)	4	CATGAGCACCCTCCTCGTCTA	GGTCATGTACATAACACCATCCCT	61.024	60.141	66	492	427
Aeu1ULoc00006962.1	1U	jcf7180008715131	1648-2475(-)	0	TATCAACTCCTATCCTCCGGACG	ACAATCCAACTTCTGTAGCAGGAT	60.81	60.019	1	295	295
Aeu1ULoc00006962.1	1U	jcf7180008715131	1648-2475(-)	1	TATCAACTCCTATCCTCCGGACG	TGTTGACCTGCAAACTTTTGAGTT	60.81	60.022	1	483	483
Aeu1ULoc00006962.1	1U	jcf7180008715131	1648-2475(-)	2	TATCAACTCCTATCCTCCGGACG	CCGGATGACCTAGATAGAAAGGTG	60.81	60.022	1	347	347
Aeu1ULoc00006962.1	1U	jcf7180008715131	1648-2475(-)	3	TATCAACTCCTATCCTCCGGACG	CAAGCCGGATGACCTAGATAGAAA	60.81	59.961	1	351	351
Aeu1ULoc00006962.1	1U	jcf7180008715131	1648-2475(-)	4	TATCAACTCCTATCCTCCGGACG	ACGGTAGAAAATCTTGATGCAAGC	60.81	60.143	1	370	370
Aeu1ULoc00006981.1	1U	jcf7180008715268	2519-3393(-)	0	TATCTCCTGAGTCACTTCAAGCTG	GAGGGCAGAATGAGTAACCAAAAC	59.841	60.083	16	436	421
Aeu1ULoc00006981.1	1U	jcf7180008715268	2519-3393(-)	1	TATCTCCTGAGTCACTTCAAGCTG	CTTAAGCTCATTCGAAGTTGGGTC	59.841	59.906	16	494	479
Aeu1ULoc00006981.1	1U	jcf7180008715268	2519-3393(-)	2	TGCCAATTTATCTCCTGAGTCACT	GAGGGCAGAATGAGTAACCAAAAC	59.774	60.083	8	436	429
Aeu1ULoc00006981.1	1U	jcf7180008715268	2519-3393(-)	3	TATCTCCTGAGTCACTTCAAGCTG	TGCGACCTGTAATTTGAAATGGAG	59.841	59.844	16	376	361
Aeu1ULoc00006981.1	1U	jcf7180008715268	2519-3393(-)	4	TGCCAATTTATCTCCTGAGTCACT	CTTAAGCTCATTCGAAGTTGGGTC	59.774	59.906	8	494	487
Aeu1ULoc00007135.1	1U	jcf7180008716424	1941-3067(+)	0	GCTGCTGCACAATCCATTAGTTAT	TGGTCGCTTCAAGATATGATGACT	59.963	59.9	36	355	320
Aeu1ULoc00007135.1	1U	jcf7180008716424	1941-3067(+)	1	GCTGCTGCACAATCCATTAGTTAT	ACCCTTCACTAACTTTTGGTGGAT	59.963	60.141	36	459	424
Aeu1ULoc00007135.1	1U	jcf7180008716424	1941-3067(+)	2	GCTGCTGCACAATCCATTAGTTAT	AACCCTTCACTAACTTTTGGTGGA	59.963	60.326	36	460	425
Aeu1ULoc00007135.1	1U	jcf7180008716424	1941-3067(+)	3	GCTGCTGCACAATCCATTAGTTAT	CGTGAATCCTTTATTCTTGGTCGC	59.963	60.494	36	372	337
Aeu1ULoc00007135.1	1U	jcf7180008716424	1941-3067(+)	4	GCTGCTGCACAATCCATTAGTTAT	GTGAATCCTTTATTCTTGGTCGCT	59.963	59.364	36	371	336
Aeu1ULoc00007484.1	1U	jcf7180008724045	4750-6159(-)	0	CCAGTTGGGTCCATTACTTTTTGT	TTCAGAAAGCTAGGAGAGTGCATT	59.656	60.02	1	484	484
Aeu1ULoc00007484.1	1U	jcf7180008724045	4750-6159(-)	1	CCAGTTGGGTCCATTACTTTTTGT	AGCTTCCACAGAACAGTCCTAAAT	59.656	59.958	1	451	451
Aeu1ULoc00007484.1	1U	jcf7180008724045	4750-6159(-)	2	CCAGTTGGGTCCATTACTTTTTGT	AAGCTTCCACAGAACAGTCCTAAA	59.656	60.141	1	452	452
Aeu1ULoc00007484.1	1U	jcf7180008724045	4750-6159(-)	3	CTCCACAACACTTCTTTTGCCTAT	TTCAGAAAGCTAGGAGAGTGCATT	59.48	60.02	31	484	454
Aeu1ULoc00007484.1	1U	jcf7180008724045	4750-6159(-)	4	CCAGTTGGGTCCATTACTTTTTGT	AATTGATAAAGAAGCCGAGCGTTC	59.656	60.202	1	397	397
Aeu1ULoc00007503.2	1U	jcf7180008724173	2784-3428(-)	0	GGAGAAACAGTTCTATATGCCCCT	GATATTTTACATCCACAGGCGCAA	59.897	59.964	38	341	304
Aeu1ULoc00007503.2	1U	jcf7180008724173	2784-3428(-)	1	GGAGAAACAGTTCTATATGCCCCT	ATATTTTACATCCACAGGCGCAAG	59.897	59.963	38	340	303
Aeu1ULoc00007503.2	1U	jcf7180008724173	2784-3428(-)	2	TGGAGAAACAGTTCTATATGCCCC	GATATTTTACATCCACAGGCGCAA	60.141	59.964	37	341	305
Aeu1ULoc00007503.2	1U	jcf7180008724173	2784-3428(-)	3	TGGAGAAACAGTTCTATATGCCCC	ATATTTTACATCCACAGGCGCAAG	60.141	59.963	37	340	304
Aeu1ULoc00007503.2	1U	jcf7180008724173	2784-3428(-)	4	GGAGAAACAGTTCTATATGCCCCT	GAGATATTTTACATCCACAGGCGC	59.897	60.084	38	343	306
Aeu1ULoc00007605.2	1U	jcf7180008725034	8464-10086(+)	0	CCCTTCTTCTTCATCGTCTTCCTC	GGATTACCGAACAGGGTCTAGATC	60.679	60.022	40	387	348
Aeu1ULoc00007605.2	1U	jcf7180008725034	8464-10086(+)	1	CCCTTCTTCTTCATCGTCTTCCTC	TTACCGAACAGGGTCTAGATCAAC	60.679	59.841	40	384	345
Aeu1ULoc00007605.2	1U	jcf7180008725034	8464-10086(+)	2	CTTCTTCTTCATCGTCTTCCTCGG	GGATTACCGAACAGGGTCTAGATC	60.967	60.022	42	387	346
Aeu1ULoc00007605.2	1U	jcf7180008725034	8464-10086(+)	3	CCTTCTTCTTCATCGTCTTCCTCG	GGATTACCGAACAGGGTCTAGATC	60.967	60.022	41	387	347
Aeu1ULoc00007605.2	1U	jcf7180008725034	8464-10086(+)	4	CCCTTCTTCTTCATCGTCTTCCTC	CCAATCCTCCAAGTAATGCATGTT	60.679	59.597	40	332	293
Aeu1ULoc00007778.1	1U	jcf7180008725081	1680-2501(-)	0	GCCTCAAGTGCAACCTCTACT	AACATGATGTCTTCAAGTTGCCTG	59.997	60.023	79	514	436
Aeu1ULoc00007778.1	1U	jcf7180008725081	1680-2501(-)	1	GCCTCAAGTGCAACCTCTACT	TCACAGTATACAATTCGCATGCAC	59.997	59.966	79	459	381
Aeu1ULoc00007778.1	1U	jcf7180008725081	1680-2501(-)	2	GCCTCAAGTGCAACCTCTACT	CCTGCTACTCCTATGCACACTATT	59.997	59.96	79	494	416
Aeu1ULoc00007778.1	1U	jcf7180008725081	1680-2501(-)	3	GCCTCAAGTGCAACCTCTACT	TAAACGAAGGGCTATCAGAAGGAG	59.997	59.9	79	372	294
Aeu1ULoc00007778.1	1U	jcf7180008725081	1680-2501(-)	4	GCCTCAAGTGCAACCTCTACT	ATGCCCCTATCCATTCACCAATAA	59.997	59.892	79	293	215
Aeu1ULoc00007837.2	1U	jcf7180008725096	7454-8083(+)	0	GATGAGTTAGTGAGCAGGAGCAC	TCTCTTGACTGCATAAAGCCTGAT	60.983	60.081	65	417	353
Aeu1ULoc00007837.2	1U	jcf7180008725096	7454-8083(+)	1	GATGAGTTAGTGAGCAGGAGCAC	ATCTCTTGACTGCATAAAGCCTGA	60.983	60.081	65	418	354
Aeu1ULoc00007837.2	1U	jcf7180008725096	7454-8083(+)	2	GATGAGTTAGTGAGCAGGAGCAC	TGATCTCTTGACTGCATAAAGCCT	60.983	60.081	65	420	356
Aeu1ULoc00007837.2	1U	jcf7180008725096	7454-8083(+)	3	GATGAGTTAGTGAGCAGGAGCAC	GGAATGATGCCACATGTTTTACCA	60.983	60.082	65	514	450
Aeu1ULoc00007837.2	1U	jcf7180008725096	7454-8083(+)	4	GATGAGTTAGTGAGCAGGAGCAC	TGGGAATGATGCCACATGTTTTAC	60.983	60.082	65	516	452
Aeu1ULoc00007873.1	1U	jcf7180008725109	7429-8264(-)	0	CAGCTCCATGATTCGGTGTACAA	GCTTCTCTGATATTGGGGGATCAT	60.927	60.019	3	500	498
Aeu1ULoc00007873.1	1U	jcf7180008725109	7429-8264(-)	1	AGCTCCATGATTCGGTGTACAAC	GCTTCTCTGATATTGGGGGATCAT	60.927	60.019	4	500	497
Aeu1ULoc00007873.1	1U	jcf7180008725109	7429-8264(-)	2	CAGCTCCATGATTCGGTGTACAA	CCGACTGGTACTATCTTGCGATAA	60.927	60.023	3	288	286
Aeu1ULoc00007873.1	1U	jcf7180008725109	7429-8264(-)	3	AGCTCCATGATTCGGTGTACAAC	CCGACTGGTACTATCTTGCGATAA	60.927	60.023	4	288	285
Aeu1ULoc00007873.1	1U	jcf7180008725109	7429-8264(-)	4	CAGCTCCATGATTCGGTGTACAAC	GCTTCTCTGATATTGGGGGATCAT	61.966	60.019	3	500	498
Aeu1ULoc00007897.1	1U	jcf7180008725119	2317-3424(+)	0	TCTTACACTGCCTTCCATATCGTC	GCCAACACAAAGATTAGCTTGTCT	60.202	60.023	34	432	399
Aeu1ULoc00007897.1	1U	jcf7180008725119	2317-3424(+)	1	ATCTTACACTGCCTTCCATATCGT	GCCAACACAAAGATTAGCTTGTCT	59.655	60.023	33	432	400
Aeu1ULoc00007897.1	1U	jcf7180008725119	2317-3424(+)	2	TGGAATCTTACACTGCCTTCCATA	GCCAACACAAAGATTAGCTTGTCT	59.527	60.023	29	432	404
Aeu1ULoc00007897.1	1U	jcf7180008725119	2317-3424(+)	3	TCTTACACTGCCTTCCATATCGTC	AAGATTAGCTTGTCTACGTTTGCC	60.202	59.608	34	423	390
Aeu1ULoc00007897.1	1U	jcf7180008725119	2317-3424(+)	4	TCTTACACTGCCTTCCATATCGTC	GATTAGCTTGTCTACGTTTGCCAC	60.202	60.436	34	421	388
Aeu1ULoc00007999.3	1U	jcf7180008725162	8438-9192(+)	0	GCAGATGATGGTGAAGGCCA	TTTCCCAAACCATCCACATGAATG	60.395	60.02	1	343	343
Aeu1ULoc00007999.3	1U	jcf7180008725162	8438-9192(+)	1	GCAGATGATGGTGAAGGCCA	CCTTGAAATTTCCCAAACCATCCA	60.395	59.959	1	351	351
Aeu1ULoc00007999.3	1U	jcf7180008725162	8438-9192(+)	2	GCAGATGATGGTGAAGGCCA	AAGATGTGTGATGGTACGATTTGC	60.395	59.905	1	446	446
Aeu1ULoc00007999.3	1U	jcf7180008725162	8438-9192(+)	3	GCAGATGATGGTGAAGGCCA	TACAGATTATGAACTCTGCGGTGT	60.395	59.84	1	393	393
Aeu1ULoc00007999.3	1U	jcf7180008725162	8438-9192(+)	4	GCAGATGATGGTGAAGGCCA	CAAACCATCCACATGAATGGCTAG	60.395	60.202	1	338	338
Aeu1ULoc00008010.1	1U	jcf7180008725163	1801-2465(+)	0	CCGAGTGTGACGCTTCTTCTTC	AGTCTGTCCAAGAGAACACAATCA	61.484	59.898	44	507	464
Aeu1ULoc00008010.1	1U	jcf7180008725163	1801-2465(+)	1	CCGAGTGTGACGCTTCTTCTTC	AAAAGAATAATGGCTCGGCAACTC	61.484	60.142	44	377	334
Aeu1ULoc00008010.1	1U	jcf7180008725163	1801-2465(+)	2	CCGAGTGTGACGCTTCTTCTTC	CGAACCGAGACTAGAAATGACAGA	61.484	60.143	44	314	271
Aeu1ULoc00008010.1	1U	jcf7180008725163	1801-2465(+)	3	CCGAGTGTGACGCTTCTTCTTC	ACCGAGACTAGAAATGACAGACAG	61.484	59.843	44	311	268
Aeu1ULoc00008010.1	1U	jcf7180008725163	1801-2465(+)	4	CCGAGTGTGACGCTTCTTCTTC	AAAAAGAATAATGGCTCGGCAACT	61.484	59.779	44	378	335
Aeu1ULoc00008031.2	1U	jcf7180008725179	1749-4170(-)	0	CCGTCATCAAGAACTTCCAGAAGA	AATTAGACCATCGTAGAGGTGCTC	60.562	59.962	63	474	412
Aeu1ULoc00008031.2	1U	jcf7180008725179	1749-4170(-)	1	CCGTCATCAAGAACTTCCAGAAGA	GAATTAGACCATCGTAGAGGTGCT	60.562	59.962	63	475	413
Aeu1ULoc00008031.2	1U	jcf7180008725179	1749-4170(-)	2	TCCGTCATCAAGAACTTCCAGAAG	AATTAGACCATCGTAGAGGTGCTC	60.562	59.962	62	474	413
Aeu1ULoc00008031.2	1U	jcf7180008725179	1749-4170(-)	3	TCCGTCATCAAGAACTTCCAGAAG	GAATTAGACCATCGTAGAGGTGCT	60.562	59.962	62	475	414
Aeu1ULoc00008031.2	1U	jcf7180008725179	1749-4170(-)	4	CTCCGTCATCAAGAACTTCCAGAA	AATTAGACCATCGTAGAGGTGCTC	60.562	59.962	61	474	414
Aeu1ULoc00008073.1	1U	jcf7180008725199	2842-3615(+)	0	TTACTGTGGAAGATCTTGTGAGCA	CACTAGGGTCACTCCTAACTCCTA	59.96	60.08	65	387	323
Aeu1ULoc00008073.1	1U	jcf7180008725199	2842-3615(+)	1	TTACTGTGGAAGATCTTGTGAGCA	AGGACTGGACTGAAAAACAAGAGT	59.96	60.08	65	498	434
Aeu1ULoc00008073.1	1U	jcf7180008725199	2842-3615(+)	2	CAAAAGCCGGATAATGTTGGATCA	CACTAGGGTCACTCCTAACTCCTA	59.902	60.08	1	387	387
Aeu1ULoc00008073.1	1U	jcf7180008725199	2842-3615(+)	3	CAAAAGCCGGATAATGTTGGATCA	AGGACTGGACTGAAAAACAAGAGT	59.902	60.08	1	498	498
Aeu1ULoc00008073.1	1U	jcf7180008725199	2842-3615(+)	4	TTACTGTGGAAGATCTTGTGAGCA	AATGAGTTGTCCTAGATCTGCCTG	59.96	60.142	65	298	234
Aeu1ULoc00008168.2	1U	jcf7180008725207	44-5520(+)	0	CTCACCGTCCTGGCAGTTTT	ACCTGAGCAAAAACAGACAATAGC	60.535	60.023	20	410	391
Aeu1ULoc00008168.2	1U	jcf7180008725207	44-5520(+)	1	CTCACCGTCCTGGCAGTTTT	GCAGCAACACAAATTGGTTTACTG	60.535	60.026	20	256	237
Aeu1ULoc00008168.2	1U	jcf7180008725207	44-5520(+)	2	CTCACCGTCCTGGCAGTTTT	GGTTTACTGTGTTTCCCTCTTTGG	60.535	59.962	20	241	222
Aeu1ULoc00008168.2	1U	jcf7180008725207	44-5520(+)	3	CTCACCGTCCTGGCAGTTTT	GAGATGGGTGTCAGTTAAGTAGCA	60.535	60.082	20	374	355
Aeu1ULoc00008168.2	1U	jcf7180008725207	44-5520(+)	4	CTCACCGTCCTGGCAGTTTT	AACTTGTATTTCAAAGGGCAGCAA	60.535	59.899	20	273	254
Aeu1ULoc00008207.2	1U	jcf7180008725225	4232-4835(+)	0	GTGTTTGACACTGCAGTTCTTGAT	AAGTACCATCCCACGGTATGAAAA	60.202	60.019	43	487	445
Aeu1ULoc00008207.2	1U	jcf7180008725225	4232-4835(+)	1	TTTGACACTGCAGTTCTTGATTGG	AAGTACCATCCCACGGTATGAAAA	60.202	60.019	46	487	442
Aeu1ULoc00008207.2	1U	jcf7180008725225	4232-4835(+)	2	GTGTTTGACACTGCAGTTCTTGAT	AGCCAACGGTCTTTAAAGAAACAG	60.202	59.964	43	452	410
Aeu1ULoc00008207.2	1U	jcf7180008725225	4232-4835(+)	3	TTTGACACTGCAGTTCTTGATTGG	AGCCAACGGTCTTTAAAGAAACAG	60.202	59.964	46	452	407
Aeu1ULoc00008207.2	1U	jcf7180008725225	4232-4835(+)	4	GTGTTTGACACTGCAGTTCTTGAT	CAGCAATAGAAATCCTTCGCTTGT	60.202	59.905	43	431	389
Aeu1ULoc00008212.1	1U	jcf7180008725241	8482-11156(+)	0	GACTCAGGACACGTCTCAAAGAC	CGGTAAAGATCTGTGCTAGGTACA	60.854	59.903	72	308	237
Aeu1ULoc00008212.1	1U	jcf7180008725241	8482-11156(+)	1	GACTCAGGACACGTCTCAAAGAC	ACGGTAAAGATCTGTGCTAGGTAC	60.854	59.902	72	309	238
Aeu1ULoc00008212.1	1U	jcf7180008725241	8482-11156(+)	2	GACTCAGGACACGTCTCAAAGAC	CTATATGGGCCATGACGAATTTGG	60.854	59.843	72	350	279
Aeu1ULoc00008212.1	1U	jcf7180008725241	8482-11156(+)	3	ACTCAGGACACGTCTCAAAGAC	CGGTAAAGATCTGTGCTAGGTACA	59.965	59.903	73	308	236
Aeu1ULoc00008212.1	1U	jcf7180008725241	8482-11156(+)	4	ACTCAGGACACGTCTCAAAGAC	ACGGTAAAGATCTGTGCTAGGTAC	59.965	59.902	73	309	237
Aeu1ULoc00008267.1	1U	jcf7180008725249	241-908(-)	0	TGCAGCTGCTGAAGAAGTCC	TTTCAGCACGCCCTTTATCATTTT	60.605	60.022	1	358	358
Aeu1ULoc00008267.1	1U	jcf7180008725249	241-908(-)	1	TGCAGCTGCTGAAGAAGTCC	ACTGTGATCATTACCCAGAAACCA	60.605	59.957	1	388	388
Aeu1ULoc00008267.1	1U	jcf7180008725249	241-908(-)	2	CTGCTGAAGAAGTCCGGGTG	TTTCAGCACGCCCTTTATCATTTT	60.672	60.022	6	358	353
Aeu1ULoc00008267.1	1U	jcf7180008725249	241-908(-)	3	TGCAGCTGCTGAAGAAGTCC	TTACTCCTGAGCTTGTGAACTGAA	60.605	59.899	1	481	481
Aeu1ULoc00008267.1	1U	jcf7180008725249	241-908(-)	4	CTGCTGAAGAAGTCCGGGTG	ACTGTGATCATTACCCAGAAACCA	60.672	59.957	6	388	383
Aeu1ULoc00008272.1	1U	jcf7180008725254	6887-7586(+)	0	ATCCTCGACGTCGTCTCCTC	GAAGAGAAAACCGACGATCGAATC	60.811	60.028	55	408	354
Aeu1ULoc00008272.1	1U	jcf7180008725254	6887-7586(+)	1	CATCCTCGACGTCGTCTCCTC	GAAGAGAAAACCGACGATCGAATC	61.984	60.028	54	408	355
Aeu1ULoc00008272.1	1U	jcf7180008725254	6887-7586(+)	2	CATCCTCGACGTCGTCTCCT	GAAGAGAAAACCGACGATCGAATC	61.091	60.028	54	408	355
Aeu1ULoc00008272.1	1U	jcf7180008725254	6887-7586(+)	3	ATCCTCGACGTCGTCTCCTC	AGAAGAGAAAACCGACGATCGAAT	60.811	60.381	55	409	355
Aeu1ULoc00008272.1	1U	jcf7180008725254	6887-7586(+)	4	CATCCTCGACGTCGTCTCCTC	AGAAGAGAAAACCGACGATCGAAT	61.984	60.381	54	409	356
Aeu1ULoc00008294.2	1U	jcf7180008725268	459-2052(+)	0	AGTGGAGGGATCTTTATTTGGCTT	TGGGTATGTCCATCAAACTGGAAT	60.017	60.018	67	554	488
Aeu1ULoc00008294.2	1U	jcf7180008725268	459-2052(+)	1	AGTGGAGGGATCTTTATTTGGCTT	TAACCCTGGCAGCTACAAAAATTG	60.017	60.022	67	331	265
Aeu1ULoc00008294.2	1U	jcf7180008725268	459-2052(+)	2	AGTGGAGGGATCTTTATTTGGCTT	TGAAACATCCAGCTGACTTGACTA	60.017	59.96	67	388	322
Aeu1ULoc00008294.2	1U	jcf7180008725268	459-2052(+)	3	AGTGGAGGGATCTTTATTTGGCTT	AAACATCCAGCTGACTTGACTAGT	60.017	59.959	67	386	320
Aeu1ULoc00008294.2	1U	jcf7180008725268	459-2052(+)	4	AGTGGAGGGATCTTTATTTGGCTT	TTGAGTGGGTATGTCCATCAAACT	60.017	59.957	67	559	493
Aeu1ULoc00008453.1	1U	jcf7180008725395	1323-2453(-)	0	ATCTTGCAATGCTGGATGCTAATC	CAGCCCTTGTAACAACTGCAATAA	60.022	60.022	37	387	351
Aeu1ULoc00008453.1	1U	jcf7180008725395	1323-2453(-)	1	GATCTTGCAATGCTGGATGCTAAT	CAGCCCTTGTAACAACTGCAATAA	60.022	60.022	36	387	352
Aeu1ULoc00008453.1	1U	jcf7180008725395	1323-2453(-)	2	ATCTTGCAATGCTGGATGCTAATC	GCCCTTGTAACAACTGCAATAAGA	60.022	59.782	37	385	349
Aeu1ULoc00008453.1	1U	jcf7180008725395	1323-2453(-)	3	GATCTTGCAATGCTGGATGCTAAT	GCCCTTGTAACAACTGCAATAAGA	60.022	59.782	36	385	350
Aeu1ULoc00008453.1	1U	jcf7180008725395	1323-2453(-)	4	ATCTTGCAATGCTGGATGCTAATC	AGCCCTTGTAACAACTGCAATAAG	60.022	59.782	37	386	350
Aeu1ULoc00008553.1	1U	jcf7180008725462	4670-5484(-)	0	CTTCTTCGACTCGTCTTCTTCCTC	CCAAGACAGCTGTTTTGCATGATA	60.671	60.083	32	445	414
Aeu1ULoc00008553.1	1U	jcf7180008725462	4670-5484(-)	1	CTTCTTCGACTCGTCTTCTTCCTC	GACAGCTGTTTTGCATGATACAGT	60.671	60.083	32	441	410
Aeu1ULoc00008553.1	1U	jcf7180008725462	4670-5484(-)	2	CTTCTTCGACTCGTCTTCTTCCTC	AGACAGCTGTTTTGCATGATACAG	60.671	59.845	32	442	411
Aeu1ULoc00008553.1	1U	jcf7180008725462	4670-5484(-)	3	CTTCTTCGACTCGTCTTCTTCCTC	TTGGAGACGACCTCATAGAAGAAC	60.671	59.842	32	502	471
Aeu1ULoc00008553.1	1U	jcf7180008725462	4670-5484(-)	4	CTTCTTCGACTCGTCTTCTTCCTC	GTTGGAGACGACCTCATAGAAGAA	60.671	59.842	32	503	472
Aeu1ULoc00008574.2	1U	jcf7180008725470	4269-5608(-)	0	CTGTTCATACAGGAGATGGTTCTC	AGGAACAACAGATAGTGCAGCTAA	58.644	60.02	26	470	445
Aeu1ULoc00008574.2	1U	jcf7180008725470	4269-5608(-)	1	CTGTTCATACAGGAGATGGTTCTC	AAGGAACAACAGATAGTGCAGCTA	58.644	60.02	26	471	446
Aeu1ULoc00008574.2	1U	jcf7180008725470	4269-5608(-)	2	CTGTTCATACAGGAGATGGTTCTC	CCTCTCGAAATGCTAAAAGCTGAG	58.644	59.966	26	383	358
Aeu1ULoc00008574.2	1U	jcf7180008725470	4269-5608(-)	3	CTGTTCATACAGGAGATGGTTCTC	CTCCTCTCGAAATGCTAAAAGCTG	58.644	59.966	26	385	360
Aeu1ULoc00008574.2	1U	jcf7180008725470	4269-5608(-)	4	CTGTTCATACAGGAGATGGTTCTC	TAAAAGCTGAGTGAAACCGTTGAC	58.644	59.965	26	370	345
Aeu1ULoc00008579.1	1U	jcf7180008725471	1544-2787(+)	0	TATTCATTGCGGGTTGGTTATTCG	ATTTGCGACTTTGGTCCATGAATT	59.964	60.021	51	421	371
Aeu1ULoc00008579.1	1U	jcf7180008725471	1544-2787(+)	1	TATTCATTGCGGGTTGGTTATTCG	ACCGATATTGCGACATCTAATCCA	59.964	60.021	51	331	281
Aeu1ULoc00008579.1	1U	jcf7180008725471	1544-2787(+)	2	TATTCATTGCGGGTTGGTTATTCG	ATGAACAACCGATTATGCGACATC	59.964	60.025	51	389	339
Aeu1ULoc00008579.1	1U	jcf7180008725471	1544-2787(+)	3	TATTCATTGCGGGTTGGTTATTCG	ATCATGAACAACCGATTATGCGAC	59.964	60.025	51	392	342
Aeu1ULoc00008579.1	1U	jcf7180008725471	1544-2787(+)	4	TATTCATTGCGGGTTGGTTATTCG	GACTTTGAACGAACTCATGCTTGA	59.964	60.025	51	458	408
Aeu1ULoc00008633.2	1U	jcf7180008725485	5364-7389(-)	0	GACCTCATCATTGCCATGAAGAAG	AGCGCTGCCCTTACTTATTATGTA	59.964	59.96	12	377	366
Aeu1ULoc00008633.2	1U	jcf7180008725485	5364-7389(-)	1	GACCTCATCATTGCCATGAAGAAG	TAGCGCTGCCCTTACTTATTATGT	59.964	59.96	12	378	367
Aeu1ULoc00008633.2	1U	jcf7180008725485	5364-7389(-)	2	GACCTCATCATTGCCATGAAGAAG	GTGTCATCTGCTCTAGGACTGAAT	59.964	59.901	12	343	332
Aeu1ULoc00008633.2	1U	jcf7180008725485	5364-7389(-)	3	GACCTCATCATTGCCATGAAGAAG	TTCTGTAAACGTTTGCCGCTTTTA	59.964	60.202	12	318	307
Aeu1ULoc00008633.2	1U	jcf7180008725485	5364-7389(-)	4	GACCTCATCATTGCCATGAAGAAG	GTCCAACCAGCGGATCATTATAAC	59.964	59.787	12	421	410
Aeu1ULoc00008635.1	1U	jcf7180008725485	10507-11831(-)	0	CATCCTGTGAACAAGATGGCTTTT	GCGATCCTGAAGTGTGTGAATTAC	60.022	60.202	30	414	385
Aeu1ULoc00008635.1	1U	jcf7180008725485	10507-11831(-)	1	AATAATGCGATATTCAGGGCCAGA	CCGTTATCTATTTCAGAGCGGAGA	60.263	60.023	67	547	481
Aeu1ULoc00008635.1	1U	jcf7180008725485	10507-11831(-)	2	AATAATGCGATATTCAGGGCCAGA	CTATTTCAGAGCGGAGAAGATCGA	60.263	60.024	67	540	474
Aeu1ULoc00008635.1	1U	jcf7180008725485	10507-11831(-)	3	AATAATGCGATATTCAGGGCCAGA	TCTATTTCAGAGCGGAGAAGATCG	60.263	60.024	67	541	475
Aeu1ULoc00008635.1	1U	jcf7180008725485	10507-11831(-)	4	CATCCTGTGAACAAGATGGCTTTT	CGATCCTGAAGTGTGTGAATTACC	60.022	59.67	30	413	384
Aeu1ULoc00008650.1	1U	jcf7180008725497	2986-7381(+)	0	ATGGTCACTTCATGCGATACAGAT	ATTGGCTTGTTAGAGCAATCGATG	60.202	59.964	75	339	265
Aeu1ULoc00008650.1	1U	jcf7180008725497	2986-7381(+)	1	ATGGTCACTTCATGCGATACAGAT	TCTGTGTTTCCATTCATTCGCAAA	60.202	59.963	75	371	297
Aeu1ULoc00008650.1	1U	jcf7180008725497	2986-7381(+)	2	ATGGTCACTTCATGCGATACAGAT	TTCTCTGTGTTTCCATTCATTCGC	60.202	60.083	75	374	300
Aeu1ULoc00008650.1	1U	jcf7180008725497	2986-7381(+)	3	GTTGATGGTCACTTCATGCGATAC	ATTGGCTTGTTAGAGCAATCGATG	60.26	59.964	71	339	269
Aeu1ULoc00008650.1	1U	jcf7180008725497	2986-7381(+)	4	GTTGATGGTCACTTCATGCGATAC	TCTGTGTTTCCATTCATTCGCAAA	60.26	59.963	71	371	301
Aeu1ULoc00008656.1	1U	jcf7180008725502	212-911(-)	0	TGTGAAAGGAAGTTGTAGTGCAAA	ACTCCTTGCTAACTTCACATGGAT	59.297	60.019	32	472	441
Aeu1ULoc00008656.1	1U	jcf7180008725502	212-911(-)	1	TGTGAAAGGAAGTTGTAGTGCAAA	GATGCTTATCTACCTCGAGCAGAA	59.297	60.023	32	373	342
Aeu1ULoc00008656.1	1U	jcf7180008725502	212-911(-)	2	TGTGAAAGGAAGTTGTAGTGCAAA	GGATTACACGTACACTGCAAACAA	59.297	60.025	32	293	262
Aeu1ULoc00008656.1	1U	jcf7180008725502	212-911(-)	3	TGTGAAAGGAAGTTGTAGTGCAAA	GGAAGGTTGTCATATCTTGGTCCT	59.297	60.08	32	317	286
Aeu1ULoc00008656.1	1U	jcf7180008725502	212-911(-)	4	TGTGAAAGGAAGTTGTAGTGCAAA	CTAACGGTGTACTCCTTGCTAACT	59.297	60.082	32	482	451
Aeu1ULoc00008714.3	1U	jcf7180008725633	6360-11116(-)	0	GAATCATTTGGGGTGGATTCGAAG	TGGGCGTACGATACACATATTCTT	60.202	59.962	28	489	462
Aeu1ULoc00008714.3	1U	jcf7180008725633	6360-11116(-)	1	GAATCATTTGGGGTGGATTCGAAG	TCGCATTCATGTAACACACAGTTC	60.202	60.084	28	291	264
Aeu1ULoc00008714.3	1U	jcf7180008725633	6360-11116(-)	2	GAATCATTTGGGGTGGATTCGAAG	ATGGGCGTACGATACACATATTCT	60.202	59.78	28	490	463
Aeu1ULoc00008714.3	1U	jcf7180008725633	6360-11116(-)	3	GAATCATTTGGGGTGGATTCGAAG	TTCGCATTCATGTAACACACAGTT	60.202	59.725	28	292	265
Aeu1ULoc00008714.3	1U	jcf7180008725633	6360-11116(-)	4	GAATCATTTGGGGTGGATTCGAAG	TTTCGCATTCATGTAACACACAGT	60.202	59.725	28	293	266
Aeu1ULoc00008753.1	1U	jcf7180008725647	607-4447(+)	0	CTTCTGAAGTCGGGAAGAGGAC	GTAGCTGAACTCCTCGTATGAGAG	60.094	60.024	48	373	326
Aeu1ULoc00008753.1	1U	jcf7180008725647	607-4447(+)	1	CTTCTGAAGTCGGGAAGAGGAC	ACCCAGAAACAAACGTTCAGATTC	60.094	59.964	48	537	490
Aeu1ULoc00008753.1	1U	jcf7180008725647	607-4447(+)	2	CTTCTGAAGTCGGGAAGAGGAC	GACCCAGAAACAAACGTTCAGATT	60.094	59.964	48	538	491
Aeu1ULoc00008753.1	1U	jcf7180008725647	607-4447(+)	3	CTTCTGAAGTCGGGAAGAGGAC	CGAGTGTCTTGAATAGGTAGCTGA	60.094	59.903	48	389	342
Aeu1ULoc00008753.1	1U	jcf7180008725647	607-4447(+)	4	CTTCTGAAGTCGGGAAGAGGAC	TTGAATAGGTAGCTGAACTCCTCG	60.094	59.902	48	381	334
Aeu1ULoc00008768.2	1U	jcf7180008725650	1018-3244(+)	0	GAGGTGGAGATGGAGATCATGAAC	TAGCAATGCCAGCAACATAAACAA	60.503	60.022	3	478	476
Aeu1ULoc00008768.2	1U	jcf7180008725650	1018-3244(+)	1	GAGGTGGAGATGGAGATCATGAAC	ATTTCTCGCCTTCTACCAGATCTC	60.503	59.961	3	363	361
Aeu1ULoc00008768.2	1U	jcf7180008725650	1018-3244(+)	2	GAGGTGGAGATGGAGATCATGAAC	CAATTCAAGCATTCCAAGGCAAAC	60.503	60.084	3	407	405
Aeu1ULoc00008768.2	1U	jcf7180008725650	1018-3244(+)	3	GAGGTGGAGATGGAGATCATGAAC	TCCAAGGCAAACCCTAGAAAACTA	60.503	59.895	3	395	393
Aeu1ULoc00008768.2	1U	jcf7180008725650	1018-3244(+)	4	GAGGTGGAGATGGAGATCATGAAC	ATAGCAATGCCAGCAACATAAACA	60.503	59.84	3	479	477
Aeu1ULoc00008778.2	1U	jcf7180008725654	48-760(+)	0	AAGAGCTGGTGAAGATGTTGAGAA	ATGACCAAAAGTCCAGACTCAAGA	60.202	59.897	64	379	316
Aeu1ULoc00008778.2	1U	jcf7180008725654	48-760(+)	1	AAGAGCTGGTGAAGATGTTGAGAA	AATTAAACTTGGATGGAGCATGCC	60.202	60.142	64	538	475
Aeu1ULoc00008778.2	1U	jcf7180008725654	48-760(+)	2	AAGAGCTGGTGAAGATGTTGAGAA	GCATTTTCCTTCCAGACTTACCAG	60.202	59.843	64	313	250
Aeu1ULoc00008778.2	1U	jcf7180008725654	48-760(+)	3	CCCACAGGAAGAAGTTTGTAAAGC	ATGACCAAAAGTCCAGACTCAAGA	60.262	59.897	16	379	364
Aeu1ULoc00008778.2	1U	jcf7180008725654	48-760(+)	4	ATGAAAGCATACCCACAGGAAGAA	ATGACCAAAAGTCCAGACTCAAGA	60.264	59.897	5	379	375
Aeu1ULoc00008780.1	1U	jcf7180008725655	4506-5858(-)	0	CTGCAAGCCCAAGGAGAATTG	GCATTATATGAGTGTACGAGCTGC	59.796	59.909	77	457	381
Aeu1ULoc00008780.1	1U	jcf7180008725655	4506-5858(-)	1	CTGCAAGCCCAAGGAGAATTG	TAAACAGTACCATGTGACCCCTTC	59.796	60.263	77	369	293
Aeu1ULoc00008780.1	1U	jcf7180008725655	4506-5858(-)	2	CTGCAAGCCCAAGGAGAATTG	CTAAACAGTACCATGTGACCCCTT	59.796	60.263	77	370	294
Aeu1ULoc00008780.1	1U	jcf7180008725655	4506-5858(-)	3	CTGCAAGCCCAAGGAGAATTG	TTCGCCAACAAGATAACACAATGT	59.796	59.723	77	429	353
Aeu1ULoc00008780.1	1U	jcf7180008725655	4506-5858(-)	4	CTGCAAGCCCAAGGAGAATTG	CCATTCGCCAACAAGATAACACAA	59.796	60.321	77	432	356
Aeu1ULoc00008972.1	1U	jcf7180008725873	1931-2616(+)	0	CTCCTCGCTTCTCAATCCGTC	TAATCCCCATCTCCGAACACATTT	60.535	60.08	68	343	276
Aeu1ULoc00008972.1	1U	jcf7180008725873	1931-2616(+)	1	CTCCTCGCTTCTCAATCCGTC	TTAATCCCCATCTCCGAACACATT	60.535	60.08	68	344	277
Aeu1ULoc00008972.1	1U	jcf7180008725873	1931-2616(+)	2	CTCCTCGCTTCTCAATCCGTC	TTGAACTCCCTCGTACAAACAGAA	60.535	60.142	68	469	402
Aeu1ULoc00008972.1	1U	jcf7180008725873	1931-2616(+)	3	CTCCTCGCTTCTCAATCCGTC	TTTGAACTCCCTCGTACAAACAGA	60.535	60.142	68	470	403
Aeu1ULoc00008972.1	1U	jcf7180008725873	1931-2616(+)	4	CTCCTCGCTTCTCAATCCGTC	TTTTGGCCAGTACCGAAACAAATT	60.535	60.142	68	545	478
Aeu1ULoc00008991.1	1U	jcf7180008725920	2748-3650(+)	0	GAGAAGTACATCATCCCCGGG	CTTACCACACCAGAGCACAAATTT	59.655	59.962	1	360	360
Aeu1ULoc00008991.1	1U	jcf7180008725920	2748-3650(+)	1	GAGAAGTACATCATCCCCGGG	ACCAGAGCACAAATTTGCATTACA	59.655	59.961	1	352	352
Aeu1ULoc00008991.1	1U	jcf7180008725920	2748-3650(+)	2	GAGAAGTACATCATCCCCGGG	ACACCAGAGCACAAATTTGCATTA	59.655	59.961	1	354	354
Aeu1ULoc00008991.1	1U	jcf7180008725920	2748-3650(+)	3	GAGAAGTACATCATCCCCGGG	TCTATTGGTGATCACTAGGCACAG	59.655	59.9	1	307	307
Aeu1ULoc00008991.1	1U	jcf7180008725920	2748-3650(+)	4	GAGAAGTACATCATCCCCGGG	TACTAATCAAGGCATCTTCAGGCA	59.655	59.836	1	479	479
Aeu1ULoc00009018.1	1U	jcf7180008725930	5341-6354(-)	0	GACTTTATCAAGGCTTTCCCACAC	TGACTGGCAATTTACATAGTGGGA	60.083	60.019	62	429	368
Aeu1ULoc00009018.1	1U	jcf7180008725930	5341-6354(-)	1	GACTTTATCAAGGCTTTCCCACAC	ATAGTGGGAGGATGGCAATTTCTT	60.083	60.079	62	414	353
Aeu1ULoc00009018.1	1U	jcf7180008725930	5341-6354(-)	2	GACTTTATCAAGGCTTTCCCACAC	CACATATCAGCGACAAGGCATATG	60.083	60.143	62	535	474
Aeu1ULoc00009018.1	1U	jcf7180008725930	5341-6354(-)	3	AGTGGCAAACTTGTTCAAGACTTT	TGACTGGCAATTTACATAGTGGGA	59.779	60.019	44	429	386
Aeu1ULoc00009018.1	1U	jcf7180008725930	5341-6354(-)	4	GACTTTATCAAGGCTTTCCCACAC	TACATAGTGGGAGGATGGCAATTT	60.083	59.832	62	417	356
Aeu1ULoc00009022.3	1U	jcf7180008725931	5464-6482(-)	0	CAGTTGCTCCGAGGATTGAAATAC	TAGACTAGAACACACAACTCAGGC	59.965	60.022	67	501	435
Aeu1ULoc00009022.3	1U	jcf7180008725931	5464-6482(-)	1	CAGTTGCTCCGAGGATTGAAATAC	CTGTGACAAGCTAGCACAAATTCA	59.965	60.024	67	478	412
Aeu1ULoc00009022.3	1U	jcf7180008725931	5464-6482(-)	2	CAGTTGCTCCGAGGATTGAAATAC	GTTTGTGGAACATACCATGGGTTT	59.965	59.96	67	345	279
Aeu1ULoc00009022.3	1U	jcf7180008725931	5464-6482(-)	3	CAGTTGCTCCGAGGATTGAAATAC	TGACCTGTATCAAAGCACTACACA	59.965	59.96	67	396	330
Aeu1ULoc00009022.3	1U	jcf7180008725931	5464-6482(-)	4	CAGTTGCTCCGAGGATTGAAATAC	TGTGACCTGTATCAAAGCACTACA	59.965	59.96	67	398	332
Aeu1ULoc00009048.1	1U	jcf7180008725936	1786-2492(-)	0	ATCAGTTGCTGGAGATGATCGAAT	TTCCTATGAAGGGGCATATGACTG	60.202	59.958	60	464	405
Aeu1ULoc00009048.1	1U	jcf7180008725936	1786-2492(-)	1	ATCAGTTGCTGGAGATGATCGAAT	AGCTACCCACCACCGTTTAATAAT	60.202	60.08	60	341	282
Aeu1ULoc00009048.1	1U	jcf7180008725936	1786-2492(-)	2	GTTGCTGGAGATGATCGAATTGTC	TTCCTATGAAGGGGCATATGACTG	60.261	59.958	64	464	401
Aeu1ULoc00009048.1	1U	jcf7180008725936	1786-2492(-)	3	CAGTTGCTGGAGATGATCGAATTG	TTCCTATGAAGGGGCATATGACTG	60.261	59.958	62	464	403
Aeu1ULoc00009048.1	1U	jcf7180008725936	1786-2492(-)	4	GTTGCTGGAGATGATCGAATTGTC	AGCTACCCACCACCGTTTAATAAT	60.261	60.08	64	341	278
Aeu1ULoc00009072.1	1U	jcf7180008725948	4773-6358(+)	0	GACCTGCTCGACACCTTCTG	GGTTGCCTAAATCCGTTAAGGTTC	60.389	60.143	46	517	472
Aeu1ULoc00009072.1	1U	jcf7180008725948	4773-6358(+)	1	GACCTGCTCGACACCTTCTG	GACAGAAAGAAAATAAGCGTCGCT	60.389	60.143	46	439	394
Aeu1ULoc00009072.1	1U	jcf7180008725948	4773-6358(+)	2	GACCTGCTCGACACCTTCTG	ACGACAGAAAGAAAATAAGCGTCG	60.389	60.143	46	441	396
Aeu1ULoc00009072.1	1U	jcf7180008725948	4773-6358(+)	3	GACCTGCTCGACACCTTCTG	CAGTCGTATGCTGACACTCTGTAT	60.389	60.202	46	545	500
Aeu1ULoc00009072.1	1U	jcf7180008725948	4773-6358(+)	4	GACCTGCTCGACACCTTCTG	CCGTTAAGGTTCGGTAATGTTTGT	60.389	59.786	46	505	460
Aeu1ULoc00009132.1	1U	jcf7180008725970	1886-2640(+)	0	ACTGTTGGTGGAAAGAAACTGAAG	TGCTTGTAACAACTCCTGGTAGTT	59.601	60.142	29	272	244
Aeu1ULoc00009132.1	1U	jcf7180008725970	1886-2640(+)	1	ACTGTTGGTGGAAAGAAACTGAAG	TAGTTGGTGCTTGTAACAACTCCT	59.601	60.142	29	279	251
Aeu1ULoc00009132.1	1U	jcf7180008725970	1886-2640(+)	2	ACTGTTGGTGGAAAGAAACTGAAG	CTAGTTGGTGCTTGTAACAACTCC	59.601	59.787	29	280	252
Aeu1ULoc00009132.1	1U	jcf7180008725970	1886-2640(+)	3	GTTGGTGGAAAGAAACTGAAGCTG	TGCTTGTAACAACTCCTGGTAGTT	60.735	60.142	32	272	241
Aeu1ULoc00009132.1	1U	jcf7180008725970	1886-2640(+)	4	GTTGGTGGAAAGAAACTGAAGCTG	TAGTTGGTGCTTGTAACAACTCCT	60.735	60.142	32	279	248
Aeu1ULoc00009141.1	1U	jcf7180008725984	3458-5329(+)	0	GTGTGATTCGGTCATCAACTTGG	AAGGAGAGGGGAAACGTACCTATA	60.12	60.079	73	319	247
Aeu1ULoc00009141.1	1U	jcf7180008725984	3458-5329(+)	1	GTGTGATTCGGTCATCAACTTGG	TGTCAAAAAGAAAGGAGAGGGGAA	60.12	60.079	73	330	258
Aeu1ULoc00009141.1	1U	jcf7180008725984	3458-5329(+)	2	GTGTGATTCGGTCATCAACTTGG	TTGTCAAAAAGAAAGGAGAGGGGA	60.12	60.079	73	331	259
Aeu1ULoc00009141.1	1U	jcf7180008725984	3458-5329(+)	3	GTGATTCGGTCATCAACTTGGAC	AAGGAGAGGGGAAACGTACCTATA	59.875	60.079	75	319	245
Aeu1ULoc00009141.1	1U	jcf7180008725984	3458-5329(+)	4	GTGATTCGGTCATCAACTTGGAC	TGTCAAAAAGAAAGGAGAGGGGAA	59.875	60.079	75	330	256
Aeu1ULoc00009150.1	1U	jcf7180008725990	2964-3658(+)	0	GATCGCTAGCACCTCCTCTTTTC	TAAGAATAATGGCGCTTGGTGAAC	61.043	59.904	39	289	251
Aeu1ULoc00009150.1	1U	jcf7180008725990	2964-3658(+)	1	GATCGCTAGCACCTCCTCTTTTC	GCTTGGTGAACTTGTGAGTTTGAT	61.043	60.202	39	276	238
Aeu1ULoc00009150.1	1U	jcf7180008725990	2964-3658(+)	2	ATCGCTAGCACCTCCTCTTTTC	TAAGAATAATGGCGCTTGGTGAAC	60.159	59.904	40	289	250
Aeu1ULoc00009150.1	1U	jcf7180008725990	2964-3658(+)	3	GATCGCTAGCACCTCCTCTTTT	TAAGAATAATGGCGCTTGGTGAAC	60.159	59.904	39	289	251
Aeu1ULoc00009150.1	1U	jcf7180008725990	2964-3658(+)	4	GATCGCTAGCACCTCCTCTTTTC	GACTAAGAATAATGGCGCTTGGTG	61.043	60.261	39	292	254
Aeu1ULoc00009192.1	1U	jcf7180008726007	1148-3178(-)	0	TGGACTTGCACATAATGGAGAAGA	TGCTTGAAAATGTAAAGCTGGAGG	60.019	60.022	70	470	401
Aeu1ULoc00009192.1	1U	jcf7180008726007	1148-3178(-)	1	TGGACTTGCACATAATGGAGAAGA	TGCCAACAATTGAACTGAGAAGTC	60.019	59.963	70	512	443
Aeu1ULoc00009192.1	1U	jcf7180008726007	1148-3178(-)	2	TGGACTTGCACATAATGGAGAAGA	CAGAAGACCAGACTTCAGTGTGTA	60.019	59.962	70	550	481
Aeu1ULoc00009192.1	1U	jcf7180008726007	1148-3178(-)	3	TGGACTTGCACATAATGGAGAAGA	GAACTGAGAAGTCCAGTACAACCT	60.019	59.961	70	501	432
Aeu1ULoc00009192.1	1U	jcf7180008726007	1148-3178(-)	4	TGGACTTGCACATAATGGAGAAGA	GCCAAAACCTTCCTACAAGATTCC	60.019	60.082	70	327	258
Aeu1ULoc00009245.2	1U	jcf7180008726076	954-1795(-)	0	CGCTTGTATGTTGGTAGATTGTCC	ATGCCGCAATAAACTGTCAAAAGA	59.966	60.022	27	343	317
Aeu1ULoc00009245.2	1U	jcf7180008726076	954-1795(-)	1	CGCTTGTATGTTGGTAGATTGTCC	AAAACAATTTGGGGGAGGCTTTAG	59.966	59.958	27	416	390
Aeu1ULoc00009245.2	1U	jcf7180008726076	954-1795(-)	2	CGCTTGTATGTTGGTAGATTGTCC	CCAGCTTATTCTAGATACCGACCC	59.966	60.082	27	494	468
Aeu1ULoc00009245.2	1U	jcf7180008726076	954-1795(-)	3	CGCTTGTATGTTGGTAGATTGTCC	CCCAGCTTATTCTAGATACCGACC	59.966	60.082	27	495	469
Aeu1ULoc00009245.2	1U	jcf7180008726076	954-1795(-)	4	CGCTTGTATGTTGGTAGATTGTCC	CCCCAGCTTATTCTAGATACCGAC	59.966	60.082	27	496	470
Aeu1ULoc00009285.2	1U	jcf7180008726238	6281-6850(-)	0	AAGGTGCTCGAAGCTGACATC	TATGACATGGGGAACACATGTGAT	60.674	60.08	27	430	404
Aeu1ULoc00009285.2	1U	jcf7180008726238	6281-6850(-)	1	AAGGTGCTCGAAGCTGACATC	ATATGACATGGGGAACACATGTGA	60.674	60.08	27	431	405
Aeu1ULoc00009285.2	1U	jcf7180008726238	6281-6850(-)	2	AAGGTGCTCGAAGCTGACATC	AACACATGTGATCTCTTCCTCCTC	60.674	60.081	27	418	392
Aeu1ULoc00009285.2	1U	jcf7180008726238	6281-6850(-)	3	AAGGTGCTCGAAGCTGACATC	GAACACATGTGATCTCTTCCTCCT	60.674	60.081	27	419	393
Aeu1ULoc00009285.2	1U	jcf7180008726238	6281-6850(-)	4	AAGGTGCTCGAAGCTGACATC	AATCACACTAGCTGCCTTATCCTC	60.674	60.202	27	517	491
Aeu1ULoc00009372.1	1U	jcf7180008726417	2840-4545(+)	0	CTCCTACGACCTCCTCTCCAG	AGTCAAGCCAACCTCATTAGCTAA	60.476	60.019	20	316	297
Aeu1ULoc00009372.1	1U	jcf7180008726417	2840-4545(+)	1	CTCCTACGACCTCCTCTCCAG	CTACCAGCTTTCCTTCTTCTTCCT	60.476	60.02	20	516	497
Aeu1ULoc00009372.1	1U	jcf7180008726417	2840-4545(+)	2	CTCCTACGACCTCCTCTCCAG	CTATGACGGCATCAACAAAGTTGT	60.476	60.083	20	280	261
Aeu1ULoc00009372.1	1U	jcf7180008726417	2840-4545(+)	3	CTCCTACGACCTCCTCTCCAG	CGTCACCACATCATCCAATTCAAT	60.476	59.903	20	356	337
Aeu1ULoc00009372.1	1U	jcf7180008726417	2840-4545(+)	4	CTCCTACGACCTCCTCTCCAG	TCTGACTATCTGCTAGCTGGAAAC	60.476	59.901	20	409	390
Aeu1ULoc00009377.2	1U	jcf7180008726423	3539-4549(-)	0	GAGAAGAAGATGTTCGGCTTCGAG	TGTAGGAGTCGACCGATCTATGTA	61.487	59.96	9	499	491
Aeu1ULoc00009377.2	1U	jcf7180008726423	3539-4549(-)	1	GAGAAGAAGATGTTCGGCTTCGAG	CTTGTAGGAGTCGACCGATCTATG	61.487	60.084	9	501	493
Aeu1ULoc00009377.2	1U	jcf7180008726423	3539-4549(-)	2	GAGAAGAAGATGTTCGGCTTCGAG	GGTCAAAGAACATCTCTGTTGACG	61.487	60.084	9	364	356
Aeu1ULoc00009377.2	1U	jcf7180008726423	3539-4549(-)	3	GAGAAGAAGATGTTCGGCTTCGAG	AAGTATCAGCAGCTGAACAGATCT	61.487	59.838	9	340	332
Aeu1ULoc00009377.2	1U	jcf7180008726423	3539-4549(-)	4	GAGAAGAAGATGTTCGGCTTCGAG	TCTTGTAGGAGTCGACCGATCTAT	61.487	60.202	9	502	494
Aeu1ULoc00009534.3	1U	jcf7180008726466	570-1299(+)	0	ATGAAGCTCATCATCGACACCG	ATACTTTTAGCATCTCCGAGACCC	60.801	59.961	41	290	250
Aeu1ULoc00009534.3	1U	jcf7180008726466	570-1299(+)	1	ATGAAGCTCATCATCGACACCG	GCGTCCGAAATCCGAATAAGAAAA	60.801	60.202	41	517	477
Aeu1ULoc00009534.3	1U	jcf7180008726466	570-1299(+)	2	ATGAAGCTCATCATCGACACCG	TAACCAGAAGTAGCTTTGTTTCGC	60.801	59.787	41	371	331
Aeu1ULoc00009534.3	1U	jcf7180008726466	570-1299(+)	3	ATGAAGCTCATCATCGACACCG	CCAGAAGTAGCTTTGTTTCGCTTT	60.801	60.261	41	368	328
Aeu1ULoc00009534.3	1U	jcf7180008726466	570-1299(+)	4	ATGAAGCTCATCATCGACACCG	GAAGTAGCTTTGTTTCGCTTTCGA	60.801	60.319	41	365	325
Aeu1ULoc00009563.2	1U	jcf7180008726489	2019-2975(-)	0	GAGATGCTGGAGGCGCTCTA	CTGACTGACTCTAGTTGAAGGCTT	61.459	60.022	74	413	340
Aeu1ULoc00009563.2	1U	jcf7180008726489	2019-2975(-)	1	GAGATGCTGGAGGCGCTCTA	GACTGACTCTAGTTGAAGGCTTGA	61.459	60.022	74	411	338
Aeu1ULoc00009563.2	1U	jcf7180008726489	2019-2975(-)	2	GAGATGCTGGAGGCGCTCTA	CAGGTTAATTGGAAAAGGTGCAGT	61.459	59.961	74	476	403
Aeu1ULoc00009563.2	1U	jcf7180008726489	2019-2975(-)	3	GAGATGCTGGAGGCGCTCTA	TGCAGTATCAGGGTTAATCAGCAT	61.459	60.141	74	458	385
Aeu1ULoc00009563.2	1U	jcf7180008726489	2019-2975(-)	4	GAGATGCTGGAGGCGCTCTA	AGGTGCAGTATCAGGGTTAATCAG	61.459	60.142	74	461	388
Aeu1ULoc00009579.3	1U	jcf7180008726494	1173-1846(-)	0	GTGTCTTACCATCGGAAAACCTTC	TCAATTAACCCATGCCAGATACCA	59.846	60.08	42	334	293
Aeu1ULoc00009579.3	1U	jcf7180008726494	1173-1846(-)	1	GTGTCTTACCATCGGAAAACCTTC	AACAAACAGGGCCTTTAACTGAAC	59.846	60.142	42	407	366
Aeu1ULoc00009579.3	1U	jcf7180008726494	1173-1846(-)	2	GTGTCTTACCATCGGAAAACCTTC	CAAACAAACAGGGCCTTTAACTGA	59.846	60.142	42	409	368
Aeu1ULoc00009579.3	1U	jcf7180008726494	1173-1846(-)	3	GTGTCTTACCATCGGAAAACCTTC	CTGAAAAAGCAAAAGCAAAACCCA	59.846	59.844	42	431	390
Aeu1ULoc00009579.3	1U	jcf7180008726494	1173-1846(-)	4	GTGTCTTACCATCGGAAAACCTTC	AAAAGCAAAACCCAAACAAACAGG	59.846	59.783	42	421	380
Aeu1ULoc00009620.1	1U	jcf7180008726534	5693-6586(-)	0	GTCTACTTGCAATGGTGGTTCTTC	TTGTCTGACATTTAGTACGGTCGT	60.083	60.023	1	332	332
Aeu1ULoc00009620.1	1U	jcf7180008726534	5693-6586(-)	1	GTCTACTTGCAATGGTGGTTCTTC	ATAGTTTCCGGTTGTAGCTAAGCA	60.083	60.081	1	366	366
Aeu1ULoc00009620.1	1U	jcf7180008726534	5693-6586(-)	2	GTCTACTTGCAATGGTGGTTCTTC	TCTGACATTTAGTACGGTCGTCTC	60.083	59.906	1	329	329
Aeu1ULoc00009620.1	1U	jcf7180008726534	5693-6586(-)	3	GTCTACTTGCAATGGTGGTTCTTC	TCTGGTGGAACTATATTGCAGGTC	60.083	60.142	1	273	273
Aeu1ULoc00009620.1	1U	jcf7180008726534	5693-6586(-)	4	GTCTACTTGCAATGGTGGTTCTTC	GTCTGACATTTAGTACGGTCGTCT	60.083	60.143	1	330	330
Aeu1ULoc00009628.2	1U	jcf7180008726543	2334-3297(+)	0	TAATAAGGCCCAGAGCATCTCAAA	AACATGCTCTACTTTCTGTGCAAC	59.834	60.024	67	300	234
Aeu1ULoc00009628.2	1U	jcf7180008726543	2334-3297(+)	1	TAATAAGGCCCAGAGCATCTCAAA	GTTCTGTGCAACATGCTCTACTTT	59.834	60.024	67	309	243
Aeu1ULoc00009628.2	1U	jcf7180008726543	2334-3297(+)	2	TAATAAGGCCCAGAGCATCTCAAA	CAACATGCTCTACTTTCTGTGCAA	59.834	60.024	67	301	235
Aeu1ULoc00009628.2	1U	jcf7180008726543	2334-3297(+)	3	TAATAAGGCCCAGAGCATCTCAAA	CGGCTTCATGGAATCAACTAACTC	59.834	59.965	67	481	415
Aeu1ULoc00009628.2	1U	jcf7180008726543	2334-3297(+)	4	TAATAAGGCCCAGAGCATCTCAAA	ACTTTCTGTGCAACTAATTGGGTG	59.834	59.962	67	290	224
Aeu1ULoc00009678.1	1U	jcf7180008726709	1921-2563(-)	0	TATTTATCAGAACTGGCTTTGGCG	TTGGGAGAGTGGATGTACGAAAAT	59.665	60.02	36	266	231
Aeu1ULoc00009678.1	1U	jcf7180008726709	1921-2563(-)	1	TATTTATCAGAACTGGCTTTGGCG	TTTGCAATGGAGTTCACAGCTAAG	59.665	60.023	36	461	426
Aeu1ULoc00009678.1	1U	jcf7180008726709	1921-2563(-)	2	TATTTATCAGAACTGGCTTTGGCG	CTTTGCAATGGAGTTCACAGCTAA	59.665	60.023	36	462	427
Aeu1ULoc00009678.1	1U	jcf7180008726709	1921-2563(-)	3	TATTTATCAGAACTGGCTTTGGCG	GTGGATGTACGAAAATCCGGATTC	59.665	60.025	36	258	223
Aeu1ULoc00009678.1	1U	jcf7180008726709	1921-2563(-)	4	TATTTATCAGAACTGGCTTTGGCG	ATGTACGAAAATCCGGATTCAAGC	59.665	59.965	36	254	219
Aeu1ULoc00009710.1	1U	jcf7180008726992	13379-14119(-)	0	CGGCTCTTTTCTCCAGGAACT	CATCAAGAAACGCAGAATCTACCC	59.997	59.965	44	368	325
Aeu1ULoc00009710.1	1U	jcf7180008726992	13379-14119(-)	1	CGGCTCTTTTCTCCAGGAACT	CAGTTAGGAACCACAAGACACAAC	59.997	59.965	44	329	286
Aeu1ULoc00009710.1	1U	jcf7180008726992	13379-14119(-)	2	CGGCTCTTTTCTCCAGGAACT	AAGAAAGCATCAAGAAACGCAGAA	59.997	59.963	44	375	332
Aeu1ULoc00009710.1	1U	jcf7180008726992	13379-14119(-)	3	CGGCTCTTTTCTCCAGGAACT	ATGCAGCAAAATAACCAAGACCAA	59.997	59.96	44	473	430
Aeu1ULoc00009710.1	1U	jcf7180008726992	13379-14119(-)	4	CGGCTCTTTTCTCCAGGAACT	GTACAACAACCATCAGTAAGCACC	59.997	60.083	44	531	488
Aeu1ULoc00009733.1	1U	jcf7180008727119	2826-3979(+)	0	GATGATCATCTCCTACGTCGACAA	AGAGCCATCAATGCTATCATACGT	60.024	60.021	64	289	226
Aeu1ULoc00009733.1	1U	jcf7180008727119	2826-3979(+)	1	GATGATCATCTCCTACGTCGACAA	GCCAACTACTAGTACAACACCTCA	60.024	60.022	64	358	295
Aeu1ULoc00009733.1	1U	jcf7180008727119	2826-3979(+)	2	GATGATCATCTCCTACGTCGACAA	AAATCGACTCAGGCAATGAACTTG	60.024	60.083	64	323	260
Aeu1ULoc00009733.1	1U	jcf7180008727119	2826-3979(+)	3	GATGATCATCTCCTACGTCGACAA	CAAATCGACTCAGGCAATGAACTT	60.024	60.083	64	324	261
Aeu1ULoc00009733.1	1U	jcf7180008727119	2826-3979(+)	4	GATGATCATCTCCTACGTCGACAA	GAGCCATCAATGCTATCATACGTG	60.024	59.907	64	288	225
Aeu1ULoc00009768.1	1U	jcf7180008727132	2156-3741(+)	0	GGTAAGACCACCATCCTCTACAAG	GGCGTGTGAAGTTCATTTACAGAA	60.142	60.024	36	408	373
Aeu1ULoc00009768.1	1U	jcf7180008727132	2156-3741(+)	1	GGTAAGACCACCATCCTCTACAAG	ATGTTATTCCTAAGGCAGGCAAGA	60.142	60.08	36	289	254
Aeu1ULoc00009768.1	1U	jcf7180008727132	2156-3741(+)	2	GGTAAGACCACCATCCTCTACAAG	TGGACAACAACTTGCTGCTTTTAA	60.142	60.082	36	466	431
Aeu1ULoc00009768.1	1U	jcf7180008727132	2156-3741(+)	3	GGTAAGACCACCATCCTCTACAAG	TTGGACAACAACTTGCTGCTTTTA	60.142	60.082	36	467	432
Aeu1ULoc00009768.1	1U	jcf7180008727132	2156-3741(+)	4	GGTAAGACCACCATCCTCTACAAG	ATGGCGTGTGAAGTTCATTTACAG	60.142	60.083	36	410	375
Aeu1ULoc00009793.1	1U	jcf7180008727147	10981-11795(-)	0	TGTTCTCTACTTGGATGCTGTTGA	TCTACTCCAGTTTAACATTCCGCA	59.96	60.021	28	338	311
Aeu1ULoc00009793.1	1U	jcf7180008727147	10981-11795(-)	1	TGTTCTCTACTTGGATGCTGTTGA	GCTATCAACCACGTGCTCATAAAA	59.96	59.906	28	438	411
Aeu1ULoc00009793.1	1U	jcf7180008727147	10981-11795(-)	2	TGATGTTCTCTACTTGGATGCTGT	TCTACTCCAGTTTAACATTCCGCA	59.776	60.021	25	338	314
Aeu1ULoc00009793.1	1U	jcf7180008727147	10981-11795(-)	3	TGATGTTCTCTACTTGGATGCTGT	GCTATCAACCACGTGCTCATAAAA	59.776	59.906	25	438	414
Aeu1ULoc00009793.1	1U	jcf7180008727147	10981-11795(-)	4	TGTTCTCTACTTGGATGCTGTTGA	AGCTAATATTCCGTAAGTGGAGGG	59.96	59.716	28	480	453
Aeu1ULoc00009803.3	1U	jcf7180008727150	9855-10493(+)	0	TTGACAGAAATGCCTGAATTCCAG	TCTCTGAAGGGAATTCTTTGAGCA	59.781	59.958	16	362	347
Aeu1ULoc00009803.3	1U	jcf7180008727150	9855-10493(+)	1	CTGGAATTGACAGAAATGCCTGAA	TCTCTGAAGGGAATTCTTTGAGCA	59.781	59.958	10	362	353
Aeu1ULoc00009803.3	1U	jcf7180008727150	9855-10493(+)	2	TTGACAGAAATGCCTGAATTCCAG	GGTAAATGTGATGCTGGTTCGAAA	59.781	60.083	16	297	282
Aeu1ULoc00009803.3	1U	jcf7180008727150	9855-10493(+)	3	CTGGAATTGACAGAAATGCCTGAA	GGTAAATGTGATGCTGGTTCGAAA	59.781	60.083	10	297	288
Aeu1ULoc00009803.3	1U	jcf7180008727150	9855-10493(+)	4	TTGACAGAAATGCCTGAATTCCAG	CTGGTTCGAAAGACAAATACCACC	59.781	60.083	16	284	269
Aeu1ULoc00009910.3	1U	jcf7180008727289	5670-6323(-)	0	GTCATCCTCGTCTCCGATATCTTC	CATATTCGGGTTGAACAGCAGTAC	60.143	59.966	76	446	371
Aeu1ULoc00009910.3	1U	jcf7180008727289	5670-6323(-)	1	GTCATCCTCGTCTCCGATATCTTC	AATAGAATCCGTTCATGGGGTGAA	60.143	60.08	76	537	462
Aeu1ULoc00009910.3	1U	jcf7180008727289	5670-6323(-)	2	GTCATCCTCGTCTCCGATATCTTC	AAATAGAATCCGTTCATGGGGTGA	60.143	60.08	76	538	463
Aeu1ULoc00009910.3	1U	jcf7180008727289	5670-6323(-)	3	GTCATCCTCGTCTCCGATATCTTC	ATATTCGGGTTGAACAGCAGTACT	60.143	60.081	76	445	370
Aeu1ULoc00009910.3	1U	jcf7180008727289	5670-6323(-)	4	GTCATCCTCGTCTCCGATATCTTC	GTATGTGGGAACAGTGACGATTTC	60.143	59.907	76	364	289
Aeu1ULoc00010074.1	1U	jcf7180008728186	1616-2239(-)	0	TTCTTCGAGAAGGTCATAGCTGG	TATGAGACAAAGGAAAGCCGAGAA	59.869	60.021	38	454	417
Aeu1ULoc00010074.1	1U	jcf7180008728186	1616-2239(-)	1	TTCTTCGAGAAGGTCATAGCTGG	CCAAAACAAGCAAATCTAGCAGGA	59.869	60.022	38	507	470
Aeu1ULoc00010074.1	1U	jcf7180008728186	1616-2239(-)	2	TTCTTCGAGAAGGTCATAGCTGG	GACAAAGGAAAGCCGAGAAATCAA	59.869	60.023	38	449	412
Aeu1ULoc00010074.1	1U	jcf7180008728186	1616-2239(-)	3	TTCTTCGAGAAGGTCATAGCTGG	TAATCATGGCACGAGTTATCAGGT	59.869	59.899	38	379	342
Aeu1ULoc00010074.1	1U	jcf7180008728186	1616-2239(-)	4	TTCTTCGAGAAGGTCATAGCTGG	GAGACAAAGGAAAGCCGAGAAATC	59.869	60.143	38	451	414
Aeu1ULoc00010132.1	1U	jcf7180008728257	733-1754(+)	0	GGAGTGCTCTTTGAAAGCACATTT	CAAGAGTTAGGCCTCAGTACATGT	60.5	60.081	37	482	446
Aeu1ULoc00010132.1	1U	jcf7180008728257	733-1754(+)	1	TAGGAGTGCTCTTTGAAAGCACAT	CAAGAGTTAGGCCTCAGTACATGT	60.506	60.081	35	482	448
Aeu1ULoc00010132.1	1U	jcf7180008728257	733-1754(+)	2	GGAGTGCTCTTTGAAAGCACATTT	TATGCAAGAGTTAGGCCTCAGTAC	60.5	59.9	37	486	450
Aeu1ULoc00010132.1	1U	jcf7180008728257	733-1754(+)	3	TAGGAGTGCTCTTTGAAAGCACAT	TATGCAAGAGTTAGGCCTCAGTAC	60.506	59.9	35	486	452
Aeu1ULoc00010132.1	1U	jcf7180008728257	733-1754(+)	4	GGAGTGCTCTTTGAAAGCACATTT	AATATGCAAGAGTTAGGCCTCAGT	60.5	59.835	37	488	452
Aeu1ULoc00010276.1	1U	jcf7180008728615	2831-4208(-)	0	GCTATTCTGCCGATGGAAGCTATA	ACACGAGTACATGACAATATGGCT	60.382	60.142	24	454	431
Aeu1ULoc00010276.1	1U	jcf7180008728615	2831-4208(-)	1	GCTATTCTGCCGATGGAAGCTATA	GCATATATAAGATGAGAGGCGCCT	60.382	60.202	24	406	383
Aeu1ULoc00010276.1	1U	jcf7180008728615	2831-4208(-)	2	GCTATTCTGCCGATGGAAGCTATA	AGCATATATAAGATGAGAGGCGCC	60.382	60.202	24	407	384
Aeu1ULoc00010276.1	1U	jcf7180008728615	2831-4208(-)	3	GCTATTCTGCCGATGGAAGCTATA	CCAAGTCAAGCAAACATTGGGTTA	60.382	60.202	24	521	498
Aeu1ULoc00010276.1	1U	jcf7180008728615	2831-4208(-)	4	GCTATTCTGCCGATGGAAGCTATA	AAGTCAAGCAAACATTGGGTTACC	60.382	60.202	24	519	496
Aeu1ULoc00010330.3	1U	jcf7180008728810	2215-3249(-)	0	TGATATTTCTGCTGCTGAGATGGA	TCAAGCAACTTTGACCACTGATTC	59.898	59.963	48	382	335
Aeu1ULoc00010330.3	1U	jcf7180008728810	2215-3249(-)	1	TCCATGATATTTCTGCTGCTGAGA	TCAAGCAACTTTGACCACTGATTC	59.898	59.963	44	382	339
Aeu1ULoc00010330.3	1U	jcf7180008728810	2215-3249(-)	2	TGATATTTCTGCTGCTGAGATGGA	CTCAAGCAACTTTGACCACTGATT	59.898	59.963	48	383	336
Aeu1ULoc00010330.3	1U	jcf7180008728810	2215-3249(-)	3	TCCATGATATTTCTGCTGCTGAGA	CTCAAGCAACTTTGACCACTGATT	59.898	59.963	44	383	340
Aeu1ULoc00010330.3	1U	jcf7180008728810	2215-3249(-)	4	AGACTCCATGATATTTCTGCTGCT	TCAAGCAACTTTGACCACTGATTC	59.897	59.963	40	382	343
Aeu1ULoc00010416.2	1U	jcf7180008729278	18082-19018(-)	0	AAGACCAAGAACTTCATCACCCTC	GGGAAGGGATGAACCATAGCATAT	60.506	60.018	8	298	291
Aeu1ULoc00010416.2	1U	jcf7180008729278	18082-19018(-)	1	AAGACCAAGAACTTCATCACCCTC	CTGTTAATCATGTCAACGGGGAAG	60.506	59.905	8	316	309
Aeu1ULoc00010416.2	1U	jcf7180008729278	18082-19018(-)	2	AAGACCAAGAACTTCATCACCCTC	TATCAAAGTAGGCCTGTTAGTGCA	60.506	59.776	8	277	270
Aeu1ULoc00010416.2	1U	jcf7180008729278	18082-19018(-)	3	CAAGACCAAGAACTTCATCACCCT	GGGAAGGGATGAACCATAGCATAT	60.748	60.018	7	298	292
Aeu1ULoc00010416.2	1U	jcf7180008729278	18082-19018(-)	4	AAGACCAAGAACTTCATCACCCTC	CACACTTGTCCATCTTCAACACAT	60.506	59.723	8	452	445
Aeu1ULoc00010575.1	1U	jcf7180008729667	2461-3232(-)	0	GATGAGTTCTTCGCTGCCAAGAA	CATGAGGCAGAATACTACTCCCTC	61.416	60.022	47	365	319
Aeu1ULoc00010575.1	1U	jcf7180008729667	2461-3232(-)	1	ATGAGTTCTTCGCTGCCAAGAAG	CATGAGGCAGAATACTACTCCCTC	61.419	60.022	48	365	318
Aeu1ULoc00010575.1	1U	jcf7180008729667	2461-3232(-)	2	GATGAGTTCTTCGCTGCCAAGAA	ACTACTCCCTCCGTCCCATAATAT	61.416	59.954	47	352	306
Aeu1ULoc00010575.1	1U	jcf7180008729667	2461-3232(-)	3	GATGAGTTCTTCGCTGCCAAGAA	ATACTACTCCCTCCGTCCCATAAT	61.416	59.954	47	354	308
Aeu1ULoc00010575.1	1U	jcf7180008729667	2461-3232(-)	4	ATGAGTTCTTCGCTGCCAAGAAG	ACTACTCCCTCCGTCCCATAATAT	61.419	59.954	48	352	305
Aeu1ULoc00010583.2	1U	jcf7180008729677	779-4014(-)	0	CTGAGCTGGACGAGAGGGAG	TTGTGGCGCCTACTAATTCATCTA	61.383	59.9	28	442	415
Aeu1ULoc00010583.2	1U	jcf7180008729677	779-4014(-)	1	CTGAGCTGGACGAGAGGGAG	TAGTTGTGGCGCCTACTAATTCAT	61.383	60.142	28	445	418
Aeu1ULoc00010583.2	1U	jcf7180008729677	779-4014(-)	2	CTGAGCTGGACGAGAGGGAG	CTTAGTTGTGGCGCCTACTAATTC	61.383	59.73	28	447	420
Aeu1ULoc00010583.2	1U	jcf7180008729677	779-4014(-)	3	CTGAGCTGGACGAGAGGGAG	TGGCGCCTACTAATTCATCTACAT	61.383	59.717	28	439	412
Aeu1ULoc00010583.2	1U	jcf7180008729677	779-4014(-)	4	CTGAGCTGGACGAGAGGGAG	TTAGTTGTGGCGCCTACTAATTCA	61.383	60.323	28	446	419
Aeu1ULoc00010598.1	1U	jcf7180008729773	1508-2330(+)	0	TGTTGGGAGAGCAGGAGGAG	TCCCCAACTACAAATAGCATGTCA	60.907	60.019	7	429	423
Aeu1ULoc00010598.1	1U	jcf7180008729773	1508-2330(+)	1	TGTTGGGAGAGCAGGAGGAG	GCATTATGTTGAGATCAATGGGCA	60.907	59.962	7	334	328
Aeu1ULoc00010598.1	1U	jcf7180008729773	1508-2330(+)	2	TGTTGGGAGAGCAGGAGGAG	TCCCAAACCTGACCTCTTGTATTT	60.907	59.894	7	484	478
Aeu1ULoc00010598.1	1U	jcf7180008729773	1508-2330(+)	3	TGTTGGGAGAGCAGGAGGAG	TTCCCAAACCTGACCTCTTGTATT	60.907	59.894	7	485	479
Aeu1ULoc00010598.1	1U	jcf7180008729773	1508-2330(+)	4	TGTTGGGAGAGCAGGAGGAG	GAAACTGCAACACCCTAGATCAAG	60.907	59.845	7	285	279
Aeu1ULoc00010726.1	1U	jcf7180008730512	1282-2035(+)	0	TTTAAAATTGCTTCAATCCCCCGT	TAAACTAGTGCTTTAAGTCCGCCT	59.715	60.021	2	463	462
Aeu1ULoc00010726.1	1U	jcf7180008730512	1282-2035(+)	1	TTAAAATTGCTTCAATCCCCCGTG	TAAACTAGTGCTTTAAGTCCGCCT	60.322	60.021	3	463	461
Aeu1ULoc00010726.1	1U	jcf7180008730512	1282-2035(+)	2	CTTCAGATGCATGTTAGACCACAG	TAAACTAGTGCTTTAAGTCCGCCT	59.668	60.021	35	463	429
Aeu1ULoc00010726.1	1U	jcf7180008730512	1282-2035(+)	3	AATGCTTCAGATGCATGTTAGACC	TAAACTAGTGCTTTAAGTCCGCCT	59.662	60.021	31	463	433
Aeu1ULoc00010726.1	1U	jcf7180008730512	1282-2035(+)	4	TTTAAAATTGCTTCAATCCCCCGT	TTATCCACAGCTACTACAGAACCG	59.715	59.903	2	275	274
Aeu1ULoc00010770.5	1U	jcf7180008730523	8412-10926(-)	0	AGAAGTATGTCAAGAGGGAGCAAG	CCAAATGTCATACTCCCTCCGTAA	60.081	60.142	3	472	470
Aeu1ULoc00010770.5	1U	jcf7180008730523	8412-10926(-)	1	GAAGTATGTCAAGAGGGAGCAAGA	CCAAATGTCATACTCCCTCCGTAA	60.081	60.142	4	472	469
Aeu1ULoc00010770.5	1U	jcf7180008730523	8412-10926(-)	2	GAGAAGTATGTCAAGAGGGAGCAA	CCAAATGTCATACTCCCTCCGTAA	60.081	60.142	2	472	471
Aeu1ULoc00010770.5	1U	jcf7180008730523	8412-10926(-)	3	AGAAGTATGTCAAGAGGGAGCAAG	TCTCACCAAATGTCATACTCCCTC	60.081	59.838	3	477	475
Aeu1ULoc00010770.5	1U	jcf7180008730523	8412-10926(-)	4	GAAGTATGTCAAGAGGGAGCAAGA	TCTCACCAAATGTCATACTCCCTC	60.081	59.838	4	477	474
Aeu1ULoc00010790.2	1U	jcf7180008730537	209-828(+)	0	CCTCTGAACTGGACCAATGATACA	CAAGCAGTACGCAGATTCGTAAAT	60.081	59.967	2	319	318
Aeu1ULoc00010790.2	1U	jcf7180008730537	209-828(+)	1	CCTCTGAACTGGACCAATGATACA	ATTTGATGGGCAGCTACTAAATGC	60.081	59.962	2	459	458
Aeu1ULoc00010790.2	1U	jcf7180008730537	209-828(+)	2	GTCCACAGTGACATTGACAAACTT	CAAGCAGTACGCAGATTCGTAAAT	59.904	59.967	44	319	276
Aeu1ULoc00010790.2	1U	jcf7180008730537	209-828(+)	3	GTCCACAGTGACATTGACAAACTT	ATTTGATGGGCAGCTACTAAATGC	59.904	59.962	44	459	416
Aeu1ULoc00010790.2	1U	jcf7180008730537	209-828(+)	4	TTGAAGGTAGTCCACAGTGACATT	CAAGCAGTACGCAGATTCGTAAAT	59.897	59.967	35	319	285
Aeu1ULoc00010835.1	1U	jcf7180008730548	7565-8686(-)	0	GAGTCGGTGGTGATTGACTACG	AGCAAGGGTATATGTACGCCTAAG	60.731	60.021	19	357	339
Aeu1ULoc00010835.1	1U	jcf7180008730548	7565-8686(-)	1	GAGTCGGTGGTGATTGACTACG	CTTAGCAAGGGTATATGTACGCCT	60.731	60.021	19	360	342
Aeu1ULoc00010835.1	1U	jcf7180008730548	7565-8686(-)	2	CGAGTCGGTGGTGATTGACTAC	AGCAAGGGTATATGTACGCCTAAG	60.731	60.021	18	357	340
Aeu1ULoc00010835.1	1U	jcf7180008730548	7565-8686(-)	3	CGAGTCGGTGGTGATTGACTAC	CTTAGCAAGGGTATATGTACGCCT	60.731	60.021	18	360	343
Aeu1ULoc00010835.1	1U	jcf7180008730548	7565-8686(-)	4	GAGTCGGTGGTGATTGACTACG	GCAAGGGTATATGTACGCCTAAGA	60.731	60.022	19	356	338
Aeu1ULoc00010868.1	1U	jcf7180008730560	3536-4687(+)	0	CAACATCAAGAACTACATGCAGGG	TGAATCATGCAGTCTAACAGGTCA	60.143	60.02	9	328	320
Aeu1ULoc00010868.1	1U	jcf7180008730560	3536-4687(+)	1	CCAACATCAAGAACTACATGCAGG	TGAATCATGCAGTCTAACAGGTCA	60.143	60.02	8	328	321
Aeu1ULoc00010868.1	1U	jcf7180008730560	3536-4687(+)	2	CCCAACATCAAGAACTACATGCAG	TGAATCATGCAGTCTAACAGGTCA	60.143	60.02	7	328	322
Aeu1ULoc00010868.1	1U	jcf7180008730560	3536-4687(+)	3	CAACATCAAGAACTACATGCAGGG	AAAGTCCAACAATTTCCTGGCAAA	60.143	60.081	9	494	486
Aeu1ULoc00010868.1	1U	jcf7180008730560	3536-4687(+)	4	CCAACATCAAGAACTACATGCAGG	AAAGTCCAACAATTTCCTGGCAAA	60.143	60.081	8	494	487
Aeu1ULoc00010910.2	1U	jcf7180008730572	5381-5994(-)	0	GTTTAGCCTGTGCAAGAAGTGATT	AGTTCCACTGCACTACCACATAAT	60.023	60.019	46	333	288
Aeu1ULoc00010910.2	1U	jcf7180008730572	5381-5994(-)	1	CATTCTGTTTAGCCTGTGCAAGAA	AGTTCCACTGCACTACCACATAAT	60.023	60.019	40	333	294
Aeu1ULoc00010910.2	1U	jcf7180008730572	5381-5994(-)	2	GTTTAGCCTGTGCAAGAAGTGATT	TCCACTGCACTACCACATAATTGA	60.023	60.02	46	330	285
Aeu1ULoc00010910.2	1U	jcf7180008730572	5381-5994(-)	3	CATTCTGTTTAGCCTGTGCAAGAA	TCCACTGCACTACCACATAATTGA	60.023	60.02	40	330	291
Aeu1ULoc00010910.2	1U	jcf7180008730572	5381-5994(-)	4	GAACATGCATTCTGTTTAGCCTGT	AGTTCCACTGCACTACCACATAAT	60.083	60.019	33	333	301
Aeu1ULoc00010928.2	1U	jcf7180008730583	125-781(+)	0	GAAGAAACCCTTCCATTTGGTGTT	GGTGTCATGAAATTCAAAGGAGCA	59.899	60.022	52	522	471
Aeu1ULoc00010928.2	1U	jcf7180008730583	125-781(+)	1	GAAGAAACCCTTCCATTTGGTGTT	GCACGTGAAAACTGAAAGAGAGAA	59.899	59.966	52	369	318
Aeu1ULoc00010928.2	1U	jcf7180008730583	125-781(+)	2	GAAGAAACCCTTCCATTTGGTGTT	TAACAGGCACTAAAGACAGAACGA	59.899	59.962	52	456	405
Aeu1ULoc00010928.2	1U	jcf7180008730583	125-781(+)	3	GAAGAAACCCTTCCATTTGGTGTT	ACGAGACACAGGTCATAAACTCAA	59.899	59.961	52	436	385
Aeu1ULoc00010928.2	1U	jcf7180008730583	125-781(+)	4	GAAGAAACCCTTCCATTTGGTGTT	AACGAGACACAGGTCATAAACTCA	59.899	59.961	52	437	386
Aeu1ULoc00011021.1	1U	jcf7180008730618	996-1837(+)	0	AAATCTTCAACTCTGCTTGCTCAC	TAACACATTTTGGGTTCCGAGTTG	60.023	59.963	45	312	268
Aeu1ULoc00011021.1	1U	jcf7180008730618	996-1837(+)	1	AAATCTTCAACTCTGCTTGCTCAC	CGGTGGGAGTAATAGAAAGGTCAA	60.023	60.081	45	499	455
Aeu1ULoc00011021.1	1U	jcf7180008730618	996-1837(+)	2	CCACAGCGTAATGGAGTGTTTAAA	TAACACATTTTGGGTTCCGAGTTG	59.785	59.963	24	312	289
Aeu1ULoc00011021.1	1U	jcf7180008730618	996-1837(+)	3	CCACAGCGTAATGGAGTGTTTAAA	CGGTGGGAGTAATAGAAAGGTCAA	59.785	60.081	24	499	476
Aeu1ULoc00011021.1	1U	jcf7180008730618	996-1837(+)	4	AAATCTTCAACTCTGCTTGCTCAC	CTAACACATTTTGGGTTCCGAGTT	60.023	59.723	45	313	269
Aeu1ULoc00011166.2	1U	jcf7180008730694	9842-11345(-)	0	GCATTCTTCTGCCGTCATGATC	TACGTCAAATATTGCATGTCACCG	60.032	59.967	41	538	498
Aeu1ULoc00011166.2	1U	jcf7180008730694	9842-11345(-)	1	GCATTCTTCTGCCGTCATGATC	AAATATTGCATGTCACCGCACTAG	60.032	59.964	41	532	492
Aeu1ULoc00011166.2	1U	jcf7180008730694	9842-11345(-)	2	GCATTCTTCTGCCGTCATGATC	ATTGTGCTGCAAATGTCTTCTTGA	60.032	59.962	41	427	387
Aeu1ULoc00011166.2	1U	jcf7180008730694	9842-11345(-)	3	CATTCTTCTGCCGTCATGATCGA	TACGTCAAATATTGCATGTCACCG	61.042	59.967	42	538	497
Aeu1ULoc00011166.2	1U	jcf7180008730694	9842-11345(-)	4	ATTCTTCTGCCGTCATGATCGAC	TACGTCAAATATTGCATGTCACCG	61.043	59.967	43	538	496
Aeu1ULoc00011247.1	1U	jcf7180008730802	844-1648(-)	0	AACAATGACTGGGAGAAGGTTCTT	ATGCGAGTACTAAGCAACACATTG	60.141	59.907	61	379	319
Aeu1ULoc00011247.1	1U	jcf7180008730802	844-1648(-)	1	TTGAAGGAACAATGACTGGGAGAA	ATGCGAGTACTAAGCAACACATTG	60.141	59.907	54	379	326
Aeu1ULoc00011247.1	1U	jcf7180008730802	844-1648(-)	2	TTTGAAGGAACAATGACTGGGAGA	ATGCGAGTACTAAGCAACACATTG	60.141	59.907	53	379	327
Aeu1ULoc00011247.1	1U	jcf7180008730802	844-1648(-)	3	AACAATGACTGGGAGAAGGTTCTT	CATTAGCCTGCAGGAACAAACTAG	60.141	59.905	61	461	401
Aeu1ULoc00011247.1	1U	jcf7180008730802	844-1648(-)	4	TTGAAGGAACAATGACTGGGAGAA	CATTAGCCTGCAGGAACAAACTAG	60.141	59.905	54	461	408
Aeu1ULoc00011256.1	1U	jcf7180008730821	407-3246(+)	0	CTCGAGTACCTCCTCCTCCAC	GAAACCCTCTGGACCTAATGTGAT	60.748	60.08	14	493	480
Aeu1ULoc00011256.1	1U	jcf7180008730821	407-3246(+)	1	CTCGAGTACCTCCTCCTCCAC	CTTCAGTGGTGTATAGGAAACCGA	60.748	60.082	14	445	432
Aeu1ULoc00011256.1	1U	jcf7180008730821	407-3246(+)	2	CTCGAGTACCTCCTCCTCCAC	AAACCGAAAGTGACACTGTCTTTC	60.748	59.906	14	428	415
Aeu1ULoc00011256.1	1U	jcf7180008730821	407-3246(+)	3	CTCGAGTACCTCCTCCTCCAC	GAAACCGAAAGTGACACTGTCTTT	60.748	59.906	14	429	416
Aeu1ULoc00011256.1	1U	jcf7180008730821	407-3246(+)	4	CTCGAGTACCTCCTCCTCCAC	TTTGAAACCCTCTGGACCTAATGT	60.748	59.894	14	496	483
Aeu1ULoc00011456.1	1U	jcf7180008730971	1564-2269(+)	0	GGCATTTACTAGAGCTACATCCCA	AAGAGAATACAAACTGCCTTTCGC	59.96	60.083	37	461	425
Aeu1ULoc00011456.1	1U	jcf7180008730971	1564-2269(+)	1	GGCATTTACTAGAGCTACATCCCA	TACACTACTATTGATGGCAGCGAA	59.96	59.901	37	388	352
Aeu1ULoc00011456.1	1U	jcf7180008730971	1564-2269(+)	2	GGCATTTACTAGAGCTACATCCCA	TTACACTACTATTGATGGCAGCGA	59.96	59.901	37	389	353
Aeu1ULoc00011456.1	1U	jcf7180008730971	1564-2269(+)	3	GGCATTTACTAGAGCTACATCCCA	TTGAGCTTTCCCTACATATGCCAT	59.96	60.141	37	252	216
Aeu1ULoc00011456.1	1U	jcf7180008730971	1564-2269(+)	4	GGCATTTACTAGAGCTACATCCCA	ACTATTGATGGCAGCGAAGTTAGA	59.96	60.142	37	382	346
Aeu1ULoc00011492.1	1U	jcf7180008730982	6046-7773(+)	0	CTCCGGTCCCCTACGTCTTC	TACAACTCAAGCTGCCATTTCAAG	61.383	60.023	71	454	384
Aeu1ULoc00011492.1	1U	jcf7180008730982	6046-7773(+)	1	CTCCGGTCCCCTACGTCTTC	CTTACAACTCAAGCTGCCATTTCA	61.383	60.023	71	456	386
Aeu1ULoc00011492.1	1U	jcf7180008730982	6046-7773(+)	2	CTCCGGTCCCCTACGTCTTC	GTTGCACTTAAAGCCGTAGATCTC	61.383	59.967	71	508	438
Aeu1ULoc00011492.1	1U	jcf7180008730982	6046-7773(+)	3	CTCCGGTCCCCTACGTCTTC	ATGCCAGGAACAAACTACAAGTTG	61.383	59.962	71	528	458
Aeu1ULoc00011492.1	1U	jcf7180008730982	6046-7773(+)	4	CTCCGGTCCCCTACGTCTTC	TTGCACTTAAAGCCGTAGATCTCT	61.383	60.082	71	507	437
Aeu1ULoc00011635.4	1U	jcf7180008731163	5172-6239(-)	0	CAGAGTTCTTGGACCCGTGAG	ATGTAGGGATCCTTGCCCATTAAG	60.337	60.203	9	306	298
Aeu1ULoc00011635.4	1U	jcf7180008731163	5172-6239(-)	1	CAGAGTTCTTGGACCCGTGAG	TCTATATGTAGGGATCCTTGCCCA	60.337	60.203	9	311	303
Aeu1ULoc00011635.4	1U	jcf7180008731163	5172-6239(-)	2	CAGAGTTCTTGGACCCGTGAG	TGTTAGGCCACAGGAACAATCTAT	60.337	59.773	9	330	322
Aeu1ULoc00011635.4	1U	jcf7180008731163	5172-6239(-)	3	CAGAGTTCTTGGACCCGTGAG	ATGTTAGGCCACAGGAACAATCTA	60.337	59.773	9	331	323
Aeu1ULoc00011635.4	1U	jcf7180008731163	5172-6239(-)	4	CAGAGTTCTTGGACCCGTGAG	TATGTTAGGCCACAGGAACAATCT	60.337	59.773	9	332	324
Aeu1ULoc00011733.2	1U	jcf7180008731196	1412-2895(+)	0	TTCTTGAAGCATATGCCAGTGAAG	AATTTCCGGCAGCTGTTTAATTGA	59.603	60.022	60	500	441
Aeu1ULoc00011733.2	1U	jcf7180008731196	1412-2895(+)	1	TTCTTGAAGCATATGCCAGTGAAG	TTCATTAATTTCCGGCAGCTGTTT	59.603	60.022	60	506	447
Aeu1ULoc00011733.2	1U	jcf7180008731196	1412-2895(+)	2	TTCTTGAAGCATATGCCAGTGAAG	TTGTTTGCTGTAGCTAGCTATCCA	59.603	60.081	60	412	353
Aeu1ULoc00011733.2	1U	jcf7180008731196	1412-2895(+)	3	TTCTTGAAGCATATGCCAGTGAAG	TTGACCATCCAATCAAATGACTGC	59.603	60.082	60	480	421
Aeu1ULoc00011733.2	1U	jcf7180008731196	1412-2895(+)	4	TTCTTGAAGCATATGCCAGTGAAG	ATCAAATGACTGCAGGTGTAAAGC	59.603	60.083	60	469	410
Aeu1ULoc00011849.1	1U	jcf7180008731490	4704-5652(-)	0	TGGACGTAACCATGGAGGATTTC	AGCCATATACGTAGTCCATTGTCC	60.37	60.021	30	489	460
Aeu1ULoc00011849.1	1U	jcf7180008731490	4704-5652(-)	1	TGGACGTAACCATGGAGGATTTC	TTGTTCACTGGATCATTTCAAGCC	60.37	60.022	30	509	480
Aeu1ULoc00011849.1	1U	jcf7180008731490	4704-5652(-)	2	TGGACGTAACCATGGAGGATTTC	CTGGATTTTAGTTCGCAACTGGTT	60.37	60.023	30	393	364
Aeu1ULoc00011849.1	1U	jcf7180008731490	4704-5652(-)	3	TGGACGTAACCATGGAGGATTTC	TGTACAGGTTGTCAGTAGTCAGTG	60.37	59.962	30	325	296
Aeu1ULoc00011849.1	1U	jcf7180008731490	4704-5652(-)	4	TGGACGTAACCATGGAGGATTTC	AGTGCAGTGGTTTGGAAATTCAAA	60.37	60.081	30	305	276
Aeu1ULoc00011861.3	1U	jcf7180008731500	1793-3047(-)	0	TCAAGTACTACACGGATGATTGGC	TCTGTCAACAACAAATCAATGCGA	60.68	59.964	2	273	272
Aeu1ULoc00011861.3	1U	jcf7180008731500	1793-3047(-)	1	TCAAGTACTACACGGATGATTGGC	AAGGAAGAACGATGGGAGATATGG	60.68	59.959	2	394	393
Aeu1ULoc00011861.3	1U	jcf7180008731500	1793-3047(-)	2	TCAAGTACTACACGGATGATTGGC	AGCACCCTATCTTATGAGCATACG	60.68	60.082	2	310	309
Aeu1ULoc00011861.3	1U	jcf7180008731500	1793-3047(-)	3	TCAAGTACTACACGGATGATTGGC	AACAGCACCCTATCTTATGAGCAT	60.68	59.896	2	313	312
Aeu1ULoc00011861.3	1U	jcf7180008731500	1793-3047(-)	4	TCAAGTACTACACGGATGATTGGC	CCAAAGGAAGAACGATGGGAGATA	60.68	60.142	2	397	396
Aeu1ULoc00011865.1	1U	jcf7180008731503	1032-2333(-)	0	AAGTCCAACATACTCTCCCGATTC	GAACAACGTCTAACAACCAGTCTG	60.142	60.026	8	475	468
Aeu1ULoc00011865.1	1U	jcf7180008731503	1032-2333(-)	1	AAGTCCAACATACTCTCCCGATTC	CGAGAACCAAAAACTCGTGAGAAA	60.142	59.966	8	311	304
Aeu1ULoc00011865.1	1U	jcf7180008731503	1032-2333(-)	2	AAGTCCAACATACTCTCCCGATTC	ACGTCTAACAACCAGTCTGATGAA	60.142	59.961	8	470	463
Aeu1ULoc00011865.1	1U	jcf7180008731503	1032-2333(-)	3	AAGTCCAACATACTCTCCCGATTC	AACGTCTAACAACCAGTCTGATGA	60.142	59.961	8	471	464
Aeu1ULoc00011865.1	1U	jcf7180008731503	1032-2333(-)	4	AAGTCCAACATACTCTCCCGATTC	AATGGACAGACTCGAGGTTAGAAC	60.142	60.082	8	495	488
Aeu1ULoc00011876.4	1U	jcf7180008731504	349-1068(+)	0	GCTCTACTTCGATCCGCTCTAC	TAGCAGGAGGGTAGAAGACACTAA	60.096	60.018	75	363	289
Aeu1ULoc00011876.4	1U	jcf7180008731504	349-1068(+)	1	GCTCTACTTCGATCCGCTCTAC	AAACAAATGCTGGAAGTTAGCGAA	60.096	59.963	75	306	232
Aeu1ULoc00011876.4	1U	jcf7180008731504	349-1068(+)	2	CTCTACTTCGATCCGCTCTACG	TAGCAGGAGGGTAGAAGACACTAA	59.844	60.018	76	363	288
Aeu1ULoc00011876.4	1U	jcf7180008731504	349-1068(+)	3	GCTCTACTTCGATCCGCTCTAC	TAAGTCATCACTAGCAGGAGGGTA	60.096	60.079	75	374	300
Aeu1ULoc00011876.4	1U	jcf7180008731504	349-1068(+)	4	CTCTACTTCGATCCGCTCTACG	AAACAAATGCTGGAAGTTAGCGAA	59.844	59.963	76	306	231
Aeu1ULoc00011897.3	1U	jcf7180008731521	5989-6601(+)	0	CAACTTCTCTTCCCAGATCCGG	GGAACAAACCTTGTACGTAGTTGG	60.419	60.025	41	498	458
Aeu1ULoc00011897.3	1U	jcf7180008731521	5989-6601(+)	1	CCAACTTCTCTTCCCAGATCCG	GGAACAAACCTTGTACGTAGTTGG	60.419	60.025	40	498	459
Aeu1ULoc00011897.3	1U	jcf7180008731521	5989-6601(+)	2	CAACTTCTCTTCCCAGATCCGG	ATGTCGAAAACGTGAAATTGTGGA	60.419	59.964	41	466	426
Aeu1ULoc00011897.3	1U	jcf7180008731521	5989-6601(+)	3	CCAACTTCTCTTCCCAGATCCG	ATGTCGAAAACGTGAAATTGTGGA	60.419	59.964	40	466	427
Aeu1ULoc00011897.3	1U	jcf7180008731521	5989-6601(+)	4	CAACTTCTCTTCCCAGATCCGG	TTGGCGCAATGGATTTTAGTGATT	60.419	60.082	41	281	241
Aeu1ULoc00011913.1	1U	jcf7180008731533	5083-5654(-)	0	GAATGCTGATCCTTCAAATTGCCT	AAATATATGGAACGGCGATGCATC	60.142	59.905	2	444	443
Aeu1ULoc00011913.1	1U	jcf7180008731533	5083-5654(-)	1	GAATGCTGATCCTTCAAATTGCCT	GAAATATATGGAACGGCGATGCAT	60.142	59.905	2	445	444
Aeu1ULoc00011913.1	1U	jcf7180008731533	5083-5654(-)	2	TGAATGCTGATCCTTCAAATTGCC	AAATATATGGAACGGCGATGCATC	60.382	59.905	1	444	444
Aeu1ULoc00011913.1	1U	jcf7180008731533	5083-5654(-)	3	TGAATGCTGATCCTTCAAATTGCC	GAAATATATGGAACGGCGATGCAT	60.382	59.905	1	445	445
Aeu1ULoc00011913.1	1U	jcf7180008731533	5083-5654(-)	4	GAATGCTGATCCTTCAAATTGCCT	CAGAAATATATGGAACGGCGATGC	60.142	60.436	2	447	446
Aeu1ULoc00011961.2	1U	jcf7180008731582	14093-14929(-)	0	GTGGTGGCCGGAGATAGAAAC	TTGTTCGTCAGGCATTCAAAATGA	60.743	59.963	15	309	295
Aeu1ULoc00011961.2	1U	jcf7180008731582	14093-14929(-)	1	GTGGTGGCCGGAGATAGAAAC	AATCTCACACATGGCAGTGATAGT	60.743	60.081	15	440	426
Aeu1ULoc00011961.2	1U	jcf7180008731582	14093-14929(-)	2	GTGGTGGCCGGAGATAGAAAC	AATTCAGCCAAATCTCACACATGG	60.743	60.082	15	450	436
Aeu1ULoc00011961.2	1U	jcf7180008731582	14093-14929(-)	3	GTGGTGGCCGGAGATAGAAAC	CGGATACTATGCTACCGGATCAAA	60.743	60.082	15	478	464
Aeu1ULoc00011961.2	1U	jcf7180008731582	14093-14929(-)	4	GTGGTGGCCGGAGATAGAAAC	TACCGGATCAAACCAAAATTCAGC	60.743	60.082	15	466	452
Aeu1ULoc00012063.2	1U	jcf7180008732086	7196-8144(-)	0	GACAACGTCGTCACCGTCAA	CCGGATGATGATGATGATAGTCCA	60.867	59.839	4	305	302
Aeu1ULoc00012063.2	1U	jcf7180008732086	7196-8144(-)	1	AACGTCGTCACCGTCAACTG	CCGGATGATGATGATGATAGTCCA	60.869	59.839	7	305	299
Aeu1ULoc00012063.2	1U	jcf7180008732086	7196-8144(-)	2	CAACGTCGTCACCGTCAACT	CCGGATGATGATGATGATAGTCCA	60.869	59.839	6	305	300
Aeu1ULoc00012063.2	1U	jcf7180008732086	7196-8144(-)	3	GACAACGTCGTCACCGTCAA	TCCATCCCGAGAGTAAAATCCAAA	60.867	59.774	4	421	418
Aeu1ULoc00012063.2	1U	jcf7180008732086	7196-8144(-)	4	AACGTCGTCACCGTCAACTG	TCCATCCCGAGAGTAAAATCCAAA	60.869	59.774	7	421	415
Aeu1ULoc00012091.1	1U	jcf7180008732100	8371-9275(-)	0	TCTCCGACATCCTCCTCGAC	TAAAGCTTGGATTCCTAGTGTGCT	60.464	60.019	75	302	228
Aeu1ULoc00012091.1	1U	jcf7180008732100	8371-9275(-)	1	GTCTCCGACATCCTCCTCGA	TAAAGCTTGGATTCCTAGTGTGCT	60.464	60.019	74	302	229
Aeu1ULoc00012091.1	1U	jcf7180008732100	8371-9275(-)	2	TCTCCGACATCCTCCTCGAC	CTCGCTCTGTATGGAAAATGACAC	60.464	59.967	75	523	449
Aeu1ULoc00012091.1	1U	jcf7180008732100	8371-9275(-)	3	GTCTCCGACATCCTCCTCGA	CTCGCTCTGTATGGAAAATGACAC	60.464	59.967	74	523	450
Aeu1ULoc00012091.1	1U	jcf7180008732100	8371-9275(-)	4	TCTCCGACATCCTCCTCGAC	TGTTTCACGGACAACACATTTGAA	60.464	60.083	75	562	488
Aeu1ULoc00012118.1	1U	jcf7180008732136	3808-4428(-)	0	ATATTGGCCGAGTACCTTGTCTTT	GATAATTGGCATGTTTAGGGCCTC	60.081	60.022	73	371	299
Aeu1ULoc00012118.1	1U	jcf7180008732136	3808-4428(-)	1	ATATTGGCCGAGTACCTTGTCTTT	GACAAACCAACGCATGTAGATAGG	60.081	59.966	73	449	377
Aeu1ULoc00012118.1	1U	jcf7180008732136	3808-4428(-)	2	ATATTGGCCGAGTACCTTGTCTTT	GGCTTGGCATTTAACCTCCTTATG	60.081	60.202	73	285	213
Aeu1ULoc00012118.1	1U	jcf7180008732136	3808-4428(-)	3	ATATTGGCCGAGTACCTTGTCTTT	GACAAGAACTAGAGGTGGTGGAAA	60.081	60.202	73	547	475
Aeu1ULoc00012118.1	1U	jcf7180008732136	3808-4428(-)	4	ATATTGGCCGAGTACCTTGTCTTT	ACAAGAACTAGAGGTGGTGGAAAG	60.081	60.202	73	546	474
Aeu1ULoc00012199.1	1U	jcf7180008732302	6740-7844(-)	0	TATGCCGCACAAGTTCTACCAC	GCAGATCTACGCATGTCAAACTTT	60.933	60.143	16	310	295
Aeu1ULoc00012199.1	1U	jcf7180008732302	6740-7844(-)	1	GTATGCCGCACAAGTTCTACCA	GCAGATCTACGCATGTCAAACTTT	60.933	60.143	15	310	296
Aeu1ULoc00012199.1	1U	jcf7180008732302	6740-7844(-)	2	TATGCCGCACAAGTTCTACCAC	CCTCTGTATGCTACACCTACCAAG	60.933	60.202	16	337	322
Aeu1ULoc00012199.1	1U	jcf7180008732302	6740-7844(-)	3	GTATGCCGCACAAGTTCTACCA	CCTCTGTATGCTACACCTACCAAG	60.933	60.202	15	337	323
Aeu1ULoc00012199.1	1U	jcf7180008732302	6740-7844(-)	4	TATGCCGCACAAGTTCTACCAC	TCGCCATTAAATCCTCTGTATGCT	60.933	60.202	16	349	334
Aeu1ULoc00012265.1	1U	jcf7180008732984	2138-2813(-)	0	TGCTCATCGACAAGCCCAAA	TGGAAAAGTTTGTGAACCTGCAAT	60.251	60.081	80	443	364
Aeu1ULoc00012265.1	1U	jcf7180008732984	2138-2813(-)	1	TGCTCATCGACAAGCCCAAA	ATGGAAAAGTTTGTGAACCTGCAA	60.251	60.081	80	444	365
Aeu1ULoc00012265.1	1U	jcf7180008732984	2138-2813(-)	2	TGCTCATCGACAAGCCCAAA	AAAGCATGGACTCTAGATCAGGAC	60.251	59.899	80	474	395
Aeu1ULoc00012265.1	1U	jcf7180008732984	2138-2813(-)	3	TGCTCATCGACAAGCCCAAA	ATGTACCACAACCATCTATCCCAC	60.251	60.141	80	396	317
Aeu1ULoc00012265.1	1U	jcf7180008732984	2138-2813(-)	4	TGCTCATCGACAAGCCCAAA	AAAGGTTGATTGGTGGTATGCATC	60.251	59.84	80	300	221
Aeu1ULoc00012285.2	1U	jcf7180008733001	2464-3243(+)	0	GACTGGTTCCTCACCCTCAAC	CCATTGTTACTATGCTCGTGACAC	60.271	59.967	48	302	255
Aeu1ULoc00012285.2	1U	jcf7180008733001	2464-3243(+)	1	GACTGGTTCCTCACCCTCAAC	TTCTGTGGACAACTGCAATAACAC	60.271	59.964	48	415	368
Aeu1ULoc00012285.2	1U	jcf7180008733001	2464-3243(+)	2	GACTGGTTCCTCACCCTCAAC	AAAACCAAGAGATAACAGGAGCCT	60.271	59.957	48	483	436
Aeu1ULoc00012285.2	1U	jcf7180008733001	2464-3243(+)	3	GATTATCCCCTCGTCACCCAG	CCATTGTTACTATGCTCGTGACAC	59.655	59.967	75	302	228
Aeu1ULoc00012285.2	1U	jcf7180008733001	2464-3243(+)	4	GATTATCCCCTCGTCACCCAG	TTCTGTGGACAACTGCAATAACAC	59.655	59.964	75	415	341
Aeu1ULoc00012310.1	1U	jcf7180008733004	362-1092(+)	0	CCATGGACACTTTCTCTACCTCAA	CAAAATCCACACTGCCTCTCTTTT	60.02	59.962	54	439	386
Aeu1ULoc00012310.1	1U	jcf7180008733004	362-1092(+)	1	CCATGGACACTTTCTCTACCTCAA	TAGAAGCACAGACACTACTACTGC	60.02	59.844	54	528	475
Aeu1ULoc00012310.1	1U	jcf7180008733004	362-1092(+)	2	ATCGTCCATGGACACTTTCTCTAC	CAAAATCCACACTGCCTCTCTTTT	60.142	59.962	49	439	391
Aeu1ULoc00012310.1	1U	jcf7180008733004	362-1092(+)	3	CATCGTCCATGGACACTTTCTCTA	CAAAATCCACACTGCCTCTCTTTT	60.142	59.962	48	439	392
Aeu1ULoc00012310.1	1U	jcf7180008733004	362-1092(+)	4	CCTCAACAAGAAGTGGCAAAAGAA	CAAAATCCACACTGCCTCTCTTTT	60.142	59.962	72	439	368
Aeu1ULoc00012325.3	1U	jcf7180008733011	3808-4492(-)	0	CACCCCCGCACTATGGTTAC	TTAACACTACCGATAGCCTAGCAC	60.463	59.963	53	480	428
Aeu1ULoc00012325.3	1U	jcf7180008733011	3808-4492(-)	1	CACCCCCGCACTATGGTTAC	TTGAGCATCAGTACAGACACAAGA	60.463	59.961	53	393	341
Aeu1ULoc00012325.3	1U	jcf7180008733011	3808-4492(-)	2	CCTCCTCCTCCGCAGTACAAA	TTAACACTACCGATAGCCTAGCAC	61.506	59.963	79	480	402
Aeu1ULoc00012325.3	1U	jcf7180008733011	3808-4492(-)	3	CCTCCTCCTCCGCAGTACAAA	TTGAGCATCAGTACAGACACAAGA	61.506	59.961	79	393	315
Aeu1ULoc00012325.3	1U	jcf7180008733011	3808-4492(-)	4	CACCCCCGCACTATGGTTAC	ACTAGTAAAATTCAAGTGCGGCAC	60.463	60.083	53	341	289
Aeu1ULoc00012345.1	1U	jcf7180008733038	3096-3770(-)	0	GATTCAGGAGGATGCTGCTTTTAC	GACTCAAGTGACGGTGCATTATTT	59.964	59.846	3	489	487
Aeu1ULoc00012345.1	1U	jcf7180008733038	3096-3770(-)	1	GATTCAGGAGGATGCTGCTTTTAC	AGGTTTCCTTGGTATGCATGTCTA	59.964	59.773	3	386	384
Aeu1ULoc00012345.1	1U	jcf7180008733038	3096-3770(-)	2	GGAGGATGCTGCTTTTACTGAAAG	GACTCAAGTGACGGTGCATTATTT	60.143	59.846	9	489	481
Aeu1ULoc00012345.1	1U	jcf7180008733038	3096-3770(-)	3	GATTCAGGAGGATGCTGCTTTTAC	ACACATCTGCTTTACGATCAAGGA	59.964	60.323	3	434	432
Aeu1ULoc00012345.1	1U	jcf7180008733038	3096-3770(-)	4	GGAGGATGCTGCTTTTACTGAAAG	AGGTTTCCTTGGTATGCATGTCTA	60.143	59.773	9	386	378
Aeu1ULoc00012375.2	1U	jcf7180008733078	3011-3924(-)	0	CTCCCAGCTCAAGATGCTCATC	GTAAGAGGCGATGGTATTCCTGAT	60.807	60.021	53	400	348
Aeu1ULoc00012375.2	1U	jcf7180008733078	3011-3924(-)	1	CTCCCAGCTCAAGATGCTCATC	CTTGGCACAGAAACTCACACTAAG	60.807	60.025	53	348	296
Aeu1ULoc00012375.2	1U	jcf7180008733078	3011-3924(-)	2	CTCCCAGCTCAAGATGCTCATC	CTCACACTAAGATCCGCACATTTC	60.807	59.967	53	335	283
Aeu1ULoc00012375.2	1U	jcf7180008733078	3011-3924(-)	3	CTCCCAGCTCAAGATGCTCATC	AAGAGTAAGAGGCGATGGTATTCC	60.807	59.961	53	404	352
Aeu1ULoc00012375.2	1U	jcf7180008733078	3011-3924(-)	4	CTCCCAGCTCAAGATGCTCATC	CCTAAATCGCCAAAATTCAGACGA	60.807	59.906	53	551	499
Aeu1ULoc00012416.2	1U	jcf7180008733127	1011-2023(-)	0	GATCTGTTGGATGTGTTGCTTGAC	ATATACTACTCCCTCCGTCCCAAA	60.615	60.141	8	476	469
Aeu1ULoc00012416.2	1U	jcf7180008733127	1011-2023(-)	1	GATCTGTTGGATGTGTTGCTTGAC	AAACAAAGCAAGAAAAGCAACCAC	60.615	59.846	8	357	350
Aeu1ULoc00012416.2	1U	jcf7180008733127	1011-2023(-)	2	GATCTGTTGGATGTGTTGCTTGAC	CACATCATGCACACATTTGACCTA	60.615	59.844	8	499	492
Aeu1ULoc00012416.2	1U	jcf7180008733127	1011-2023(-)	3	GATCTGTTGGATGTGTTGCTTGAC	CAAAAAGGGGGAAAAGAGTGACTG	60.615	60.202	8	330	323
Aeu1ULoc00012416.2	1U	jcf7180008733127	1011-2023(-)	4	GATCTGTTGGATGTGTTGCTTGAC	CTATATACTACTCCCTCCGTCCCA	60.615	59.773	8	478	471
Aeu1ULoc00012420.2	1U	jcf7180008733141	3630-4366(-)	0	CAAGAAGGCCTTCGAGCTCTC	AAAAGCAAAAGCCAAAAGCCAAAA	60.739	60.022	2	491	490
Aeu1ULoc00012420.2	1U	jcf7180008733141	3630-4366(-)	1	CAAGAAGGCCTTCGAGCTCTC	GGTCTGTGCTTTTTGATTAGCTGT	60.739	60.023	2	350	349
Aeu1ULoc00012420.2	1U	jcf7180008733141	3630-4366(-)	2	CAAGAAGGCCTTCGAGCTCTC	GGGAAGAAAAGCAAAAGCCAAAAG	60.739	59.964	2	497	496
Aeu1ULoc00012420.2	1U	jcf7180008733141	3630-4366(-)	3	CAAGAAGGCCTTCGAGCTCTC	AGGTCTGTGCTTTTTGATTAGCTG	60.739	59.783	2	351	350
Aeu1ULoc00012420.2	1U	jcf7180008733141	3630-4366(-)	4	CAAGAAGGCCTTCGAGCTCTC	CAGGTCTGTGCTTTTTGATTAGCT	60.739	59.783	2	352	351
Aeu1ULoc00012516.1	1U	jcf7180008733368	6282-8121(+)	0	TTTTCCTGTCCCAGCCCAAC	GGAAACCCATCCTTCTTTATCCCT	60.469	60.079	46	308	263
Aeu1ULoc00012516.1	1U	jcf7180008733368	6282-8121(+)	1	GTTTTCCTGTCCCAGCCCAA	GGAAACCCATCCTTCTTTATCCCT	60.469	60.079	45	308	264
Aeu1ULoc00012516.1	1U	jcf7180008733368	6282-8121(+)	2	TTTTCCTGTCCCAGCCCAAC	TAAATTCCACCAAACACCACCAAG	60.469	59.9	46	285	240
Aeu1ULoc00012516.1	1U	jcf7180008733368	6282-8121(+)	3	TTTTCCTGTCCCAGCCCAAC	CTAAATTCCACCAAACACCACCAA	60.469	59.9	46	286	241
Aeu1ULoc00012516.1	1U	jcf7180008733368	6282-8121(+)	4	GTTTTCCTGTCCCAGCCCAA	TAAATTCCACCAAACACCACCAAG	60.469	59.9	45	285	241
Aeu1ULoc00012521.1	1U	jcf7180008733393	1327-3453(-)	0	TGATCTCCGGTTGCATCTTATGAA	AAAGTGCCCTCCAGGAATAAGAAT	60.142	60.017	76	433	358
Aeu1ULoc00012521.1	1U	jcf7180008733393	1327-3453(-)	1	TGATCTCCGGTTGCATCTTATGAA	TAAACATAAAAGTGCCCTCCAGGA	60.142	59.956	76	441	366
Aeu1ULoc00012521.1	1U	jcf7180008733393	1327-3453(-)	2	TGATCTCCGGTTGCATCTTATGAA	TCCTAAACATAAAAGTGCCCTCCA	60.142	59.956	76	444	369
Aeu1ULoc00012521.1	1U	jcf7180008733393	1327-3453(-)	3	TGATCTCCGGTTGCATCTTATGAA	ACTCTTGAGTATGTAAAGGCCTGG	60.142	60.081	76	299	224
Aeu1ULoc00012521.1	1U	jcf7180008733393	1327-3453(-)	4	CTGCTGCAGATGTTCTTTTCAACT	AAAGTGCCCTCCAGGAATAAGAAT	60.261	60.017	6	433	428
Aeu1ULoc00012539.1	1U	jcf7180008733521	8099-9287(+)	0	GCAGAGGTGAACTTGCTCTTTAAG	CACAATGCAGCACTTCGTATATGT	60.084	59.966	4	392	389
Aeu1ULoc00012539.1	1U	jcf7180008733521	8099-9287(+)	1	GCAGAGGTGAACTTGCTCTTTAAG	CATTGCGTCCTCGTACTAATATGC	60.084	59.91	4	322	319
Aeu1ULoc00012539.1	1U	jcf7180008733521	8099-9287(+)	2	TCTTACTGCCCTGTTGATCCATAC	CACAATGCAGCACTTCGTATATGT	60.142	59.966	40	392	353
Aeu1ULoc00012539.1	1U	jcf7180008733521	8099-9287(+)	3	GCAGAGGTGAACTTGCTCTTTAAG	TCTCAAATATCCACAATGCAGCAC	60.084	59.903	4	403	400
Aeu1ULoc00012539.1	1U	jcf7180008733521	8099-9287(+)	4	GCAGAGGTGAACTTGCTCTTTAAG	GTCTCAAATATCCACAATGCAGCA	60.084	59.903	4	404	401
Aeu1ULoc00012591.1	1U	jcf7180008734784	3089-3873(+)	0	TGAAGCTACAGTCAAGGATATGGA	TCACACCCGAATTTTCTTTAGCAC	59.038	60.024	31	394	364
Aeu1ULoc00012591.1	1U	jcf7180008734784	3089-3873(+)	1	TGAAGCTACAGTCAAGGATATGGA	GTGTTCTTTCTCACACCCGAATTT	59.038	59.964	31	404	374
Aeu1ULoc00012591.1	1U	jcf7180008734784	3089-3873(+)	2	TGAAGCTACAGTCAAGGATATGGA	TTTCTTTAGCACGAGGTTCTCAGA	59.038	59.961	31	382	352
Aeu1ULoc00012591.1	1U	jcf7180008734784	3089-3873(+)	3	TGAAGCTACAGTCAAGGATATGGA	TAGTGTTCTTTCTCACACCCGAAT	59.038	59.96	31	406	376
Aeu1ULoc00012591.1	1U	jcf7180008734784	3089-3873(+)	4	TGAAGCTACAGTCAAGGATATGGA	ATAGTGTTCTTTCTCACACCCGAA	59.038	59.96	31	407	377
Aeu1ULoc00012768.1	1U	jcf7180008735063	3250-4585(+)	0	TGTACCAGTCCAAGACGAGTGAA	TGTATTCTGAGCTAGCTCACGTAC	61.251	59.965	77	398	322
Aeu1ULoc00012768.1	1U	jcf7180008735063	3250-4585(+)	1	GTACCAGTCCAAGACGAGTGAA	TGTATTCTGAGCTAGCTCACGTAC	59.705	59.965	78	398	321
Aeu1ULoc00012768.1	1U	jcf7180008735063	3250-4585(+)	2	TGTACCAGTCCAAGACGAGTGAA	ACATAAAAGCTGGCTTTAAGCAGG	61.251	60.082	77	441	365
Aeu1ULoc00012768.1	1U	jcf7180008735063	3250-4585(+)	3	TGTACCAGTCCAAGACGAGTGAA	AATGTATTCTGAGCTAGCTCACGT	61.251	59.901	77	400	324
Aeu1ULoc00012768.1	1U	jcf7180008735063	3250-4585(+)	4	TGTACCAGTCCAAGACGAGTGAA	AAATATGACATGTATGGCCCCTGA	61.251	59.894	77	303	227
Aeu1ULoc00012924.2	1U	jcf7180008736134	6287-6894(+)	0	ACATCAATGACCACATGTTCAACC	TTGCGCTTGTTTGTTCTCTGTATT	60.022	59.964	67	379	313
Aeu1ULoc00012924.2	1U	jcf7180008736134	6287-6894(+)	1	ACATCAATGACCACATGTTCAACC	AATTGCGCTTGTTTGTTCTCTGTA	60.022	59.964	67	381	315
Aeu1ULoc00012924.2	1U	jcf7180008736134	6287-6894(+)	2	CATCAATGACCACATGTTCAACCA	TTGCGCTTGTTTGTTCTCTGTATT	60.022	59.964	68	379	312
Aeu1ULoc00012924.2	1U	jcf7180008736134	6287-6894(+)	3	CATCAATGACCACATGTTCAACCA	AATTGCGCTTGTTTGTTCTCTGTA	60.022	59.964	68	381	314
Aeu1ULoc00012924.2	1U	jcf7180008736134	6287-6894(+)	4	ACATCAATGACCACATGTTCAACC	AGGTGATTGCTCTGAACAAAACAG	60.022	59.963	67	411	345
Aeu1ULoc00012990.1	1U	jcf7180008736966	11986-12666(-)	0	GAGTTGACCCTGATTACCTGACAA	ACTACTTCAGACGCATAACCTGTT	60.263	60.021	61	299	239
Aeu1ULoc00012990.1	1U	jcf7180008736966	11986-12666(-)	1	ATAATTGAGGAGGTTGAATGGGCA	ACTACTTCAGACGCATAACCTGTT	60.326	60.021	36	299	264
Aeu1ULoc00012990.1	1U	jcf7180008736966	11986-12666(-)	2	GAGTTGACCCTGATTACCTGACAA	CCTAGCACTAGTGTAGCGTTGTAA	60.263	60.143	61	416	356
Aeu1ULoc00012990.1	1U	jcf7180008736966	11986-12666(-)	3	ATAATTGAGGAGGTTGAATGGGCA	CCTAGCACTAGTGTAGCGTTGTAA	60.326	60.143	36	416	381
Aeu1ULoc00012990.1	1U	jcf7180008736966	11986-12666(-)	4	AATAATTGAGGAGGTTGAATGGGC	ACTACTTCAGACGCATAACCTGTT	59.349	60.021	35	299	265
Aeu1ULoc00012992.2	1U	jcf7180008736966	3392-4233(+)	0	GCAGCTTCTGTTCATCATCTGGAT	GCGCCAAAGTTCTTAAAAATGCAA	61.223	60.025	52	547	496
Aeu1ULoc00012992.2	1U	jcf7180008736966	3392-4233(+)	1	GCAGCTTCTGTTCATCATCTGGAT	TGCAAAACTGCAAGATCACAAGAT	61.223	59.962	52	370	319
Aeu1ULoc00012992.2	1U	jcf7180008736966	3392-4233(+)	2	GCAGCTTCTGTTCATCATCTGGAT	TTTTATTCTGAACAGACGCAGCAG	61.223	60.084	52	314	263
Aeu1ULoc00012992.2	1U	jcf7180008736966	3392-4233(+)	3	GCAGCTTCTGTTCATCATCTGGAT	ATAGCATTAGCATTTCTTGGCAGG	61.223	59.72	52	348	297
Aeu1ULoc00012992.2	1U	jcf7180008736966	3392-4233(+)	4	GCAGCTTCTGTTCATCATCTGGAT	AAGGCCTGTTCTTACGAGTTAAGA	61.223	59.717	52	459	408
Aeu1ULoc00013081.1	1U	jcf7180008738097	3148-4254(-)	0	AAGGGCAAGTTCAAGGGCAAG	CCAATTAATTAGTGGAACCGGCTC	61.373	59.964	6	453	448
Aeu1ULoc00013081.1	1U	jcf7180008738097	3148-4254(-)	1	AAGGGCAAGTTCAAGGGCAA	CCAATTAATTAGTGGAACCGGCTC	60.398	59.964	6	453	448
Aeu1ULoc00013081.1	1U	jcf7180008738097	3148-4254(-)	2	AAGGGCAAGTTCAAGGGCAAG	TAGTAAGCCTCGGCACCAATTAAT	61.373	60.142	6	468	463
Aeu1ULoc00013081.1	1U	jcf7180008738097	3148-4254(-)	3	AAGGGCAAGTTCAAGGGCAA	TAGTAAGCCTCGGCACCAATTAAT	60.398	60.142	6	468	463
Aeu1ULoc00013081.1	1U	jcf7180008738097	3148-4254(-)	4	AAGGGCAAGTTCAAGGGCAAG	CAATTAATTAGTGGAACCGGCTCG	61.373	60.261	6	452	447
Aeu1ULoc00013184.2	1U	jcf7180008738239	2515-3721(+)	0	CAACAGAGCTGATCAAGTGCAG	ATTGCCAGGGACTTTCTTTCATTG	59.84	60.021	78	535	458
Aeu1ULoc00013184.2	1U	jcf7180008738239	2515-3721(+)	1	CAACAGAGCTGATCAAGTGCAG	AGTTCAGTTTTTCAGCTATGCACC	59.84	60.023	78	489	412
Aeu1ULoc00013184.2	1U	jcf7180008738239	2515-3721(+)	2	CAACAGAGCTGATCAAGTGCAG	CAGCTATGCACCCTATTGTCATTG	59.84	60.023	78	477	400
Aeu1ULoc00013184.2	1U	jcf7180008738239	2515-3721(+)	3	CAACAGAGCTGATCAAGTGCAG	CCAAACTTTAATTGCCAGGGACTT	59.84	59.96	78	545	468
Aeu1ULoc00013184.2	1U	jcf7180008738239	2515-3721(+)	4	CAACAGAGCTGATCAAGTGCAG	TCAGCTATGCACCCTATTGTCATT	59.84	60.141	78	478	401
Aeu1ULoc00013189.1	1U	jcf7180008738253	740-2113(+)	0	CTGCTTCATCAGGAGGAACAAAAG	TGCGCATTTCTTATTTCGAGGTAC	60.083	59.966	4	330	327
Aeu1ULoc00013189.1	1U	jcf7180008738253	740-2113(+)	1	CTGCTTCATCAGGAGGAACAAAAG	GTGCGCATTTCTTATTTCGAGGTA	60.083	59.966	4	331	328
Aeu1ULoc00013189.1	1U	jcf7180008738253	740-2113(+)	2	CTGCTTCATCAGGAGGAACAAAAG	AAAAGACAAAAGTCATACGCAGCA	60.083	59.964	4	381	378
Aeu1ULoc00013189.1	1U	jcf7180008738253	740-2113(+)	3	CTGCTTCATCAGGAGGAACAAAAG	CCGGAGTAGGTATAAGGGTTCTTG	60.083	59.961	4	486	483
Aeu1ULoc00013189.1	1U	jcf7180008738253	740-2113(+)	4	GAACAAAAGCACCTCCACCTTTTA	TGCGCATTTCTTATTTCGAGGTAC	59.901	59.966	19	330	312
Aeu1ULoc00013221.1	1U	jcf7180008738296	2945-3898(+)	0	ACATAAAATCTCTGTACCACGGCT	CAAATCACCCCCTTCAGAAACTTC	60.081	60.022	37	308	272
Aeu1ULoc00013221.1	1U	jcf7180008738296	2945-3898(+)	1	ACATAAAATCTCTGTACCACGGCT	TAGACCACTTCTAATCATGGCCAG	60.081	59.898	37	400	364
Aeu1ULoc00013221.1	1U	jcf7180008738296	2945-3898(+)	2	ACATAAAATCTCTGTACCACGGCT	ACCCCCTTCAGAAACTTCAATACA	60.081	59.894	37	302	266
Aeu1ULoc00013221.1	1U	jcf7180008738296	2945-3898(+)	3	AGGAGTGCTTTTCCAGACAACATA	CAAATCACCCCCTTCAGAAACTTC	60.202	60.022	18	308	291
Aeu1ULoc00013221.1	1U	jcf7180008738296	2945-3898(+)	4	ACATAAAATCTCTGTACCACGGCT	ATCACCCCCTTCAGAAACTTCAAT	60.081	60.203	37	305	269
Aeu1ULoc00013238.1	1U	jcf7180008738369	3228-3940(-)	0	GAGAAGGCCATCTCCCAGAAC	GACGGCATCTGGAAGTTTACCTT	60.134	60.869	26	422	397
Aeu1ULoc00013238.1	1U	jcf7180008738369	3228-3940(-)	1	GAGAAGGCCATCTCCCAGAAC	GACGGCATCTGGAAGTTTACCTTG	60.134	61.917	26	422	397
Aeu1ULoc00013238.1	1U	jcf7180008738369	3228-3940(-)	2	GAGAAGGCCATCTCCCAGAAC	ACGGCATCTGGAAGTTTACCTT	60.134	59.96	26	421	396
Aeu1ULoc00013238.1	1U	jcf7180008738369	3228-3940(-)	3	GAGAAGGCCATCTCCCAGAAC	ACGGCATCTGGAAGTTTACCTTG	60.134	61.118	26	421	396
Aeu1ULoc00013238.1	1U	jcf7180008738369	3228-3940(-)	4	GAGAAGGCCATCTCCCAGAAC	GCATCTGGAAGTTTACCTTGCC	60.134	59.836	26	418	393
Aeu1ULoc00013252.2	1U	jcf7180008738372	1630-4627(+)	0	ACTAGGAGACATCAAAAGCAAGGT	AGGTAGCTAGCTACTTTTGTGCTT	59.958	60.02	74	330	257
Aeu1ULoc00013252.2	1U	jcf7180008738372	1630-4627(+)	1	ACTAGGAGACATCAAAAGCAAGGT	GGTAGCTAGCTACTTTTGTGCTTG	59.958	59.906	74	329	256
Aeu1ULoc00013252.2	1U	jcf7180008738372	1630-4627(+)	2	AGAGACGAAGCTACTAGGAGACAT	AGGTAGCTAGCTACTTTTGTGCTT	60.142	60.02	62	330	269
Aeu1ULoc00013252.2	1U	jcf7180008738372	1630-4627(+)	3	ACTAGGAGACATCAAAAGCAAGGT	AGCTCCTTTTGGTATACGTACGAA	59.958	59.842	74	358	285
Aeu1ULoc00013252.2	1U	jcf7180008738372	1630-4627(+)	4	ACTAGGAGACATCAAAAGCAAGGT	AAGCTCCTTTTGGTATACGTACGA	59.958	59.842	74	359	286
Aeu1ULoc00013298.1	1U	jcf7180008738580	1122-4304(-)	0	CTCACACCCACAGACCAGGT	ATGTCTTCACTACCTCAAAGCGAT	61.411	60.081	43	303	261
Aeu1ULoc00013298.1	1U	jcf7180008738580	1122-4304(-)	1	CTCACACCCACAGACCAGGT	GTATGAGTCGGTACTGTTAGGCAA	61.411	60.142	43	392	350
Aeu1ULoc00013298.1	1U	jcf7180008738580	1122-4304(-)	2	CTCACACCCACAGACCAGGT	TCTTCACTACCTCAAAGCGATCAT	61.411	59.84	43	300	258
Aeu1ULoc00013298.1	1U	jcf7180008738580	1122-4304(-)	3	CTCACACCCACAGACCAGGT	AATGTCTTCACTACCTCAAAGCGA	61.411	60.262	43	304	262
Aeu1ULoc00013298.1	1U	jcf7180008738580	1122-4304(-)	4	CTCACACCCACAGACCAGGT	CTTCACTACCTCAAAGCGATCATG	61.411	59.73	43	299	257
Aeu1ULoc00013602.2	1U	jcf7180008743729	8150-11382(+)	0	AACTTCGGCCAGGACCTCTA	CTCGAGAATAAGTTTGACCATGCC	60.252	59.965	54	539	486
Aeu1ULoc00013602.2	1U	jcf7180008743729	8150-11382(+)	1	AACTTCGGCCAGGACCTCTA	AACCCAAAACAAAAAGGTTCGGAT	60.252	60.081	54	305	252
Aeu1ULoc00013602.2	1U	jcf7180008743729	8150-11382(+)	2	AACTTCGGCCAGGACCTCTA	TGCCCAAAGCTAACTAATTCGTTG	60.252	60.083	54	519	466
Aeu1ULoc00013602.2	1U	jcf7180008743729	8150-11382(+)	3	AACTTCGGCCAGGACCTCTA	CATGCCCAAAGCTAACTAATTCGT	60.252	59.904	54	521	468
Aeu1ULoc00013602.2	1U	jcf7180008743729	8150-11382(+)	4	AACTTCGGCCAGGACCTCTA	GCCCAAAGCTAACTAATTCGTTGA	60.252	59.845	54	518	465
Aeu1ULoc00013973.2	1U	jcf7180008746057	4296-6265(-)	0	GTCTTCCTCAGGCCCGAAAT	ACAAGAGAAGAGAGCAGAACAGAG	59.747	60.022	80	285	206
Aeu1ULoc00013973.2	1U	jcf7180008746057	4296-6265(-)	1	GTCTTCCTCAGGCCCGAAAT	CTATTGTTTTAGAACACCGCCGTT	59.747	60.084	80	421	342
Aeu1ULoc00013973.2	1U	jcf7180008746057	4296-6265(-)	2	GTCTTCCTCAGGCCCGAAAT	TTCTTTGGTTCATTTCCTGTTGGG	59.747	59.899	80	398	319
Aeu1ULoc00013973.2	1U	jcf7180008746057	4296-6265(-)	3	GTCTTCCTCAGGCCCGAAAT	TCCTCAGATTTAGATCGAGGGGTA	59.747	59.894	80	561	482
Aeu1ULoc00013973.2	1U	jcf7180008746057	4296-6265(-)	4	GTCTTCCTCAGGCCCGAAAT	AGAAAGGAAACTCCCATCTTGGAA	59.747	59.894	80	499	420
Aeu1ULoc00013981.3	1U	jcf7180008746064	5114-5966(+)	0	CAACACCGGCGCAAGAATAC	AAATCCTTAGGTCACTGGTTCGAA	60.179	59.959	9	379	371
Aeu1ULoc00013981.3	1U	jcf7180008746064	5114-5966(+)	1	CTCAACACCGGCGCAAGAATA	AAATCCTTAGGTCACTGGTTCGAA	61.272	59.959	7	379	373
Aeu1ULoc00013981.3	1U	jcf7180008746064	5114-5966(+)	2	CAACACCGGCGCAAGAATAC	ATCCTTAGGTCACTGGTTCGAATC	60.179	60.142	9	377	369
Aeu1ULoc00013981.3	1U	jcf7180008746064	5114-5966(+)	3	CAACACCGGCGCAAGAATAC	GAGGACTGTAGTCGTTGCAGATAA	60.179	60.142	9	401	393
Aeu1ULoc00013981.3	1U	jcf7180008746064	5114-5966(+)	4	TCAACACCGGCGCAAGAATA	AAATCCTTAGGTCACTGGTTCGAA	60.321	59.959	8	379	372
Aeu1ULoc00014068.1	1U	jcf7180008748249	6995-7846(-)	0	AGCATCCCATGGAGCTATTTGTTA	CGGGGATATAGCTTTTAAGTGGGA	60.141	59.959	75	294	220
Aeu1ULoc00014068.1	1U	jcf7180008748249	6995-7846(-)	1	AGCATCCCATGGAGCTATTTGTTA	GCAACTGTTAAGTAGCGCAAGTAT	60.141	59.907	75	326	252
Aeu1ULoc00014068.1	1U	jcf7180008748249	6995-7846(-)	2	AGCATCCCATGGAGCTATTTGTTA	ACTCCTATGGGATTCAAACCTACG	60.141	59.899	75	552	478
Aeu1ULoc00014068.1	1U	jcf7180008748249	6995-7846(-)	3	GATGAATGAAAGCAAGCATCCCAT	CGGGGATATAGCTTTTAAGTGGGA	60.202	59.959	61	294	234
Aeu1ULoc00014068.1	1U	jcf7180008748249	6995-7846(-)	4	GATGAATGAAAGCAAGCATCCCAT	GCAACTGTTAAGTAGCGCAAGTAT	60.202	59.907	61	326	266
Aeu1ULoc00014083.2	1U	jcf7180008749167	9466-10127(-)	0	CTCCTTCTCCTCCTCCTCTCC	GTCATGATGAACCATGGAGACCTA	60.133	59.898	39	431	393
Aeu1ULoc00014083.2	1U	jcf7180008749167	9466-10127(-)	1	CTCCTTCTCCTCCTCCTCTCC	TAGTCATGATGAACCATGGAGACC	60.133	59.898	39	433	395
Aeu1ULoc00014083.2	1U	jcf7180008749167	9466-10127(-)	2	CCTCCTTCTCCTCCTCCTCTC	GTCATGATGAACCATGGAGACCTA	60.133	59.898	38	431	394
Aeu1ULoc00014083.2	1U	jcf7180008749167	9466-10127(-)	3	CCTCCTTCTCCTCCTCCTCTC	TAGTCATGATGAACCATGGAGACC	60.133	59.898	38	433	396
Aeu1ULoc00014083.2	1U	jcf7180008749167	9466-10127(-)	4	CTCCTCCTTCTCCTCCTCCTC	GTCATGATGAACCATGGAGACCTA	60.133	59.898	36	431	396
Aeu1ULoc00014086.1	1U	jcf7180008749265	2888-3544(+)	0	TAAGTACCTCCGATCACATCAAGG	AGCTCTACCAGAAAAGTGCAGTTA	59.659	59.96	17	435	419
Aeu1ULoc00014086.1	1U	jcf7180008749265	2888-3544(+)	1	TAAGTACCTCCGATCACATCAAGG	GGAGCCAACAGACAACTCTATGTA	59.659	60.082	17	324	308
Aeu1ULoc00014086.1	1U	jcf7180008749265	2888-3544(+)	2	TAAGTACCTCCGATCACATCAAGG	TTTTAGAGGACCACAAAGTTTGCC	59.659	59.901	17	292	276
Aeu1ULoc00014086.1	1U	jcf7180008749265	2888-3544(+)	3	TAAGTACCTCCGATCACATCAAGG	ACAAAGTTTGCCTACTTGATTGCA	59.659	59.901	17	280	264
Aeu1ULoc00014086.1	1U	jcf7180008749265	2888-3544(+)	4	TAAGTACCTCCGATCACATCAAGG	TTAGAGGACCACAAAGTTTGCCTA	59.659	59.897	17	290	274
Aeu1ULoc00014093.2	1U	jcf7180008750022	6807-10398(-)	0	AGAAGTCGGAGGAGGAGTGG	GTTTGTTGAAATTTGGCCGTGTTT	60.324	60.143	28	415	388
Aeu1ULoc00014093.2	1U	jcf7180008750022	6807-10398(-)	1	AGAAGTCGGAGGAGGAGTGG	TTTGTTGAAATTTGGCCGTGTTTG	60.324	60.143	28	414	387
Aeu1ULoc00014093.2	1U	jcf7180008750022	6807-10398(-)	2	AGAAGTCGGAGGAGGAGTGG	ATGTCGTGTTTGTTGAAATTTGGC	60.324	59.73	28	422	395
Aeu1ULoc00014093.2	1U	jcf7180008750022	6807-10398(-)	3	CAGAAGTCGGAGGAGGAGTGG	GTTTGTTGAAATTTGGCCGTGTTT	61.562	60.143	27	415	389
Aeu1ULoc00014093.2	1U	jcf7180008750022	6807-10398(-)	4	CAGAAGTCGGAGGAGGAGTGG	TTTGTTGAAATTTGGCCGTGTTTG	61.562	60.143	27	414	388
Aeu1ULoc00014112.1	1U	jcf7180008750506	653-1651(+)	0	GTGAAGCGGATGGAGTACCTC	CAATAACCCAGTGACTTGTCATCG	60.202	59.907	19	442	424
Aeu1ULoc00014112.1	1U	jcf7180008750506	653-1651(+)	1	GAGGTGAAGCGGATGGAGTAC	CAATAACCCAGTGACTTGTCATCG	60.202	59.907	16	442	427
Aeu1ULoc00014112.1	1U	jcf7180008750506	653-1651(+)	2	GTGAAGCGGATGGAGTACCTC	TTTGTAGTAGGAGAAGCTACCGTG	60.202	59.843	19	334	316
Aeu1ULoc00014112.1	1U	jcf7180008750506	653-1651(+)	3	GAGGTGAAGCGGATGGAGTAC	TTTGTAGTAGGAGAAGCTACCGTG	60.202	59.843	16	334	319
Aeu1ULoc00014112.1	1U	jcf7180008750506	653-1651(+)	4	GTGAAGCGGATGGAGTACCTC	GAGTCAACCTCAGTAGCAGTATCC	60.202	60.202	19	467	449
Aeu1ULoc00014403.2	1U	jcf7180008754674	18018-18706(-)	0	CAGCTTCATCATCAAGAAGAAGGG	GCCACATGGATGGATATTGGAATC	59.664	59.841	36	299	264
Aeu1ULoc00014403.2	1U	jcf7180008754674	18018-18706(-)	1	CCAGCTTCATCATCAAGAAGAAGG	GCCACATGGATGGATATTGGAATC	59.664	59.841	35	299	265
Aeu1ULoc00014403.2	1U	jcf7180008754674	18018-18706(-)	2	CAGCTTCATCATCAAGAAGAAGGG	ATATAAAGCGAGATAGGCATCGGG	59.664	60.202	36	401	366
Aeu1ULoc00014403.2	1U	jcf7180008754674	18018-18706(-)	3	CCAGCTTCATCATCAAGAAGAAGG	ATATAAAGCGAGATAGGCATCGGG	59.664	60.202	35	401	367
Aeu1ULoc00014403.2	1U	jcf7180008754674	18018-18706(-)	4	CAGCTTCATCATCAAGAAGAAGGG	AGCCACATGGATGGATATTGGAAT	59.664	60.203	36	300	265
Aeu1ULoc00014413.3	1U	jcf7180008754717	1925-2819(-)	0	CTCAACATCGACTTCCTCTCCG	GCGAGATGCTGTAGAGCTTGG	60.479	61.133	51	270	220
Aeu1ULoc00014413.3	1U	jcf7180008754717	1925-2819(-)	1	CTCAACATCGACTTCCTCTCCG	GACGGTCGTGTAGTTACCCG	60.479	60.179	51	494	444
Aeu1ULoc00014413.3	1U	jcf7180008754717	1925-2819(-)	2	CTCAACATCGACTTCCTCTCCG	CGACGGTCGTGTAGTTACCC	60.479	60.179	51	495	445
Aeu1ULoc00014413.3	1U	jcf7180008754717	1925-2819(-)	3	CTCAACATCGACTTCCTCTCCG	CCGACGGTCGTGTAGTTACC	60.479	60.179	51	496	446
Aeu1ULoc00014413.3	1U	jcf7180008754717	1925-2819(-)	4	CTCAACATCGACTTCCTCTCCG	CCCGACGGTCGTGTAGTTAC	60.479	60.179	51	497	447
Aeu1ULoc00014453.1	1U	jcf7180008755927	4211-6452(-)	0	CTTCAACCCGCACCTCATCATC	CTCCATCCCCCTTTTACACTACAA	61.573	60.019	76	334	259
Aeu1ULoc00014453.1	1U	jcf7180008755927	4211-6452(-)	1	CTTCAACCCGCACCTCATCATC	CTAGCCTAGCTCTGTTCTTAGCTC	61.573	60.023	76	364	289
Aeu1ULoc00014453.1	1U	jcf7180008755927	4211-6452(-)	2	CTTCAACCCGCACCTCATCATC	GTTGCTGCATAGGAGATTCTTTCC	61.573	59.964	76	514	439
Aeu1ULoc00014453.1	1U	jcf7180008755927	4211-6452(-)	3	CTTCAACCCGCACCTCATCATC	GGTTGCTGCATAGGAGATTCTTTC	61.573	59.964	76	515	440
Aeu1ULoc00014453.1	1U	jcf7180008755927	4211-6452(-)	4	CTTCAACCCGCACCTCATCATC	CCCCCTTTTACACTACAAACCCTA	61.573	59.957	76	328	253
Aeu1ULoc00014505.1	1U	jcf7180008756942	4434-6647(+)	0	TTTCTGAACACAACACTGGTCAAG	ATTCACCCATGTATTTGCAGCAAA	59.844	60.02	36	353	318
Aeu1ULoc00014505.1	1U	jcf7180008756942	4434-6647(+)	1	TTTCTGAACACAACACTGGTCAAG	CCCACTTGCAACAATTATGACTGT	59.844	60.022	36	495	460
Aeu1ULoc00014505.1	1U	jcf7180008756942	4434-6647(+)	2	TTTCTGAACACAACACTGGTCAAG	CCAGGTGATTTGAACCATTGACAA	59.844	59.961	36	417	382
Aeu1ULoc00014505.1	1U	jcf7180008756942	4434-6647(+)	3	GGTCAAGTTGCAACCTACAAACAT	ATTCACCCATGTATTTGCAGCAAA	60.202	60.02	53	353	301
Aeu1ULoc00014505.1	1U	jcf7180008756942	4434-6647(+)	4	GGTCAAGTTGCAACCTACAAACAT	CCCACTTGCAACAATTATGACTGT	60.202	60.022	53	495	443
Aeu1ULoc00014559.1	1U	jcf7180008758714	1123-1793(+)	0	ACTTATGACTATGGTGTGGTTGGA	TCGATGATACAAACGTGCAAAACA	59.466	60.025	23	325	303
Aeu1ULoc00014559.1	1U	jcf7180008758714	1123-1793(+)	1	ACTTATGACTATGGTGTGGTTGGA	AGATGCAGCTTAGCTATGGGTAAA	59.466	59.897	23	475	453
Aeu1ULoc00014559.1	1U	jcf7180008758714	1123-1793(+)	2	TTATGACTATGGTGTGGTTGGAGC	TCGATGATACAAACGTGCAAAACA	60.625	60.025	25	325	301
Aeu1ULoc00014559.1	1U	jcf7180008758714	1123-1793(+)	3	ACTTATGACTATGGTGTGGTTGGA	AATAGCATGTGATGTGCAGCATTT	59.466	60.142	23	453	431
Aeu1ULoc00014559.1	1U	jcf7180008758714	1123-1793(+)	4	ACTTATGACTATGGTGTGGTTGGA	AAATAGCATGTGATGTGCAGCATT	59.466	60.142	23	454	432
Aeu1ULoc00014595.2	1U	jcf7180008759033	3992-4662(+)	0	CTTGATCCTGACATGAGGACCTC	GAAAAATCACTTGCATGGAGGTGA	60.181	60.022	62	373	312
Aeu1ULoc00014595.2	1U	jcf7180008759033	3992-4662(+)	1	CTTGATCCTGACATGAGGACCTC	ATGGAGCAGAAGTCGGATTACTTT	60.181	60.081	62	323	262
Aeu1ULoc00014595.2	1U	jcf7180008759033	3992-4662(+)	2	CTTGATCCTGACATGAGGACCTC	GGAAAACACATATGCCTGTCCTTT	60.181	59.779	62	550	489
Aeu1ULoc00014595.2	1U	jcf7180008759033	3992-4662(+)	3	CTTGATCCTGACATGAGGACCTC	AAAAATCACTTGCATGGAGGTGAC	60.181	60.262	62	372	311
Aeu1ULoc00014595.2	1U	jcf7180008759033	3992-4662(+)	4	CTTGATCCTGACATGAGGACCTC	CCTTCTCTGGGGGAAAACACATAT	60.181	60.325	62	561	500
Aeu1ULoc00014668.1	1U	jcf7180008759057	6282-8230(+)	0	CTACGAGGGAAACACGTATCTTGA	TTTTCGAAGGTGCTCATAAGGGTA	60.143	60.02	62	479	418
Aeu1ULoc00014668.1	1U	jcf7180008759057	6282-8230(+)	1	CTACGAGGGAAACACGTATCTTGA	GTATATGAGCCCTTGCGTTTGTAC	60.143	60.025	62	413	352
Aeu1ULoc00014668.1	1U	jcf7180008759057	6282-8230(+)	2	AAACACGTATCTTGACAACGGATG	TTTTCGAAGGTGCTCATAAGGGTA	59.848	60.02	71	479	409
Aeu1ULoc00014668.1	1U	jcf7180008759057	6282-8230(+)	3	GAGGGAAACACGTATCTTGACAAC	TTTTCGAAGGTGCTCATAAGGGTA	59.848	60.02	66	479	414
Aeu1ULoc00014668.1	1U	jcf7180008759057	6282-8230(+)	4	AAACACGTATCTTGACAACGGATG	GTATATGAGCCCTTGCGTTTGTAC	59.848	60.025	71	413	343
Aeu1ULoc00014680.1	1U	jcf7180008759058	12975-13732(-)	0	GACTTCTGCTTCATCTGCAAGGA	AAAAGACAGATGAAGGAGGCTCAT	60.868	60.019	48	406	359
Aeu1ULoc00014680.1	1U	jcf7180008759058	12975-13732(-)	1	GACTTCTGCTTCATCTGCAAGGA	GCTGCTGCGAGTTTGTTATATCTT	60.868	59.965	48	470	423
Aeu1ULoc00014680.1	1U	jcf7180008759058	12975-13732(-)	2	GACTTCTGCTTCATCTGCAAGGA	AAGCTGCTGCGAGTTTGTTATATC	60.868	59.965	48	472	425
Aeu1ULoc00014680.1	1U	jcf7180008759058	12975-13732(-)	3	GACTTCTGCTTCATCTGCAAGGA	TTATCCTATAGACAGAGGCCGTCT	60.868	59.957	48	448	401
Aeu1ULoc00014680.1	1U	jcf7180008759058	12975-13732(-)	4	GACTTCTGCTTCATCTGCAAGGA	TCTTATCCTATAGACAGAGGCCGT	60.868	59.957	48	450	403
Aeu1ULoc00014712.1	1U	jcf7180008759078	13396-14124(-)	0	GATGCTAACCCTAACCCGGTC	ATCCTAGCATCAGAGATTGCGATT	60.203	60.02	23	472	450
Aeu1ULoc00014712.1	1U	jcf7180008759078	13396-14124(-)	1	GATGCTAACCCTAACCCGGTC	AATCCTAGCATCAGAGATTGCGAT	60.203	60.02	23	473	451
Aeu1ULoc00014712.1	1U	jcf7180008759078	13396-14124(-)	2	GATGCTAACCCTAACCCGGTC	GCAGTTCAATCAGTCTTCACCAAA	60.203	59.963	23	411	389
Aeu1ULoc00014712.1	1U	jcf7180008759078	13396-14124(-)	3	GATGCTAACCCTAACCCGGTC	GCTTAAGGACTCAAACAAATCCCC	60.203	60.082	23	372	350
Aeu1ULoc00014712.1	1U	jcf7180008759078	13396-14124(-)	4	GATGCTAACCCTAACCCGGTC	ATAGAAGGTGCGTTGTTGTTCATG	60.203	60.083	23	339	317
Aeu1ULoc00014757.1	1U	jcf7180008759092	730-7364(+)	0	CACTGTCAACAAGAACAAGCAGAT	CAGTCTTGAGCTTCTCCTAACTGT	59.964	60.022	40	406	367
Aeu1ULoc00014757.1	1U	jcf7180008759092	730-7364(+)	1	GTCAACAAGAACAAGCAGATTGGA	CAGTCTTGAGCTTCTCCTAACTGT	59.963	60.022	44	406	363
Aeu1ULoc00014757.1	1U	jcf7180008759092	730-7364(+)	2	CACTGTCAACAAGAACAAGCAGAT	TTCCTCATTGTGTGCTGATTCAAC	59.964	60.023	40	486	447
Aeu1ULoc00014757.1	1U	jcf7180008759092	730-7364(+)	3	GTCAACAAGAACAAGCAGATTGGA	TTCCTCATTGTGTGCTGATTCAAC	59.963	60.023	44	486	443
Aeu1ULoc00014757.1	1U	jcf7180008759092	730-7364(+)	4	CACTGTCAACAAGAACAAGCAGAT	ATTGTTCAGTCTTGAGCTTCTCCT	59.964	59.959	40	412	373
Aeu1ULoc00014759.1	1U	jcf7180008759093	8296-9523(-)	0	TCATCTATCACTGCCTGGAAACAA	ACTGTTCTCTGTAGCATTTGGTCT	60.019	59.959	9	291	283
Aeu1ULoc00014759.1	1U	jcf7180008759093	8296-9523(-)	1	TCATCTATCACTGCCTGGAAACAA	TGTTCTCTGTAGCATTTGGTCTCT	60.019	59.716	9	289	281
Aeu1ULoc00014759.1	1U	jcf7180008759093	8296-9523(-)	2	GCCTGGAAACAATATGAATCCACA	ACTGTTCTCTGTAGCATTTGGTCT	59.598	59.959	21	291	271
Aeu1ULoc00014759.1	1U	jcf7180008759093	8296-9523(-)	3	TGCCTGGAAACAATATGAATCCAC	ACTGTTCTCTGTAGCATTTGGTCT	59.598	59.959	20	291	272
Aeu1ULoc00014759.1	1U	jcf7180008759093	8296-9523(-)	4	TCATCTATCACTGCCTGGAAACAA	TCTGTAGCATTTGGTCTCTCTTGA	60.019	59.472	9	284	276
Aeu1ULoc00014763.3	1U	jcf7180008759093	5909-6693(-)	0	ATTGCCAAGGCCCTCAAGTTC	CATATCACCACAGCTAGCTCATCT	61.168	60.021	77	332	256
Aeu1ULoc00014763.3	1U	jcf7180008759093	5909-6693(-)	1	ATTGCCAAGGCCCTCAAGTTC	CTCATCTCAAGGTTGTGGCATTTT	61.168	60.022	77	315	239
Aeu1ULoc00014763.3	1U	jcf7180008759093	5909-6693(-)	2	ATTGCCAAGGCCCTCAAGTTC	TCATCTCAAGGTTGTGGCATTTTC	61.168	60.022	77	314	238
Aeu1ULoc00014763.3	1U	jcf7180008759093	5909-6693(-)	3	ATTGCCAAGGCCCTCAAGTTC	CGAATGAGCGCAAATCTAGTCAAT	61.168	60.025	77	285	209
Aeu1ULoc00014763.3	1U	jcf7180008759093	5909-6693(-)	4	ATTGCCAAGGCCCTCAAGTT	CATATCACCACAGCTAGCTCATCT	60.179	60.021	77	332	256
Aeu1ULoc00014790.1	1U	jcf7180008759113	3821-4786(+)	0	CTGCATCCTTCCCCTTTTGAGAG	GCACCGCGCTATAGAGAAATTATC	61.185	59.968	77	441	365
Aeu1ULoc00014790.1	1U	jcf7180008759113	3821-4786(+)	1	CTGCATCCTTCCCCTTTTGAGAG	AGTTACGATTACAACAAGGTCCCA	61.185	59.959	77	360	284
Aeu1ULoc00014790.1	1U	jcf7180008759113	3821-4786(+)	2	TGCATCCTTCCCCTTTTGAGAG	GCACCGCGCTATAGAGAAATTATC	60.291	59.968	78	441	364
Aeu1ULoc00014790.1	1U	jcf7180008759113	3821-4786(+)	3	CTGCATCCTTCCCCTTTTGAGA	GCACCGCGCTATAGAGAAATTATC	60.291	59.968	77	441	365
Aeu1ULoc00014790.1	1U	jcf7180008759113	3821-4786(+)	4	TGCATCCTTCCCCTTTTGAGAG	AGTTACGATTACAACAAGGTCCCA	60.291	59.959	78	360	283
Aeu1ULoc00014807.3	1U	jcf7180008759130	7886-8921(-)	0	TGGATGAGGAGTACGACGTCAT	CTAGCAGCGAAATCTAGTCCAGAT	60.683	60.022	1	300	300
Aeu1ULoc00014807.3	1U	jcf7180008759130	7886-8921(-)	1	TGGATGAGGAGTACGACGTCAT	ATCTAGCAGCGAAATCTAGTCCAG	60.683	60.022	1	302	302
Aeu1ULoc00014807.3	1U	jcf7180008759130	7886-8921(-)	2	TGGATGAGGAGTACGACGTCAT	TAGCAGCGAAATCTAGTCCAGATC	60.683	60.023	1	299	299
Aeu1ULoc00014807.3	1U	jcf7180008759130	7886-8921(-)	3	TGGATGAGGAGTACGACGTCAT	TCCTCGCTAGTTTACATCCAACAT	60.683	59.838	1	499	499
Aeu1ULoc00014807.3	1U	jcf7180008759130	7886-8921(-)	4	TGGATGAGGAGTACGACGTCAT	CCTCGCTAGTTTACATCCAACATG	60.683	59.729	1	498	498
Aeu1ULoc00014882.1	1U	jcf7180008759169	9610-10621(+)	0	AAGACCAAGATCACGCTCGAG	CGGATACAGGCATTACTACCAAGA	60.135	59.961	37	361	325
Aeu1ULoc00014882.1	1U	jcf7180008759169	9610-10621(+)	1	AAGACCAAGATCACGCTCGAG	ACAGGAATAAACGGATACAGGCAT	60.135	60.141	37	372	336
Aeu1ULoc00014882.1	1U	jcf7180008759169	9610-10621(+)	2	AAGACCAAGATCACGCTCGAG	GGCATTACTACCAAGAAACTGCAG	60.135	60.143	37	353	317
Aeu1ULoc00014882.1	1U	jcf7180008759169	9610-10621(+)	3	AAGACCAAGATCACGCTCGAG	CAGGCATTACTACCAAGAAACTGC	60.135	60.143	37	355	319
Aeu1ULoc00014882.1	1U	jcf7180008759169	9610-10621(+)	4	AAGACCAAGATCACGCTCGAG	AACGGATACAGGCATTACTACCAA	60.135	59.837	37	363	327
Aeu1ULoc00014895.1	1U	jcf7180008759186	4987-5913(-)	0	CAAGTTCTACCTCAGGAGAAGCTC	CTGAGTGAAGATTCGTTGCACTTT	60.382	60.025	10	358	349
Aeu1ULoc00014895.1	1U	jcf7180008759186	4987-5913(-)	1	GAGCAAGTTCTACCTCAGGAGAAG	CTGAGTGAAGATTCGTTGCACTTT	60.382	60.025	7	358	352
Aeu1ULoc00014895.1	1U	jcf7180008759186	4987-5913(-)	2	CAAGTTCTACCTCAGGAGAAGCTC	GCACTTTGCACGTATGATAACTGA	60.382	59.907	10	341	332
Aeu1ULoc00014895.1	1U	jcf7180008759186	4987-5913(-)	3	GAGCAAGTTCTACCTCAGGAGAAG	GCACTTTGCACGTATGATAACTGA	60.382	59.907	7	341	335
Aeu1ULoc00014895.1	1U	jcf7180008759186	4987-5913(-)	4	CAAGTTCTACCTCAGGAGAAGCTC	CTGCAACCAAATGGCACTATTACT	60.382	59.842	10	277	268
Aeu1ULoc00014902.1	1U	jcf7180008759190	4712-8134(-)	0	TCGGCATCTTCACCAAGGTC	GTCACAGCAGAGAAATATTCCTGC	60.036	59.965	80	413	334
Aeu1ULoc00014902.1	1U	jcf7180008759190	4712-8134(-)	1	TCGGCATCTTCACCAAGGTC	TAGTGAAGAATCGGCATCTTGTCA	60.036	60.082	80	433	354
Aeu1ULoc00014902.1	1U	jcf7180008759190	4712-8134(-)	2	TCGGCATCTTCACCAAGGTC	CCAGCAACAGAGTATACCGTAGAA	60.036	59.903	80	579	500
Aeu1ULoc00014902.1	1U	jcf7180008759190	4712-8134(-)	3	TCGGCATCTTCACCAAGGTC	CCTTTCTTCATCTAGCAAAGCGAC	60.036	60.202	80	534	455
Aeu1ULoc00014902.1	1U	jcf7180008759190	4712-8134(-)	4	TCGGCATCTTCACCAAGGTC	ATACGACAATCTACCACCCACATC	60.036	60.202	80	279	200
Aeu1ULoc00014903.1	1U	jcf7180008759190	16563-17338(-)	0	GATTTGTGTTTTTGCTTATGGCCG	GTTCAACAAAACATCCATTGGTGC	60.143	60.025	19	292	274
Aeu1ULoc00014903.1	1U	jcf7180008759190	16563-17338(-)	1	GATTTGTGTTTTTGCTTATGGCCG	GATAAACAAGCCTAGGTGGAATGC	60.143	59.963	19	399	381
Aeu1ULoc00014903.1	1U	jcf7180008759190	16563-17338(-)	2	GATTTGTGTTTTTGCTTATGGCCG	TCGACCACATTGTTCAACAAAACA	60.143	60.083	19	303	285
Aeu1ULoc00014903.1	1U	jcf7180008759190	16563-17338(-)	3	GATTTGTGTTTTTGCTTATGGCCG	CTACTTGAAACTAACAGCCAACGG	60.143	60.084	19	358	340
Aeu1ULoc00014903.1	1U	jcf7180008759190	16563-17338(-)	4	GATTTGTGTTTTTGCTTATGGCCG	CGTAGATAAACAAGCCTAGGTGGA	60.143	59.901	19	403	385
Aeu1ULoc00015031.2	1U	jcf7180008759234	15233-17986(-)	0	AGTACATGTAAAACTCGGAGCTGT	ACCGATGGACTTCACTCCAAAATA	60.021	60.02	15	437	423
Aeu1ULoc00015031.2	1U	jcf7180008759234	15233-17986(-)	1	AGTACATGTAAAACTCGGAGCTGT	ATTCAAACTCTTGGGAATGTGCAG	60.021	60.022	15	393	379
Aeu1ULoc00015031.2	1U	jcf7180008759234	15233-17986(-)	2	AGTACATGTAAAACTCGGAGCTGT	ATGCACAATGATCTCAGAGAGGTT	60.021	60.08	15	353	339
Aeu1ULoc00015031.2	1U	jcf7180008759234	15233-17986(-)	3	AGTACATGTAAAACTCGGAGCTGT	TGGACAGTCAGATATGCACAATGA	60.021	60.081	15	366	352
Aeu1ULoc00015031.2	1U	jcf7180008759234	15233-17986(-)	4	AGTACATGTAAAACTCGGAGCTGT	GGCAAGGTCTCTAATTTTGTGCAT	60.021	60.082	15	311	297
Aeu1ULoc00015338.3	1U	jcf7180008759423	11014-11927(+)	0	CAACCTCTCCCCGATTCAGG	ACTCAACGCAAATGGCAGAAATAA	59.821	60.022	77	285	209
Aeu1ULoc00015338.3	1U	jcf7180008759423	11014-11927(+)	1	CAACCTCTCCCCGATTCAGG	AACTCAACGCAAATGGCAGAAATA	59.821	60.022	77	286	210
Aeu1ULoc00015338.3	1U	jcf7180008759423	11014-11927(+)	2	CAACCTCTCCCCGATTCAGG	AATCAGGGAGAAGCAAAAAGGTTG	59.821	59.96	77	492	416
Aeu1ULoc00015338.3	1U	jcf7180008759423	11014-11927(+)	3	CAACCTCTCCCCGATTCAGG	CAAATCAGGGAGAAGCAAAAAGGT	59.821	59.96	77	494	418
Aeu1ULoc00015338.3	1U	jcf7180008759423	11014-11927(+)	4	AACCTCTCCCCGATTCAGGTC	ACTCAACGCAAATGGCAGAAATAA	61.242	60.022	78	285	208
Aeu1ULoc00015358.1	1U	jcf7180008759429	2228-3185(-)	0	GGCAGCTGCTCCATTTCCAG	AATCACCTAGAGTACGTCCAGAGA	61.664	60.08	70	364	295
Aeu1ULoc00015358.1	1U	jcf7180008759429	2228-3185(-)	1	GGCAGCTGCTCCATTTCCAG	GGCCAGACTTAGTTATTGGTACCA	61.664	60.081	70	390	321
Aeu1ULoc00015358.1	1U	jcf7180008759429	2228-3185(-)	2	GGCAGCTGCTCCATTTCCAG	TGGCCAGACTTAGTTATTGGTACC	61.664	60.081	70	391	322
Aeu1ULoc00015358.1	1U	jcf7180008759429	2228-3185(-)	3	GGCAGCTGCTCCATTTCCAG	ACGATTATGATGATGAGTACGGGG	61.664	60.082	70	546	477
Aeu1ULoc00015358.1	1U	jcf7180008759429	2228-3185(-)	4	GGCAGCTGCTCCATTTCCAG	CTACGGTTGGCCAGACTTAGTTAT	61.664	60.142	70	398	329
Aeu1ULoc00015363.2	1U	jcf7180008759430	503-1127(+)	0	GCGTACCAACATGATTACACACAA	TACGTCCTACCTGTACATTTTGCA	60.084	60.021	41	277	237
Aeu1ULoc00015363.2	1U	jcf7180008759430	503-1127(+)	1	CTTTGGGCCTTCTTCCATTATTGG	TACGTCCTACCTGTACATTTTGCA	60.142	60.021	17	277	261
Aeu1ULoc00015363.2	1U	jcf7180008759430	503-1127(+)	2	GCGTACCAACATGATTACACACAA	GGTCAAAGCCTTGTCCTAATCAAC	60.084	60.083	41	306	266
Aeu1ULoc00015363.2	1U	jcf7180008759430	503-1127(+)	3	GCGTACCAACATGATTACACACAA	GTTTTTGGTCAAAGCCTTGTCCTA	60.084	59.901	41	312	272
Aeu1ULoc00015363.2	1U	jcf7180008759430	503-1127(+)	4	CTTTGGGCCTTCTTCCATTATTGG	GGTCAAAGCCTTGTCCTAATCAAC	60.142	60.083	17	306	290
Aeu1ULoc00015518.2	1U	jcf7180008759577	4763-5894(-)	0	GAACGTACCTACCCATCTGTGC	GCAAAACTGAAAAAGAAACGACCC	60.738	59.968	1	400	400
Aeu1ULoc00015518.2	1U	jcf7180008759577	4763-5894(-)	1	GAACGTACCTACCCATCTGTGC	AAAGAAACGACCCAAACAGAATCC	60.738	59.962	1	389	389
Aeu1ULoc00015518.2	1U	jcf7180008759577	4763-5894(-)	2	GAACGTACCTACCCATCTGTGC	TAGTGGTGGTAGTGACATAGTTGC	60.738	60.082	1	274	274
Aeu1ULoc00015518.2	1U	jcf7180008759577	4763-5894(-)	3	GAACGTACCTACCCATCTGTGC	TTTAGCTCTTGATGATGGTTTGGC	60.738	59.842	1	313	313
Aeu1ULoc00015518.2	1U	jcf7180008759577	4763-5894(-)	4	GAACGTACCTACCCATCTGTGC	GAAACGACCCAAACAGAATCCAAA	60.738	60.202	1	386	386
Aeu1ULoc00015556.3	1U	jcf7180008759688	5263-6053(-)	0	CATTGCAATCGACGGCTACATC	TCATATCAAAAGCAGTCCACAGGA	60.349	60.019	55	456	402
Aeu1ULoc00015556.3	1U	jcf7180008759688	5263-6053(-)	1	CATTGCAATCGACGGCTACATC	GATTGGCACATGTTTATCACCACA	60.349	60.082	55	303	249
Aeu1ULoc00015556.3	1U	jcf7180008759688	5263-6053(-)	2	CATTGCAATCGACGGCTACATC	GTCATATCAAAAGCAGTCCACAGG	60.349	59.905	55	457	403
Aeu1ULoc00015556.3	1U	jcf7180008759688	5263-6053(-)	3	CATTGCAATCGACGGCTACATC	CGTCATATCAAAAGCAGTCCACAG	60.349	60.202	55	458	404
Aeu1ULoc00015556.3	1U	jcf7180008759688	5263-6053(-)	4	CATTGCAATCGACGGCTACATC	CTCTAGCTGATGCCTATTTCGAGA	60.349	59.783	55	486	432
Aeu1ULoc00015560.2	1U	jcf7180008759691	1121-1875(+)	0	CGGCAAGGAGTACATCACATCC	GAACAATTTTCTCTGCTGAGCACT	61.06	60.023	78	515	438
Aeu1ULoc00015560.2	1U	jcf7180008759691	1121-1875(+)	1	CGGCAAGGAGTACATCACATCC	AGAACAATTTTCTCTGCTGAGCAC	61.06	60.023	78	516	439
Aeu1ULoc00015560.2	1U	jcf7180008759691	1121-1875(+)	2	CGGCAAGGAGTACATCACATCC	ACAGAACAATTTTCTCTGCTGAGC	61.06	60.023	78	518	441
Aeu1ULoc00015560.2	1U	jcf7180008759691	1121-1875(+)	3	CCGGCAAGGAGTACATCACATC	GAACAATTTTCTCTGCTGAGCACT	61.06	60.023	77	515	439
Aeu1ULoc00015560.2	1U	jcf7180008759691	1121-1875(+)	4	CCGGCAAGGAGTACATCACATC	AGAACAATTTTCTCTGCTGAGCAC	61.06	60.023	77	516	440
Aeu1ULoc00015595.5	1U	jcf7180008759710	7977-9240(+)	0	CTCGTCGACACGCAGATGATC	TTTCACAAATAGAAAACCGGCGTT	61.178	60.202	12	383	372
Aeu1ULoc00015595.5	1U	jcf7180008759710	7977-9240(+)	1	CTCGTCGACACGCAGATGATC	TTTTCACAAATAGAAAACCGGCGT	61.178	60.202	12	384	373
Aeu1ULoc00015595.5	1U	jcf7180008759710	7977-9240(+)	2	TCGTCGACACGCAGATGATC	TTTCACAAATAGAAAACCGGCGTT	60.248	60.202	13	383	371
Aeu1ULoc00015595.5	1U	jcf7180008759710	7977-9240(+)	3	TCGTCGACACGCAGATGATC	TTTTCACAAATAGAAAACCGGCGT	60.248	60.202	13	384	372
Aeu1ULoc00015595.5	1U	jcf7180008759710	7977-9240(+)	4	CTCGTCGACACGCAGATGAT	TTTCACAAATAGAAAACCGGCGTT	60.248	60.202	12	383	372
Aeu1ULoc00015931.2	1U	jcf7180008760197	1050-1939(+)	0	CAAGATGGAGAAGGACACCTCC	GCAGTTCCCTTGCAATACATATCC	60.093	60.023	46	531	486
Aeu1ULoc00015931.2	1U	jcf7180008760197	1050-1939(+)	1	CCAAGATGGAGAAGGACACCTC	GCAGTTCCCTTGCAATACATATCC	60.093	60.023	45	531	487
Aeu1ULoc00015931.2	1U	jcf7180008760197	1050-1939(+)	2	CAAGATGGAGAAGGACACCTCC	TTGTTATTGCAGTTCCCTTGCAAT	60.093	59.96	46	539	494
Aeu1ULoc00015931.2	1U	jcf7180008760197	1050-1939(+)	3	CAAGATGGAGAAGGACACCTCC	ATTGTTATTGCAGTTCCCTTGCAA	60.093	59.96	46	540	495
Aeu1ULoc00015931.2	1U	jcf7180008760197	1050-1939(+)	4	CCAAGATGGAGAAGGACACCTC	TTGTTATTGCAGTTCCCTTGCAAT	60.093	59.96	45	539	495
Aeu1ULoc00015948.1	1U	jcf7180008760210	2106-5268(+)	0	AAGAAATTGTCTTACTCTGGCCCC	TGTACATCTGCAATGCCAAATAAAT	60.811	58.124	21	492	472
Aeu1ULoc00015948.1	1U	jcf7180008760210	2106-5268(+)	1	AAGAAATTGTCTTACTCTGGCCCC	ATGTACATCTGCAATGCCAAATAAA	60.811	58.124	21	493	473
Aeu1ULoc00015948.1	1U	jcf7180008760210	2106-5268(+)	2	AAGAAATTGTCTTACTCTGGCCCC	AAATATGTACATCTGCAATGCCAAA	60.811	58.124	21	497	477
Aeu1ULoc00015948.1	1U	jcf7180008760210	2106-5268(+)	3	AAGAAATTGTCTTACTCTGGCCCC	AAAATATGTACATCTGCAATGCCAA	60.811	58.124	21	498	478
Aeu1ULoc00015948.1	1U	jcf7180008760210	2106-5268(+)	4	AAGAAATTGTCTTACTCTGGCCCC	AAAAATATGTACATCTGCAATGCCA	60.811	58.124	21	499	479
Aeu1ULoc00016051.1	1U	jcf7180008760601	2207-4040(-)	0	TGATATCCGTCTCTTCGTCAACTC	AGGGTGACTCAAGGATAGTCAGTA	59.965	60.017	59	504	446
Aeu1ULoc00016051.1	1U	jcf7180008760601	2207-4040(-)	1	TCTGATATCCGTCTCTTCGTCAAC	AGGGTGACTCAAGGATAGTCAGTA	59.965	60.017	57	504	448
Aeu1ULoc00016051.1	1U	jcf7180008760601	2207-4040(-)	2	GTCTGATATCCGTCTCTTCGTCAA	AGGGTGACTCAAGGATAGTCAGTA	59.965	60.017	56	504	449
Aeu1ULoc00016051.1	1U	jcf7180008760601	2207-4040(-)	3	CTGATATCCGTCTCTTCGTCAACT	AGGGTGACTCAAGGATAGTCAGTA	59.964	60.017	58	504	447
Aeu1ULoc00016051.1	1U	jcf7180008760601	2207-4040(-)	4	TGATATCCGTCTCTTCGTCAACTC	TAAAAGGTCTAGCAAGAGGGTGAC	59.965	60.02	59	520	462
Aeu1ULoc00016058.1	1U	jcf7180008760602	456-1097(+)	0	TAGGTGCTCCTGCTGTTCTTTTAT	CACCTCCAGATCATCACTAACTCC	60.019	60.202	13	390	378
Aeu1ULoc00016058.1	1U	jcf7180008760602	456-1097(+)	1	CCTGCTGTTCTTTTATCTTTGGCA	CACCTCCAGATCATCACTAACTCC	60.022	60.202	21	390	370
Aeu1ULoc00016058.1	1U	jcf7180008760602	456-1097(+)	2	TAGGTGCTCCTGCTGTTCTTTTAT	TAGATATATGTTGGACGGGACTGC	60.019	59.78	13	486	474
Aeu1ULoc00016058.1	1U	jcf7180008760602	456-1097(+)	3	CCTGCTGTTCTTTTATCTTTGGCA	TAGATATATGTTGGACGGGACTGC	60.022	59.78	21	486	466
Aeu1ULoc00016058.1	1U	jcf7180008760602	456-1097(+)	4	TAGGTGCTCCTGCTGTTCTTTTAT	AGTACGTGCATTCAACCGTTTAAA	60.019	59.727	13	342	330
Aeu1ULoc00016130.2	1U	jcf7180008760632	696-1845(+)	0	CTTCCGCAACATACAGCTGC	AGACCGGATCCTCATCAAAAAGAA	59.902	60.019	78	503	426
Aeu1ULoc00016130.2	1U	jcf7180008760632	696-1845(+)	1	GCTTCCGCAACATACAGCTG	AGACCGGATCCTCATCAAAAAGAA	59.902	60.019	77	503	427
Aeu1ULoc00016130.2	1U	jcf7180008760632	696-1845(+)	2	CTTCCGCAACATACAGCTGC	GACAGTTCACCGAAACCTAACAAG	59.902	60.025	78	332	255
Aeu1ULoc00016130.2	1U	jcf7180008760632	696-1845(+)	3	GCTTCCGCAACATACAGCTG	GACAGTTCACCGAAACCTAACAAG	59.902	60.025	77	332	256
Aeu1ULoc00016130.2	1U	jcf7180008760632	696-1845(+)	4	CTTCCGCAACATACAGCTGC	CTACAGACCGGATCCTCATCAAAA	59.902	60.142	78	507	430
Aeu1ULoc00016141.1	1U	jcf7180008760634	5840-6609(-)	0	GTCTCTGTGCCCTGGACATC	CCCATGCATAACAAGAACACCAAT	60.108	60.082	49	332	284
Aeu1ULoc00016141.1	1U	jcf7180008760634	5840-6609(-)	1	GTCTCTGTGCCCTGGACATC	ATAACAAGAACACCAATGACAGCG	60.108	60.083	49	325	277
Aeu1ULoc00016141.1	1U	jcf7180008760634	5840-6609(-)	2	GTCTCTGTGCCCTGGACATC	CGAAGAAACATAAAAACGAGGCCT	60.108	60.083	49	436	388
Aeu1ULoc00016141.1	1U	jcf7180008760634	5840-6609(-)	3	GTCTCTGTGCCCTGGACATC	AACCTTGAACAGAAGAAGCAAAGG	60.108	59.901	49	409	361
Aeu1ULoc00016141.1	1U	jcf7180008760634	5840-6609(-)	4	GTCTCTGTGCCCTGGACATC	GTCTCCCATGCATAACAAGAACAC	60.108	60.143	49	336	288
Aeu1ULoc00016269.2	1U	jcf7180008760791	1360-1961(-)	0	TTCCTGGTTGGTGTGTCAGATAG	TTAGCCAACGGTCTTCAAAGAAAC	59.992	59.964	54	454	401
Aeu1ULoc00016269.2	1U	jcf7180008760791	1360-1961(-)	1	TTCCTGGTTGGTGTGTCAGATAG	CAGCAATAGAAATCCTTCGCTTGT	59.992	59.905	54	431	378
Aeu1ULoc00016269.2	1U	jcf7180008760791	1360-1961(-)	2	TTCCTGGTTGGTGTGTCAGATAG	ACAGCAATAGAAATCCTTCGCTTG	59.992	59.905	54	432	379
Aeu1ULoc00016269.2	1U	jcf7180008760791	1360-1961(-)	3	TTCCTGGTTGGTGTGTCAGATAG	AACGGTCTTCAAAGAAACAGCAAT	59.992	59.902	54	448	395
Aeu1ULoc00016269.2	1U	jcf7180008760791	1360-1961(-)	4	GTTCCTGGTTGGTGTGTCAGATAG	TTAGCCAACGGTCTTCAAAGAAAC	61.098	59.964	53	454	402
Aeu1ULoc00016306.1	1U	jcf7180008761209	5254-6015(-)	0	AAAGGTGGCCTGTACTTCTCTATG	TGCTTTACCGGTGAGTATACAACA	60.081	60.021	13	310	298
Aeu1ULoc00016306.1	1U	jcf7180008761209	5254-6015(-)	1	CAAAGGTGGCCTGTACTTCTCTAT	TGCTTTACCGGTGAGTATACAACA	60.081	60.021	12	310	299
Aeu1ULoc00016306.1	1U	jcf7180008761209	5254-6015(-)	2	AAAGGTGGCCTGTACTTCTCTATG	TTCTGATTGTCAAGTGCAAGTGTC	60.081	59.964	13	462	450
Aeu1ULoc00016306.1	1U	jcf7180008761209	5254-6015(-)	3	CAAAGGTGGCCTGTACTTCTCTAT	TTCTGATTGTCAAGTGCAAGTGTC	60.081	59.964	12	462	451
Aeu1ULoc00016306.1	1U	jcf7180008761209	5254-6015(-)	4	AAAGGTGGCCTGTACTTCTCTATG	CCTTTCTGATTGTCAAGTGCAAGT	60.081	59.963	13	465	453
Aeu1ULoc00016352.1	1U	jcf7180008761241	4243-5118(+)	0	CATCTGCCAGTTCGTCGACTC	AAGAGCTATAGAACCACAAGTGCA	61.059	60.02	36	315	280
Aeu1ULoc00016352.1	1U	jcf7180008761241	4243-5118(+)	1	CATCTGCCAGTTCGTCGACTC	AACAACCTGTTGCGATGTTACAAT	61.059	59.963	36	278	243
Aeu1ULoc00016352.1	1U	jcf7180008761241	4243-5118(+)	2	CATCTGCCAGTTCGTCGACTC	CTAATCTCTCACCCGCCTTGATTA	61.059	59.961	36	361	326
Aeu1ULoc00016352.1	1U	jcf7180008761241	4243-5118(+)	3	CATCTGCCAGTTCGTCGACT	AAGAGCTATAGAACCACAAGTGCA	60.109	60.02	36	315	280
Aeu1ULoc00016352.1	1U	jcf7180008761241	4243-5118(+)	4	CATCTGCCAGTTCGTCGACT	AACAACCTGTTGCGATGTTACAAT	60.109	59.963	36	278	243
Aeu1ULoc00016374.1	1U	jcf7180008761253	3347-6126(-)	0	CACCCACTTCTTCGAGGAGATC	GCTTGTGCTGCCTTCAATTATAGT	60.159	59.903	68	483	416
Aeu1ULoc00016374.1	1U	jcf7180008761253	3347-6126(-)	1	CACCCACTTCTTCGAGGAGATC	ATTGAGAAGTGGAGGTTAGGGATG	60.159	59.835	68	386	319
Aeu1ULoc00016374.1	1U	jcf7180008761253	3347-6126(-)	2	CACCCACTTCTTCGAGGAGATC	CATTTGCAATGTTCATGGTGATGC	60.159	60.202	68	558	491
Aeu1ULoc00016374.1	1U	jcf7180008761253	3347-6126(-)	3	CACCCACTTCTTCGAGGAGATC	GCATTTGCAATGTTCATGGTGATG	60.159	60.202	68	559	492
Aeu1ULoc00016374.1	1U	jcf7180008761253	3347-6126(-)	4	CACCCACTTCTTCGAGGAGATC	GCCAAAACCTTTTCTTGGCTAGAA	60.159	60.202	68	433	366
Aeu1ULoc00016468.1	1U	jcf7180008761348	4945-6291(+)	0	TATCGACCCATTTGATGAACCTGA	TAATGGCGTGCAGATCCTAAGTAA	59.837	59.9	10	324	315
Aeu1ULoc00016468.1	1U	jcf7180008761348	4945-6291(+)	1	TATCGACCCATTTGATGAACCTGA	TTAATGGCGTGCAGATCCTAAGTA	59.837	59.9	10	325	316
Aeu1ULoc00016468.1	1U	jcf7180008761348	4945-6291(+)	2	ATTTGATGAACCTGAGTGTGAAGC	TAATGGCGTGCAGATCCTAAGTAA	59.783	59.9	19	324	306
Aeu1ULoc00016468.1	1U	jcf7180008761348	4945-6291(+)	3	ATTTGATGAACCTGAGTGTGAAGC	TTAATGGCGTGCAGATCCTAAGTA	59.783	59.9	19	325	307
Aeu1ULoc00016468.1	1U	jcf7180008761348	4945-6291(+)	4	TATCGACCCATTTGATGAACCTGA	TTCAACCCATGCACGCAATATTAA	59.837	59.841	10	345	336
Aeu1ULoc00016721.1	1U	jcf7180008762206	2844-4321(-)	0	AGAAATCATTGACCTGTCCGATCA	TTTTATCAACTGGGAATGCCACAC	60.081	60.022	10	460	451
Aeu1ULoc00016721.1	1U	jcf7180008762206	2844-4321(-)	1	AGAAATCATTGACCTGTCCGATCA	GTTTTATCAACTGGGAATGCCACA	60.081	60.022	10	461	452
Aeu1ULoc00016721.1	1U	jcf7180008762206	2844-4321(-)	2	GAAGCATTTAGGAGAAGAGTTGCC	TTTTATCAACTGGGAATGCCACAC	59.904	60.022	65	460	396
Aeu1ULoc00016721.1	1U	jcf7180008762206	2844-4321(-)	3	GAAGCATTTAGGAGAAGAGTTGCC	GTTTTATCAACTGGGAATGCCACA	59.904	60.022	65	461	397
Aeu1ULoc00016721.1	1U	jcf7180008762206	2844-4321(-)	4	AGAAATCATTGACCTGTCCGATCA	CAGGCAGGGTATGTTTACAATGTC	60.081	59.904	10	319	310
Aeu1ULoc00016832.3	1U	jcf7180008762261	1761-3802(+)	0	CCAACGTGGTCATCGAGGTC	GCTTACAGTTGCAGGGATACAATC	60.736	59.964	26	363	338
Aeu1ULoc00016832.3	1U	jcf7180008762261	1761-3802(+)	1	CCAACGTGGTCATCGAGGTC	AACTAGCAGGAACTCATGACGATT	60.736	60.081	26	319	294
Aeu1ULoc00016832.3	1U	jcf7180008762261	1761-3802(+)	2	CCAACGTGGTCATCGAGGTC	TTGCAGGGATACAATCTCCACTAC	60.736	60.142	26	355	330
Aeu1ULoc00016832.3	1U	jcf7180008762261	1761-3802(+)	3	CCAACGTGGTCATCGAGGTC	GTTGCAGGGATACAATCTCCACTA	60.736	60.142	26	356	331
Aeu1ULoc00016832.3	1U	jcf7180008762261	1761-3802(+)	4	CCAACGTGGTCATCGAGGTC	TACAGTTGCAGGGATACAATCTCC	60.736	60.142	26	360	335
Aeu1ULoc00017006.2	1U	jcf7180008763655	1531-2355(+)	0	CACAGGAACGGCATCAAGAAG	ACAATGCTACCTCAGATTTCAGGT	59.534	60.019	46	333	288
Aeu1ULoc00017006.2	1U	jcf7180008763655	1531-2355(+)	1	CACAGGAACGGCATCAAGAAG	ATCGATCACATGCACTAGAATCGA	59.534	60.023	46	357	312
Aeu1ULoc00017006.2	1U	jcf7180008763655	1531-2355(+)	2	CACAGGAACGGCATCAAGAAG	GCACTAGAATCGAACAATGCTACC	59.534	60.026	46	346	301
Aeu1ULoc00017006.2	1U	jcf7180008763655	1531-2355(+)	3	CACAGGAACGGCATCAAGAAG	CATGCACTAGAATCGAACAATGCT	59.534	59.965	46	349	304
Aeu1ULoc00017006.2	1U	jcf7180008763655	1531-2355(+)	4	CACAGGAACGGCATCAAGAAG	AACTAGAACAGGGCATCGATTCTT	59.534	60.081	46	480	435
Aeu1ULoc00017011.2	1U	jcf7180008763657	3312-3975(+)	0	CCGTCATCGACCTCTACAAGTG	TTAGCGGAGTATTTCTTGTGGTGA	60.478	60.021	58	487	430
Aeu1ULoc00017011.2	1U	jcf7180008763657	3312-3975(+)	1	CCGTCATCGACCTCTACAAGTG	TGGAGAATATATGAGGCGAGATGC	60.478	60.142	58	399	342
Aeu1ULoc00017011.2	1U	jcf7180008763657	3312-3975(+)	2	CCGTCATCGACCTCTACAAGTG	GCGGAGTATTTCTTGTGGTGATTT	60.478	59.844	58	484	427
Aeu1ULoc00017011.2	1U	jcf7180008763657	3312-3975(+)	3	CCGTCATCGACCTCTACAAGTG	TAGCGGAGTATTTCTTGTGGTGAT	60.478	59.838	58	486	429
Aeu1ULoc00017011.2	1U	jcf7180008763657	3312-3975(+)	4	CCGTCATCGACCTCTACAAGTG	GGGTGACTGGCTTTACTTGTTTAG	60.478	59.784	58	507	450
Aeu1ULoc00017045.1	1U	jcf7180008763660	840-2235(+)	0	AAGCCTATCGACGCCATCTG	TCCGTCCCATAATGTAAGACGTTT	59.967	60.082	32	478	447
Aeu1ULoc00017045.1	1U	jcf7180008763660	840-2235(+)	1	CAAGCCTATCGACGCCATCT	TCCGTCCCATAATGTAAGACGTTT	59.967	60.082	31	478	448
Aeu1ULoc00017045.1	1U	jcf7180008763660	840-2235(+)	2	AAGCCTATCGACGCCATCTG	TATTATGGGACGGAGGGAGTACAT	59.967	60.203	32	422	391
Aeu1ULoc00017045.1	1U	jcf7180008763660	840-2235(+)	3	AAGCCTATCGACGCCATCTG	ATATTATGGGACGGAGGGAGTACA	59.967	60.203	32	423	392
Aeu1ULoc00017045.1	1U	jcf7180008763660	840-2235(+)	4	CAAGCCTATCGACGCCATCT	TATTATGGGACGGAGGGAGTACAT	59.967	60.203	31	422	392
Aeu1ULoc00017140.1	1U	jcf7180008763770	4719-6263(-)	0	CACTGGACGCAAGATCATTGG	AAAGTGCACACATACAACCATGAG	59.601	60.023	14	466	453
Aeu1ULoc00017140.1	1U	jcf7180008763770	4719-6263(-)	1	CCACTGGACGCAAGATCATTG	AAAGTGCACACATACAACCATGAG	59.601	60.023	13	466	454
Aeu1ULoc00017140.1	1U	jcf7180008763770	4719-6263(-)	2	CACTGGACGCAAGATCATTGG	AAGCCAATCCCTACTCCAAATCAT	59.601	60.079	14	502	489
Aeu1ULoc00017140.1	1U	jcf7180008763770	4719-6263(-)	3	CCACTGGACGCAAGATCATTG	AAGCCAATCCCTACTCCAAATCAT	59.601	60.079	13	502	490
Aeu1ULoc00017140.1	1U	jcf7180008763770	4719-6263(-)	4	CACTGGACGCAAGATCATTGG	AATCATCACAAGCCAATCCCTACT	59.601	60.08	14	511	498
Aeu1ULoc00017300.2	1U	jcf7180008765596	1199-2006(+)	0	AAGACGATCAAGCCATTCGTCAAT	TCATGATGTGACAGTTCCACAGAT	61.158	60.02	19	378	360
Aeu1ULoc00017300.2	1U	jcf7180008765596	1199-2006(+)	1	AAGACGATCAAGCCATTCGTCAAT	TCGGGCAGTTTTGACTGTAGATAA	61.158	60.021	19	433	415
Aeu1ULoc00017300.2	1U	jcf7180008765596	1199-2006(+)	2	AAGACGATCAAGCCATTCGTCAAT	ATAACAAAAACGGACTGTGTCACC	61.158	59.964	19	413	395
Aeu1ULoc00017300.2	1U	jcf7180008765596	1199-2006(+)	3	AAGACGATCAAGCCATTCGTCAAT	ACACCACAGATTTAGTGGGATCTC	61.158	60.081	19	480	462
Aeu1ULoc00017300.2	1U	jcf7180008765596	1199-2006(+)	4	AAGACGATCAAGCCATTCGTCAAT	CGGGCAGTTTTGACTGTAGATAAC	61.158	59.907	19	432	414
Aeu1ULoc00017339.1	1U	jcf7180008765625	1570-2639(+)	0	CTCATTTTAGTCCAGCGATGCG	GTGTACAAGTGATGCTAGATGTGC	60.033	59.967	8	477	470
Aeu1ULoc00017339.1	1U	jcf7180008765625	1570-2639(+)	1	CTCATTTTAGTCCAGCGATGCG	ACAAGTGATGCTAGATGTGCCATA	60.033	60.142	8	473	466
Aeu1ULoc00017339.1	1U	jcf7180008765625	1570-2639(+)	2	CTCATTTTAGTCCAGCGATGCG	TACAAGTGATGCTAGATGTGCCAT	60.033	60.142	8	474	467
Aeu1ULoc00017339.1	1U	jcf7180008765625	1570-2639(+)	3	CTCATTTTAGTCCAGCGATGCG	GGGGAAGGGTATAGTGTACAAGTG	60.033	60.142	8	490	483
Aeu1ULoc00017339.1	1U	jcf7180008765625	1570-2639(+)	4	CTCATTTTAGTCCAGCGATGCG	TTCCATTTTACTCCAACCATGCTG	60.033	59.78	8	349	342
Aeu1ULoc00017353.2	1U	jcf7180008765642	11123-13512(-)	0	TTCGTCTTTGGCTTCTACTGGATC	TAGCCACAAGGAAACACCAATCTA	60.621	59.958	44	374	331
Aeu1ULoc00017353.2	1U	jcf7180008765642	11123-13512(-)	1	CTTCGTCTTTGGCTTCTACTGGAT	TAGCCACAAGGAAACACCAATCTA	60.622	59.958	43	374	332
Aeu1ULoc00017353.2	1U	jcf7180008765642	11123-13512(-)	2	TTCGTCTTTGGCTTCTACTGGATC	AGGAAACACCAATCTACCTGCTAG	60.621	60.081	44	366	323
Aeu1ULoc00017353.2	1U	jcf7180008765642	11123-13512(-)	3	TTCGTCTTTGGCTTCTACTGGATC	GAAACACCAATCTACCTGCTAGGA	60.621	60.081	44	364	321
Aeu1ULoc00017353.2	1U	jcf7180008765642	11123-13512(-)	4	TTCGTCTTTGGCTTCTACTGGATC	CTAGGACTCAACAAGACATGCTCT	60.621	60.082	44	346	303
Aeu1ULoc00017374.2	1U	jcf7180008765664	2-891(+)	0	GGTGTTCTTGACTACGAGCAATTT	CTTGTCCATAGCAAAATAAGCGGT	59.787	59.904	14	448	435
Aeu1ULoc00017374.2	1U	jcf7180008765664	2-891(+)	1	GGTGTTCTTGACTACGAGCAATTT	ACTTGTCCATAGCAAAATAAGCGG	59.787	59.904	14	449	436
Aeu1ULoc00017374.2	1U	jcf7180008765664	2-891(+)	2	GGTGTTCTTGACTACGAGCAATTT	ATTGTGGGGCCTAATAGTCGATTT	59.787	60.141	14	360	347
Aeu1ULoc00017374.2	1U	jcf7180008765664	2-891(+)	3	GGTGTTCTTGACTACGAGCAATTT	ATCACCAGTTGTATGCGTCTATGT	59.787	60.142	14	276	263
Aeu1ULoc00017374.2	1U	jcf7180008765664	2-891(+)	4	GGTGTTCTTGACTACGAGCAATTT	AGCGGTATAGCTCCTTCTTCTTTT	59.787	59.837	14	430	417
Aeu1ULoc00017422.1	1U	jcf7180008765747	2553-3751(+)	0	AAATCTACCACCCCGACAAGTAC	TTTGATCTCTGTCTCTCGGTGAAG	60.056	60.083	65	427	363
Aeu1ULoc00017422.1	1U	jcf7180008765747	2553-3751(+)	1	AAATCTACCACCCCGACAAGTAC	CTTTGATCTCTGTCTCTCGGTGAA	60.056	60.083	65	428	364
Aeu1ULoc00017422.1	1U	jcf7180008765747	2553-3751(+)	2	CAAATCTACCACCCCGACAAGTA	TTTGATCTCTGTCTCTCGGTGAAG	60.056	60.083	64	427	364
Aeu1ULoc00017422.1	1U	jcf7180008765747	2553-3751(+)	3	CAAATCTACCACCCCGACAAGTA	CTTTGATCTCTGTCTCTCGGTGAA	60.056	60.083	64	428	365
Aeu1ULoc00017422.1	1U	jcf7180008765747	2553-3751(+)	4	AAATCTACCACCCCGACAAGTAC	CCTTCCCTTTGATCTCTGTCTCTC	60.056	60.142	65	434	370
Aeu1ULoc00017436.3	1U	jcf7180008765910	4462-5509(+)	0	TGATAAGCGATTCTTCCCAGCTAA	ACATTTAAGCAAGCCTGTCAGAAC	59.899	60.023	41	494	454
Aeu1ULoc00017436.3	1U	jcf7180008765910	4462-5509(+)	1	TGATAAGCGATTCTTCCCAGCTAA	CACATTTAAGCAAGCCTGTCAGAA	59.899	60.023	41	495	455
Aeu1ULoc00017436.3	1U	jcf7180008765910	4462-5509(+)	2	TGATAAGCGATTCTTCCCAGCTAA	AAATGTGGCACAAGTCTGCTTAAA	59.899	59.901	41	444	404
Aeu1ULoc00017436.3	1U	jcf7180008765910	4462-5509(+)	3	TGATAAGCGATTCTTCCCAGCTAA	AAAATGTGGCACAAGTCTGCTTAA	59.899	59.901	41	445	405
Aeu1ULoc00017436.3	1U	jcf7180008765910	4462-5509(+)	4	ACTCTGATAAGCGATTCTTCCCAG	ACATTTAAGCAAGCCTGTCAGAAC	60.202	60.023	37	494	458
Aeu1ULoc00017542.1	1U	jcf7180008768281	597-1944(+)	0	CCCACCTTCTTCGAGATGTCC	CTGTCTTCCCTGGCTAACTACATT	60.135	60.081	25	333	309
Aeu1ULoc00017542.1	1U	jcf7180008768281	597-1944(+)	1	CCCACCTTCTTCGAGATGTCC	ATATTGCGTGTTACTGTCTTCCCT	60.135	60.081	25	346	322
Aeu1ULoc00017542.1	1U	jcf7180008768281	597-1944(+)	2	CCCACCTTCTTCGAGATGTCC	CCCAAGTCATTGCAGCTAATCAAA	60.135	60.082	25	431	407
Aeu1ULoc00017542.1	1U	jcf7180008768281	597-1944(+)	3	CCCACCTTCTTCGAGATGTCC	TGTCTTCCCTGGCTAACTACATTT	60.135	59.711	25	332	308
Aeu1ULoc00017542.1	1U	jcf7180008768281	597-1944(+)	4	CCCACCTTCTTCGAGATGTCC	TACCCAAGTCATTGCAGCTAATCA	60.135	60.324	25	433	409
Aeu1ULoc00017880.1	1U	jcf7180008771062	7016-7805(-)	0	AGGAATTCAAGAGCAACAAAAGCA	ACTGGGCTATGGTGAAAGAGAAAT	59.9	60.018	31	369	339
Aeu1ULoc00017880.1	1U	jcf7180008771062	7016-7805(-)	1	AGGAATTCAAGAGCAACAAAAGCA	ACATAGAAGTGTGTTGCTAGGTGT	59.9	59.96	31	529	499
Aeu1ULoc00017880.1	1U	jcf7180008771062	7016-7805(-)	2	AGGAATTCAAGAGCAACAAAAGCA	TTAACACTGGGCTATGGTGAAAGA	59.9	59.958	31	374	344
Aeu1ULoc00017880.1	1U	jcf7180008771062	7016-7805(-)	3	AGGAATTCAAGAGCAACAAAAGCA	TCTTAACACTGGGCTATGGTGAAA	59.9	59.958	31	376	346
Aeu1ULoc00017880.1	1U	jcf7180008771062	7016-7805(-)	4	CTTCTGGAGGAATTCAAGAGCAAC	ACTGGGCTATGGTGAAAGAGAAAT	59.844	60.018	24	369	346
Aeu1ULoc00017885.1	1U	jcf7180008771084	4162-5468(-)	0	TGCTTGTTCAAGTCGATTTCACAG	CTTGGGTGGGATGTGTCTTAAGTA	60.261	60.02	70	514	445
Aeu1ULoc00017885.1	1U	jcf7180008771084	4162-5468(-)	1	TGCTTGTTCAAGTCGATTTCACAG	TGTTTGACATAGCTTTGAGCCTTG	60.261	60.023	70	569	500
Aeu1ULoc00017885.1	1U	jcf7180008771084	4162-5468(-)	2	ATGCTTGTTCAAGTCGATTTCACA	CTTGGGTGGGATGTGTCTTAAGTA	59.724	60.02	69	514	446
Aeu1ULoc00017885.1	1U	jcf7180008771084	4162-5468(-)	3	TGCTTGTTCAAGTCGATTTCACAG	GAGCCTTGGTAAAATTCAGGATCG	60.261	59.964	70	553	484
Aeu1ULoc00017885.1	1U	jcf7180008771084	4162-5468(-)	4	ATGCTTGTTCAAGTCGATTTCACA	GAGCCTTGGTAAAATTCAGGATCG	59.724	59.964	69	553	485
Aeu1ULoc00017896.3	1U	jcf7180008771086	2269-4184(+)	0	GAGAACATCAACAACAAGCTGCAG	ACGAAACAGATATCAACCACCTCA	61.08	60.021	6	295	290
Aeu1ULoc00017896.3	1U	jcf7180008771086	2269-4184(+)	1	GAGAACATCAACAACAAGCTGCAG	AAGCAAGCCAATGAGGTAAACTTC	61.08	60.022	6	444	439
Aeu1ULoc00017896.3	1U	jcf7180008771086	2269-4184(+)	2	GAGAACATCAACAACAAGCTGCAG	ATCTCACAAACAAGTACAGCAAGC	61.08	60.024	6	330	325
Aeu1ULoc00017896.3	1U	jcf7180008771086	2269-4184(+)	3	GAGAACATCAACAACAAGCTGCAG	ATTAAGAGGTGGCTTGTTCTAGGG	61.08	60.08	6	496	491
Aeu1ULoc00017896.3	1U	jcf7180008771086	2269-4184(+)	4	GAGAACATCAACAACAAGCTGCAG	GCAAATACGTACACAGTTCAGCTT	61.08	60.084	6	354	349
Aeu1ULoc00018069.2	1U	jcf7180008773441	225-834(+)	0	TTTACAACGTCGTGAGGAACCAAT	AACACCAAGTACAGAGTAGACGTC	60.979	60.023	38	464	427
Aeu1ULoc00018069.2	1U	jcf7180008773441	225-834(+)	1	TTTACAACGTCGTGAGGAACCAAT	AGCTAAACGAACAGCTTAACCAAC	60.979	60.024	38	288	251
Aeu1ULoc00018069.2	1U	jcf7180008773441	225-834(+)	2	TTTACAACGTCGTGAGGAACCAAT	ACCACGGTTCTCGATCATAATCAA	60.979	60.142	38	334	297
Aeu1ULoc00018069.2	1U	jcf7180008773441	225-834(+)	3	TTTACAACGTCGTGAGGAACCAAT	AACCACGGTTCTCGATCATAATCA	60.979	60.142	38	335	298
Aeu1ULoc00018069.2	1U	jcf7180008773441	225-834(+)	4	TTTACAACGTCGTGAGGAACCAAT	TACAACCACGGTTCTCGATCATAA	60.979	59.842	38	338	301
Aeu1ULoc00018255.3	1U	jcf7180008774115	63-1505(+)	0	TGAAGCTCGTGAAGAACTGCTT	TATTAGCTCCTAATCCGCACCATC	60.484	60.082	20	290	271
Aeu1ULoc00018255.3	1U	jcf7180008774115	63-1505(+)	1	TGAAGCTCGTGAAGAACTGCTT	GCACCATCAGCAAGTTAATTCTGT	60.484	60.083	20	274	255
Aeu1ULoc00018255.3	1U	jcf7180008774115	63-1505(+)	2	TGAAGCTCGTGAAGAACTGCTT	TTGCCAACTTCTGCATAAACAACT	60.484	59.901	20	383	364
Aeu1ULoc00018255.3	1U	jcf7180008774115	63-1505(+)	3	GTGAAGCTCGTGAAGAACTGCTT	TATTAGCTCCTAATCCGCACCATC	61.592	60.082	19	290	272
Aeu1ULoc00018255.3	1U	jcf7180008774115	63-1505(+)	4	GTGAAGCTCGTGAAGAACTGCTT	GCACCATCAGCAAGTTAATTCTGT	61.592	60.083	19	274	256
Aeu1ULoc00018310.1	1U	jcf7180008775023	2759-4742(-)	0	CTTAAGACCACCTGCATCGAGAAG	AACAACTCGACGCCCAAATTAAAT	61.208	60.023	26	347	322
Aeu1ULoc00018310.1	1U	jcf7180008775023	2759-4742(-)	1	CTTAAGACCACCTGCATCGAGAAG	AATCACACGTTCAATTCTGCAACT	61.208	59.963	26	513	488
Aeu1ULoc00018310.1	1U	jcf7180008775023	2759-4742(-)	2	CTTAAGACCACCTGCATCGAGAAG	AATTGGGAAACTGCACAACGTAAT	61.208	59.961	26	409	384
Aeu1ULoc00018310.1	1U	jcf7180008775023	2759-4742(-)	3	CTTAAGACCACCTGCATCGAGAAG	CGCCCAAATTAAATGGTTAAGGGT	61.208	60.081	26	337	312
Aeu1ULoc00018310.1	1U	jcf7180008775023	2759-4742(-)	4	CTTAAGACCACCTGCATCGAGAAG	ACGCCCAAATTAAATGGTTAAGGG	61.208	60.081	26	338	313
Aeu1ULoc00018345.2	1U	jcf7180008775358	378-1033(+)	0	CAGGACGAGGAGCTGTATGATG	AATTACGATCACTACCTACCCTGC	60.288	59.961	24	336	313
Aeu1ULoc00018345.2	1U	jcf7180008775358	378-1033(+)	1	CAGGACGAGGAGCTGTATGATG	ATTTGCTAAACCCTGAATCAGCTG	60.288	59.841	24	488	465
Aeu1ULoc00018345.2	1U	jcf7180008775358	378-1033(+)	2	CAGGACGAGGAGCTGTATGATG	TAAACCCTGAATCAGCTGGTTCTT	60.288	60.203	24	482	459
Aeu1ULoc00018345.2	1U	jcf7180008775358	378-1033(+)	3	CAGGACGAGGAGCTGTATGATG	TTTGTACCACATGCAGAGTATCCT	60.288	59.775	24	418	395
Aeu1ULoc00018345.2	1U	jcf7180008775358	378-1033(+)	4	CAGGACGAGGAGCTGTATGATG	ACGAATTACGATCACTACCTACCC	60.288	59.723	24	339	316
Aeu1ULoc00018355.1	1U	jcf7180008775631	208-938(+)	0	AGGCATTCCTAACACATCTTCACA	CAGTAAACCTCCAACTTTGCTCAG	60.263	60.024	58	290	233
Aeu1ULoc00018355.1	1U	jcf7180008775631	208-938(+)	1	CCTAACACATCTTCACAACTGCAA	CAGTAAACCTCCAACTTTGCTCAG	59.724	60.024	65	290	226
Aeu1ULoc00018355.1	1U	jcf7180008775631	208-938(+)	2	CCTCCAGAAGAAAAGGCATTCCTA	CAGTAAACCTCCAACTTTGCTCAG	60.325	60.024	45	290	246
Aeu1ULoc00018355.1	1U	jcf7180008775631	208-938(+)	3	GGATACCTCCAGAAGAAAAGGCAT	CAGTAAACCTCCAACTTTGCTCAG	60.386	60.024	40	290	251
Aeu1ULoc00018355.1	1U	jcf7180008775631	208-938(+)	4	AGGCATTCCTAACACATCTTCACA	TTGTTCAGGGAAAGTCCTACTTGT	60.263	59.835	58	519	462
Aeu1ULoc00018513.1	1U	jcf7180008779602	926-1905(-)	0	CAGTGGACCATGCAGATCGAG	GAAAGATGCCATGACATTACAGCA	60.805	59.903	56	496	441
Aeu1ULoc00018513.1	1U	jcf7180008779602	926-1905(-)	1	CAGTGGACCATGCAGATCGAG	GCAGAAAGATGCCATGACATTACA	60.805	59.903	56	499	444
Aeu1ULoc00018513.1	1U	jcf7180008779602	926-1905(-)	2	CAGTGGACCATGCAGATCGAG	GCCATGACATTACAGCATAACCAA	60.805	59.902	56	489	434
Aeu1ULoc00018513.1	1U	jcf7180008779602	926-1905(-)	3	CAGTGGACCATGCAGATCGAG	GCTGCAAGAGTAATGTAAAGAGCC	60.805	60.202	56	537	482
Aeu1ULoc00018513.1	1U	jcf7180008779602	926-1905(-)	4	CAGTGGACCATGCAGATCGAG	AAAGACCATACAAACAGATGTGCC	60.805	59.782	56	449	394
Aeu1ULoc00018538.1	1U	jcf7180008780483	10201-11656(+)	0	TCTGCTTCCTCTTCTCATCACTTG	CTTGCTGCATTTCCACTTCACTAA	60.323	60.023	67	477	411
Aeu1ULoc00018538.1	1U	jcf7180008780483	10201-11656(+)	1	GTCTGCTTCCTCTTCTCATCACTT	CTTGCTGCATTTCCACTTCACTAA	60.323	60.023	66	477	412
Aeu1ULoc00018538.1	1U	jcf7180008780483	10201-11656(+)	2	TCTGCTTCCTCTTCTCATCACTTG	GTATGCACAGGAAGATTTGAGCTC	60.323	59.965	67	335	269
Aeu1ULoc00018538.1	1U	jcf7180008780483	10201-11656(+)	3	GTCTGCTTCCTCTTCTCATCACTT	GTATGCACAGGAAGATTTGAGCTC	60.323	59.965	66	335	270
Aeu1ULoc00018538.1	1U	jcf7180008780483	10201-11656(+)	4	TCTGCTTCCTCTTCTCATCACTTG	CATTACTCAAGGTCTTGCTGCATT	60.323	59.843	67	490	424
Aeu1ULoc00018691.1	1U	jcf7180008781025	3082-3742(-)	0	GATTTCTCCGTCTTCGACATCAAC	GAAAGCTGATCATCTGACCATTCG	59.968	60.025	70	529	460
Aeu1ULoc00018691.1	1U	jcf7180008781025	3082-3742(-)	1	AGATTTCTCCGTCTTCGACATCAA	GAAAGCTGATCATCTGACCATTCG	60.082	60.025	69	529	461
Aeu1ULoc00018691.1	1U	jcf7180008781025	3082-3742(-)	2	TTCTCAGAGATTTCTCCGTCTTCG	GAAAGCTGATCATCTGACCATTCG	60.143	60.025	62	529	468
Aeu1ULoc00018691.1	1U	jcf7180008781025	3082-3742(-)	3	GATTTCTCCGTCTTCGACATCAAC	ACTTGCTGAGTTGACTTCAAGAGA	59.968	60.142	70	551	482
Aeu1ULoc00018691.1	1U	jcf7180008781025	3082-3742(-)	4	GATTTCTCCGTCTTCGACATCAAC	GCTGTTTACTGCTATGCATCAACA	59.968	60.143	70	287	218
Aeu1ULoc00018718.1	1U	jcf7180008781064	1442-2588(-)	0	CTGCACTGTTCAGTTTACTCCAAG	CTTGCAATTCAACAAGGCGAAAAA	60.025	59.966	19	478	460
Aeu1ULoc00018718.1	1U	jcf7180008781064	1442-2588(-)	1	CTGCACTGTTCAGTTTACTCCAAG	GCAATTCAACAAGGCGAAAAACTT	60.025	59.966	19	475	457
Aeu1ULoc00018718.1	1U	jcf7180008781064	1442-2588(-)	2	CTGCACTGTTCAGTTTACTCCAAG	TATTATGGGACGGAGGGGGTATAA	60.025	59.953	19	356	338
Aeu1ULoc00018718.1	1U	jcf7180008781064	1442-2588(-)	3	CTGCACTGTTCAGTTTACTCCAAG	TTATATTATGGGACGGAGGGGGTA	60.025	59.953	19	359	341
Aeu1ULoc00018718.1	1U	jcf7180008781064	1442-2588(-)	4	CTGCACTGTTCAGTTTACTCCAAG	CAAGGCGAAAAACTTCGTAGACAT	60.025	60.084	19	466	448
Aeu1ULoc00018733.1	1U	jcf7180008781131	1747-2435(-)	0	GTGATGACACAGTTTTCGGACTTC	TGAGTAGCCTACAAACTCTTGCAA	60.319	60.202	72	471	400
Aeu1ULoc00018733.1	1U	jcf7180008781131	1747-2435(-)	1	GTGATGACACAGTTTTCGGACTTC	TGATTTGCCGGTATGAACAAGTTT	60.319	59.72	72	561	490
Aeu1ULoc00018733.1	1U	jcf7180008781131	1747-2435(-)	2	GTGATGACACAGTTTTCGGACTTC	TTGATTTGCCGGTATGAACAAGTT	60.319	59.72	72	562	491
Aeu1ULoc00018733.1	1U	jcf7180008781131	1747-2435(-)	3	GTGATGACACAGTTTTCGGACTTC	TCCAATCCCAGAATCTTACACCAA	60.319	59.709	72	373	302
Aeu1ULoc00018733.1	1U	jcf7180008781131	1747-2435(-)	4	GTGATGACACAGTTTTCGGACTTC	TTCCAATCCCAGAATCTTACACCA	60.319	59.709	72	374	303
Aeu1ULoc00018905.1	1U	jcf7180008781617	3203-3798(+)	0	GACGATTGCTGGCTCCTCATC	TAGGCAAAGCAGACTAGTAGCAAA	61.139	60.021	29	370	342
Aeu1ULoc00018905.1	1U	jcf7180008781617	3203-3798(+)	1	GACGATTGCTGGCTCCTCATC	TTAGGCAAAGCAGACTAGTAGCAA	61.139	60.021	29	371	343
Aeu1ULoc00018905.1	1U	jcf7180008781617	3203-3798(+)	2	GACGATTGCTGGCTCCTCATC	CTCTGGACGTGAACTAGTAGTACG	61.139	59.967	29	436	408
Aeu1ULoc00018905.1	1U	jcf7180008781617	3203-3798(+)	3	GACGATTGCTGGCTCCTCATC	GATCGATTCTCTGGACGTGAACTA	61.139	59.965	29	444	416
Aeu1ULoc00018905.1	1U	jcf7180008781617	3203-3798(+)	4	GACGATTGCTGGCTCCTCATC	ATCGATTCTCTGGACGTGAACTAG	61.139	59.964	29	443	415
Aeu1ULoc00019004.2	1U	jcf7180008781792	9195-10294(-)	0	GAATCAAGCCAAATTCCATCTGCA	CTGATGAGATTTAAAGGGCAGCAG	60.382	59.964	76	466	391
Aeu1ULoc00019004.2	1U	jcf7180008781792	9195-10294(-)	1	GAATCAAGCCAAATTCCATCTGCA	TGCTTGAGCTATATTCCATCCACA	60.382	59.897	76	404	329
Aeu1ULoc00019004.2	1U	jcf7180008781792	9195-10294(-)	2	GAATCAAGCCAAATTCCATCTGCA	AACCAGAAGATGAACAGACTGGAA	60.382	59.897	76	442	367
Aeu1ULoc00019004.2	1U	jcf7180008781792	9195-10294(-)	3	GAATCAAGCCAAATTCCATCTGCA	TCCACCCAGTTTTCCCAAATTCTA	60.382	60.141	76	289	214
Aeu1ULoc00019004.2	1U	jcf7180008781792	9195-10294(-)	4	GAATCAAGCCAAATTCCATCTGCA	TTTCCACCCAGTTTTCCCAAATTC	60.382	60.142	76	291	216
Aeu1ULoc00019039.1	1U	jcf7180008781934	5320-6094(+)	0	AACAATGACTGGGAGAAGGTTCTT	CAATGTGCACTACCAATCTAGCAG	60.141	59.965	60	551	492
Aeu1ULoc00019039.1	1U	jcf7180008781934	5320-6094(+)	1	TTGAAGGAACAATGACTGGGAGAA	CAATGTGCACTACCAATCTAGCAG	60.141	59.965	53	551	499
Aeu1ULoc00019039.1	1U	jcf7180008781934	5320-6094(+)	2	TTTGAAGGAACAATGACTGGGAGA	CAATGTGCACTACCAATCTAGCAG	60.141	59.965	52	551	500
Aeu1ULoc00019039.1	1U	jcf7180008781934	5320-6094(+)	3	AACAATGACTGGGAGAAGGTTCTT	GGAGGGGCTAATGTGAGTACTAAG	60.141	59.961	60	388	329
Aeu1ULoc00019039.1	1U	jcf7180008781934	5320-6094(+)	4	TTGAAGGAACAATGACTGGGAGAA	GGAGGGGCTAATGTGAGTACTAAG	60.141	59.961	53	388	336
Aeu1ULoc00019093.2	1U	jcf7180008782401	7709-8360(-)	0	GCAACAGCTGATCGAAAATTACCT	GTCCTCAAGCAAATCCAACCTTAC	60.143	60.083	58	511	454
Aeu1ULoc00019093.2	1U	jcf7180008782401	7709-8360(-)	1	GCAACAGCTGATCGAAAATTACCT	CTAGCCATGTGCCATTTCAATCAA	60.143	60.142	58	327	270
Aeu1ULoc00019093.2	1U	jcf7180008782401	7709-8360(-)	2	GCAACAGCTGATCGAAAATTACCT	CTAAGGTCCTCAAGCAAATCCAAC	60.143	59.843	58	516	459
Aeu1ULoc00019093.2	1U	jcf7180008782401	7709-8360(-)	3	GCAACAGCTGATCGAAAATTACCT	TCCTCAAGCAAATCCAACCTTACT	60.143	60.203	58	510	453
Aeu1ULoc00019093.2	1U	jcf7180008782401	7709-8360(-)	4	GCAACAGCTGATCGAAAATTACCT	ACTAAGGTCCTCAAGCAAATCCAA	60.143	60.203	58	517	460
Aeu1ULoc00019135.1	1U	jcf7180008782503	186-1522(+)	0	CAGGATTTCATGAGGGCCTTTTTC	AATGTCCAACGTGCCAAAAGTAAT	60.382	59.961	56	336	281
Aeu1ULoc00019135.1	1U	jcf7180008782503	186-1522(+)	1	CAGGATTTCATGAGGGCCTTTTTC	AAATGTCCAACGTGCCAAAAGTAA	60.382	60.142	56	337	282
Aeu1ULoc00019135.1	1U	jcf7180008782503	186-1522(+)	2	CAGGATTTCATGAGGGCCTTTTTC	TTAAATGTCCAACGTGCCAAAAGT	60.382	60.142	56	339	284
Aeu1ULoc00019135.1	1U	jcf7180008782503	186-1522(+)	3	CAGGATTTCATGAGGGCCTTTTTC	ACATTTAAATGTCCAACGTGCCAA	60.382	60.202	56	343	288
Aeu1ULoc00019135.1	1U	jcf7180008782503	186-1522(+)	4	TGGTTAACCAGGATTTCATGAGGG	AATGTCCAACGTGCCAAAAGTAAT	60.57	59.961	48	336	289
Aeu1ULoc00019142.1	1U	jcf7180008782651	22514-23588(+)	0	GCTTCTCCGGCATCTTCCAG	GGTAAATCAAACAGCTCCAAGACC	60.813	60.083	80	425	346
Aeu1ULoc00019142.1	1U	jcf7180008782651	22514-23588(+)	1	GCTTCTCCGGCATCTTCCAG	CAAACAGCTCCAAGACCAATACTG	60.813	60.083	80	418	339
Aeu1ULoc00019142.1	1U	jcf7180008782651	22514-23588(+)	2	GCTTCTCCGGCATCTTCCAG	CCCTGCAACCTATGAATACACAAC	60.813	59.904	80	502	423
Aeu1ULoc00019142.1	1U	jcf7180008782651	22514-23588(+)	3	GCTTCTCCGGCATCTTCCAG	CCAACACTCAAACTGAATAGCCTC	60.813	59.845	80	537	458
Aeu1ULoc00019142.1	1U	jcf7180008782651	22514-23588(+)	4	GCTTCTCCGGCATCTTCCAG	CAATCGGTAAATCAAACAGCTCCA	60.813	59.844	80	430	351
Aeu1ULoc00019158.3	1U	jcf7180008782709	1870-2794(+)	0	CAACATCTGACACTTTTCACTGCT	CTTTTCTTTTGCAGGAGGAACGAA	59.964	60.202	63	316	254
Aeu1ULoc00019158.3	1U	jcf7180008782709	1870-2794(+)	1	CAACATCTGACACTTTTCACTGCT	TTCTTTTCTTTTGCAGGAGGAACG	59.964	60.202	63	318	256
Aeu1ULoc00019158.3	1U	jcf7180008782709	1870-2794(+)	2	AGCAACATCTGACACTTTTCACTG	CTTTTCTTTTGCAGGAGGAACGAA	59.964	60.202	61	316	256
Aeu1ULoc00019158.3	1U	jcf7180008782709	1870-2794(+)	3	AGCAACATCTGACACTTTTCACTG	TTCTTTTCTTTTGCAGGAGGAACG	59.964	60.202	61	318	258
Aeu1ULoc00019158.3	1U	jcf7180008782709	1870-2794(+)	4	CAGCAACATCTGACACTTTTCACT	CTTTTCTTTTGCAGGAGGAACGAA	59.964	60.202	60	316	257
Aeu1ULoc00019212.3	1U	jcf7180008783140	1521-2359(+)	0	CCAATGCCTACGTCGATTTCAC	GGCATACAACCTTACACCTAGTCA	59.97	60.081	78	376	299
Aeu1ULoc00019212.3	1U	jcf7180008783140	1521-2359(+)	1	CCAATGCCTACGTCGATTTCAC	ACCAACGGCGTCTAGTATTAAACT	59.97	60.082	78	284	207
Aeu1ULoc00019212.3	1U	jcf7180008783140	1521-2359(+)	2	CCAATGCCTACGTCGATTTCAC	CAACCTTACACCTAGTCACATCGA	59.97	60.082	78	370	293
Aeu1ULoc00019212.3	1U	jcf7180008783140	1521-2359(+)	3	CCAATGCCTACGTCGATTTCAC	CGATCAGCAACATATGGGGAAATC	59.97	60.083	78	550	473
Aeu1ULoc00019212.3	1U	jcf7180008783140	1521-2359(+)	4	CCAATGCCTACGTCGATTTCAC	AGTATCACAATTTAACCAACGGCG	59.97	60.143	78	298	221
Aeu1ULoc00019231.2	1U	jcf7180008783297	1750-2908(-)	0	CTGCATGCTGGATCCTCTACTATT	CCTGCATATCCATACAAGACCTGA	60.02	59.959	41	372	332
Aeu1ULoc00019231.2	1U	jcf7180008783297	1750-2908(-)	1	CTGCATGCTGGATCCTCTACTATT	TCCTGCATATCCATACAAGACCTG	60.02	59.959	41	373	333
Aeu1ULoc00019231.2	1U	jcf7180008783297	1750-2908(-)	2	TGCATGCTGGATCCTCTACTATTC	CCTGCATATCCATACAAGACCTGA	60.021	59.959	42	372	331
Aeu1ULoc00019231.2	1U	jcf7180008783297	1750-2908(-)	3	TGCATGCTGGATCCTCTACTATTC	TCCTGCATATCCATACAAGACCTG	60.021	59.959	42	373	332
Aeu1ULoc00019231.2	1U	jcf7180008783297	1750-2908(-)	4	CTGCATGCTGGATCCTCTACTATT	TGGTCGGGTACAGTTTCCTTTATT	60.02	59.958	41	515	475
Aeu1ULoc00019236.2	1U	jcf7180008783392	9576-11736(-)	0	GCAAGCCCAATCTGAAGAAGAG	ATCCACTGATTAGCTTTCAAGGGT	59.577	60.018	78	387	310
Aeu1ULoc00019236.2	1U	jcf7180008783392	9576-11736(-)	1	GCAAGCCCAATCTGAAGAAGAG	AACAAGATGAAGTACAGAGACCCC	59.577	60.02	78	546	469
Aeu1ULoc00019236.2	1U	jcf7180008783392	9576-11736(-)	2	GCAAGCCCAATCTGAAGAAGAG	CAAGATGAAGTACAGAGACCCCAA	59.577	60.02	78	544	467
Aeu1ULoc00019236.2	1U	jcf7180008783392	9576-11736(-)	3	GCAAGCCCAATCTGAAGAAGAG	TGACACGAAATAGTAAGCAGACCA	59.577	60.022	78	506	429
Aeu1ULoc00019236.2	1U	jcf7180008783392	9576-11736(-)	4	GCAAGCCCAATCTGAAGAAGAG	ACTAATCGCATCCACTGATTAGCT	59.577	59.96	78	396	319
Aeu1ULoc00019273.1	1U	jcf7180008783909	6461-7338(-)	0	AACTGTGTTGAGCGATTCTTCAAG	CCGAGCCTGTTTATTTCAAGTGTT	60.025	60.023	50	275	226
Aeu1ULoc00019273.1	1U	jcf7180008783909	6461-7338(-)	1	CTTGAACTGTGTTGAGCGATTCTT	CCGAGCCTGTTTATTTCAAGTGTT	60.025	60.023	46	275	230
Aeu1ULoc00019273.1	1U	jcf7180008783909	6461-7338(-)	2	GAACTGTGTTGAGCGATTCTTCAA	CCGAGCCTGTTTATTTCAAGTGTT	60.025	60.023	49	275	227
Aeu1ULoc00019273.1	1U	jcf7180008783909	6461-7338(-)	3	TTGAACTGTGTTGAGCGATTCTTC	CCGAGCCTGTTTATTTCAAGTGTT	60.025	60.023	47	275	229
Aeu1ULoc00019273.1	1U	jcf7180008783909	6461-7338(-)	4	ATTCCCTAACTATAGAGGGGAGGG	CCGAGCCTGTTTATTTCAAGTGTT	59.953	60.023	7	275	269
Aeu1ULoc00019282.1	1U	jcf7180008783963	8972-9734(-)	0	GTCTACGAAGACCAAGTCGGC	AAAAGCCGTGCATCTACAATGAAA	60.732	60.022	69	515	447
Aeu1ULoc00019282.1	1U	jcf7180008783963	8972-9734(-)	1	GTCTACGAAGACCAAGTCGGC	AAAAAGCCGTGCATCTACAATGAA	60.732	60.022	69	516	448
Aeu1ULoc00019282.1	1U	jcf7180008783963	8972-9734(-)	2	GTCTACGAAGACCAAGTCGGC	TCAAACCAATAAGTTCCAGAACGC	60.732	60.024	69	434	366
Aeu1ULoc00019282.1	1U	jcf7180008783963	8972-9734(-)	3	GTCTACGAAGACCAAGTCGGC	ACTTCTATTTGTCCGCAAAAGCAA	60.732	59.963	69	468	400
Aeu1ULoc00019282.1	1U	jcf7180008783963	8972-9734(-)	4	GTCTACGAAGACCAAGTCGGC	GAAGAAATCACTCAAAAGGCCCAA	60.732	59.961	69	293	225
Aeu1ULoc00019340.1	1U	jcf7180008784048	17046-18521(-)	0	CTCCCTCGCCATCTACCTCA	ATATTTCCTAGCAAAAGGGAGGCA	60.468	60.079	64	287	224
Aeu1ULoc00019340.1	1U	jcf7180008784048	17046-18521(-)	1	CTCCCTCGCCATCTACCTCA	AGAAGAAGCCAACGAGTATAGCAA	60.468	60.082	64	337	274
Aeu1ULoc00019340.1	1U	jcf7180008784048	17046-18521(-)	2	CTCCCTCGCCATCTACCTCA	AAGAAGAAGCCAACGAGTATAGCA	60.468	60.082	64	338	275
Aeu1ULoc00019340.1	1U	jcf7180008784048	17046-18521(-)	3	CTCCCTCGCCATCTACCTCA	ACGAGTATAGCAAACATACAGCCA	60.468	60.142	64	326	263
Aeu1ULoc00019340.1	1U	jcf7180008784048	17046-18521(-)	4	CTCCCTCGCCATCTACCTCA	GTAATGCTCAAGCGAGAACAAGAA	60.468	59.848	64	357	294
Aeu1ULoc00019367.1	1U	jcf7180008784207	1879-3472(+)	0	TAAAGAAGGGCACTTTCACCAAAG	GATCAAAGAGGCATATCACGCAAA	59.659	59.964	8	295	288
Aeu1ULoc00019367.1	1U	jcf7180008784207	1879-3472(+)	1	CTAAAGAAGGGCACTTTCACCAAA	GATCAAAGAGGCATATCACGCAAA	59.659	59.964	7	295	289
Aeu1ULoc00019367.1	1U	jcf7180008784207	1879-3472(+)	2	TAAAGAAGGGCACTTTCACCAAAG	GAAGATCAAAGAGGCATATCACGC	59.659	60.084	8	298	291
Aeu1ULoc00019367.1	1U	jcf7180008784207	1879-3472(+)	3	CTAAAGAAGGGCACTTTCACCAAA	GAAGATCAAAGAGGCATATCACGC	59.659	60.084	7	298	292
Aeu1ULoc00019367.1	1U	jcf7180008784207	1879-3472(+)	4	CACTTTCACCAAAGAGGAGGAGAA	GATCAAAGAGGCATATCACGCAAA	60.445	59.964	18	295	278
Aeu1ULoc00019576.1	1U	jcf7180008786472	6043-7605(+)	0	CTGTCCTTCCACCAGGTCTTC	AAGCTGCCGACTTCCTAATTTAGA	59.997	60.081	46	441	396
Aeu1ULoc00019576.1	1U	jcf7180008786472	6043-7605(+)	1	CTGTCCTTCCACCAGGTCTTC	AGGTCCATGATAGGCTTCTTTCTC	59.997	59.898	46	515	470
Aeu1ULoc00019576.1	1U	jcf7180008786472	6043-7605(+)	2	CTGTCCTTCCACCAGGTCTTC	GGTCCATGATAGGCTTCTTTCTCA	59.997	60.142	46	514	469
Aeu1ULoc00019576.1	1U	jcf7180008786472	6043-7605(+)	3	CTGTCCTTCCACCAGGTCTTC	GACTACATACGGACTGAAACGAGT	59.997	60.143	46	318	273
Aeu1ULoc00019576.1	1U	jcf7180008786472	6043-7605(+)	4	CTGTCCTTCCACCAGGTCTTC	CTACATACGGACTGAAACGAGTGA	59.997	60.143	46	316	271
Aeu1ULoc00019590.1	1U	jcf7180008786588	3553-4582(+)	0	CTCCTCCTCCTCCCCTTCAG	GTTAACTGAACCTAGTGTTTGCCC	60.398	60.023	37	356	320
Aeu1ULoc00019590.1	1U	jcf7180008786588	3553-4582(+)	1	CTCCTCCTCCTCCCCTTCAG	CATGTTGAACCAGTTGGATTTGGA	60.398	59.961	37	332	296
Aeu1ULoc00019590.1	1U	jcf7180008786588	3553-4582(+)	2	CTCCTCCTCCTCCCCTTCAG	ATGTTGAACCAGTTGGATTTGGAC	60.398	59.961	37	331	295
Aeu1ULoc00019590.1	1U	jcf7180008786588	3553-4582(+)	3	CTCCTCCTCCTCCCCTTCAG	GAGTGAAGAGATGCAAAGTAGTGC	60.398	59.907	37	447	411
Aeu1ULoc00019590.1	1U	jcf7180008786588	3553-4582(+)	4	CTCCTCCTCCTCCCCTTCAG	ACTATCTGAAGCAGATCAAACGGA	60.398	59.84	37	513	477
Aeu1ULoc00019601.1	1U	jcf7180008786665	1167-2388(+)	0	AACAGGTCTGAATCAGAGGCTTG	TTCCAAACATCAAAGCTGCATCAT	60.559	60.021	11	478	468
Aeu1ULoc00019601.1	1U	jcf7180008786665	1167-2388(+)	1	CAACAGGTCTGAATCAGAGGCTT	TTCCAAACATCAAAGCTGCATCAT	60.559	60.021	10	478	469
Aeu1ULoc00019601.1	1U	jcf7180008786665	1167-2388(+)	2	AACAGGTCTGAATCAGAGGCTTG	AACAGACAGCATACAAGCAGTTTC	60.559	60.024	11	249	239
Aeu1ULoc00019601.1	1U	jcf7180008786665	1167-2388(+)	3	CAACAGGTCTGAATCAGAGGCTT	AACAGACAGCATACAAGCAGTTTC	60.559	60.024	10	249	240
Aeu1ULoc00019601.1	1U	jcf7180008786665	1167-2388(+)	4	AACAGGTCTGAATCAGAGGCTTG	ACGACTTGTTTCCATCCTAACAGA	60.559	59.96	11	267	257
Aeu1ULoc00019610.3	1U	jcf7180008786683	2521-3283(+)	0	TCTATTTGAGGATCACAAGTGCCA	GCTATGGAAAGCATACAAGCGAAT	60.019	60.024	45	499	455
Aeu1ULoc00019610.3	1U	jcf7180008786683	2521-3283(+)	1	TCTATTTGAGGATCACAAGTGCCA	GTGGTACTTCTGAAGCACAAGTTC	60.019	60.025	45	397	353
Aeu1ULoc00019610.3	1U	jcf7180008786683	2521-3283(+)	2	TCTATTTGAGGATCACAAGTGCCA	TGCAGATATAGCAACATCATGGGA	60.019	59.958	45	320	276
Aeu1ULoc00019610.3	1U	jcf7180008786683	2521-3283(+)	3	TCTATTTGAGGATCACAAGTGCCA	GCACAAGTTCCGGTTGAATGATAA	60.019	60.083	45	383	339
Aeu1ULoc00019610.3	1U	jcf7180008786683	2521-3283(+)	4	TCTATTTGAGGATCACAAGTGCCA	TGGAAAGCATACAAGCGAATGAAG	60.019	60.143	45	495	451
Aeu1ULoc00019755.1	1U	jcf7180008789329	2066-3860(+)	0	GATGAGCCTATTCTATCTGTCCGG	ACATATGAACACACGTGCACAATT	60.142	60.023	6	489	484
Aeu1ULoc00019755.1	1U	jcf7180008789329	2066-3860(+)	1	GATGAGCCTATTCTATCTGTCCGG	GAAACACCAACGCAAATCCTTAGA	60.142	60.024	6	410	405
Aeu1ULoc00019755.1	1U	jcf7180008789329	2066-3860(+)	2	GATGAGCCTATTCTATCTGTCCGG	ACACCAACGCAAATCCTTAGATTG	60.142	60.083	6	407	402
Aeu1ULoc00019755.1	1U	jcf7180008789329	2066-3860(+)	3	GATGAGCCTATTCTATCTGTCCGG	CACCAACGCAAATCCTTAGATTGA	60.142	59.844	6	406	401
Aeu1ULoc00019755.1	1U	jcf7180008789329	2066-3860(+)	4	GATGAGCCTATTCTATCTGTCCGG	TGAAGATGAAACACCAACGCAAAT	60.142	60.202	6	417	412
Aeu1ULoc00019813.2	1U	jcf7180008790073	3107-3927(-)	0	CATCTTGTTACAGCCCAGATCATC	GTCTGTTTGGTCCAAATAACCCTG	59.486	60.022	14	318	305
Aeu1ULoc00019813.2	1U	jcf7180008790073	3107-3927(-)	1	CATCTTGTTACAGCCCAGATCATC	CTGTCTGTTTGGTCCAAATAACCC	59.486	60.022	14	320	307
Aeu1ULoc00019813.2	1U	jcf7180008790073	3107-3927(-)	2	CATCTTGTTACAGCCCAGATCATC	CTAGTGTCTAGTGTTCCCGTTTCA	59.486	60.023	14	449	436
Aeu1ULoc00019813.2	1U	jcf7180008790073	3107-3927(-)	3	CATCTTGTTACAGCCCAGATCATC	TACCAAACTAGCTACGAGGTCCTA	59.486	60.08	14	294	281
Aeu1ULoc00019813.2	1U	jcf7180008790073	3107-3927(-)	4	CATCTTGTTACAGCCCAGATCATC	CTTCCACATGCTAGTGTCTAGTGT	59.486	60.082	14	459	446
Aeu1ULoc00020029.2	1U	jcf7180008793904	1879-5882(-)	0	CTCAGCGGTCGATCTCGTCA	TTCGCATACAAGGTTTTGACTTCC	61.706	60.024	78	317	240
Aeu1ULoc00020029.2	1U	jcf7180008793904	1879-5882(-)	1	CTCAGCGGTCGATCTCGTCA	CCGAGTGATTTGGCCAAACTATTT	61.706	60.082	78	377	300
Aeu1ULoc00020029.2	1U	jcf7180008793904	1879-5882(-)	2	CTCAGCGGTCGATCTCGTCA	CCATTCGCATACAAGGTTTTGACT	61.706	60.083	78	320	243
Aeu1ULoc00020029.2	1U	jcf7180008793904	1879-5882(-)	3	CTCAGCGGTCGATCTCGTCA	TTTTATTGTGGAAGCAGCATACCG	61.706	60.142	78	483	406
Aeu1ULoc00020029.2	1U	jcf7180008793904	1879-5882(-)	4	CTCAGCGGTCGATCTCGTCA	TACTACTCCCTCCGTCCAGAATTA	61.706	59.833	78	576	499
Aeu1ULoc00020098.2	1U	jcf7180008794847	3404-5113(+)	0	TGGAAATCTCTCATACAGTGGACC	ACTGGGTAGGAGGAGTGGTTAATA	59.838	60.016	32	376	345
Aeu1ULoc00020098.2	1U	jcf7180008794847	3404-5113(+)	1	TGGAAATCTCTCATACAGTGGACC	TACTGGGTAGGAGGAGTGGTTAAT	59.838	60.016	32	377	346
Aeu1ULoc00020098.2	1U	jcf7180008794847	3404-5113(+)	2	TGGAAATCTCTCATACAGTGGACC	GAAGTCTTGAATGATCCCTCCCAT	59.838	60.141	32	273	242
Aeu1ULoc00020098.2	1U	jcf7180008794847	3404-5113(+)	3	TGGAAATCTCTCATACAGTGGACC	AAGACTTCGTTTCCTCCTTCACTT	59.838	60.142	32	400	369
Aeu1ULoc00020098.2	1U	jcf7180008794847	3404-5113(+)	4	TGGAAATCTCTCATACAGTGGACC	TTACTGGGTAGGAGGAGTGGTTAA	59.838	60.203	32	378	347
Aeu1ULoc00020324.1	1U	jcf7180008795556	5261-7312(+)	0	GATTTCGCTCCTCATCACCGA	AACAGAAAAGTATGGCTTGGTGTG	60.202	59.962	21	424	404
Aeu1ULoc00020324.1	1U	jcf7180008795556	5261-7312(+)	1	GATTTCGCTCCTCATCACCGA	CAACAGAAAAGTATGGCTTGGTGT	60.202	59.962	21	425	405
Aeu1ULoc00020324.1	1U	jcf7180008795556	5261-7312(+)	2	GATTTCGCTCCTCATCACCGA	TGATTTGATTTGGTTTGGTCGTGT	60.202	59.901	21	402	382
Aeu1ULoc00020324.1	1U	jcf7180008795556	5261-7312(+)	3	GATTTCGCTCCTCATCACCGA	TGTGATTTGATTTGGTTTGGTCGT	60.202	59.901	21	404	384
Aeu1ULoc00020324.1	1U	jcf7180008795556	5261-7312(+)	4	GATTTCGCTCCTCATCACCGA	ATTTGATTTGGTTTGGTCGTGTGT	60.202	60.142	21	400	380
Aeu1ULoc00020386.1	1U	jcf7180008795828	4252-5575(+)	0	GATTTCCCACTCTTCATCAGCGAG	ATGCGAACTAAAAAGAAACGGAGG	61.503	60.083	69	364	296
Aeu1ULoc00020386.1	1U	jcf7180008795828	4252-5575(+)	1	CTCGATTTCCCACTCTTCATCAGC	ATGCGAACTAAAAAGAAACGGAGG	61.503	60.083	66	364	299
Aeu1ULoc00020386.1	1U	jcf7180008795828	4252-5575(+)	2	GCTCGATTTCCCACTCTTCATCAG	ATGCGAACTAAAAAGAAACGGAGG	61.503	60.083	65	364	300
Aeu1ULoc00020386.1	1U	jcf7180008795828	4252-5575(+)	3	GATTTCCCACTCTTCATCAGCGAG	CGAACTAAAAAGAAACGGAGGGAG	61.503	59.848	69	361	293
Aeu1ULoc00020386.1	1U	jcf7180008795828	4252-5575(+)	4	CTCGATTTCCCACTCTTCATCAGC	CGAACTAAAAAGAAACGGAGGGAG	61.503	59.848	66	361	296
Aeu1ULoc00020437.2	1U	jcf7180008796010	1571-2704(+)	0	CTTCTCCGGGGAGTAGGAAGC	CCTCAGAAGTAGATCGAGCTCTTC	61.637	60.024	30	274	245
Aeu1ULoc00020437.2	1U	jcf7180008796010	1571-2704(+)	1	TTCTCCGGGGAGTAGGAAGC	CCTCAGAAGTAGATCGAGCTCTTC	60.687	60.024	31	274	244
Aeu1ULoc00020437.2	1U	jcf7180008796010	1571-2704(+)	2	CTTCTCCGGGGAGTAGGAAGC	GGTCCAACTTCATCTTGTATCCCT	61.637	60.08	30	411	382
Aeu1ULoc00020437.2	1U	jcf7180008796010	1571-2704(+)	3	CTTCTCCGGGGAGTAGGAAGC	AGGGGTCCAACTTCATCTTGTATC	61.637	60.08	30	414	385
Aeu1ULoc00020437.2	1U	jcf7180008796010	1571-2704(+)	4	TTCTCCGGGGAGTAGGAAGC	GGTCCAACTTCATCTTGTATCCCT	60.687	60.08	31	411	381
Aeu1ULoc00020475.2	1U	jcf7180008796252	6254-6967(-)	0	TTGATGATCCGTTTAGTGCAGTTG	ATAGGATGGACACAGAAGCAAGAG	59.846	60.142	48	527	480
Aeu1ULoc00020475.2	1U	jcf7180008796252	6254-6967(-)	1	TTGATGATCCGTTTAGTGCAGTTG	CGGCAATATTTGTAGTCCAACCAA	59.846	59.843	48	407	360
Aeu1ULoc00020475.2	1U	jcf7180008796252	6254-6967(-)	2	TTGATGATCCGTTTAGTGCAGTTG	TCCAACCAATGTTTTCCACCAAAT	59.846	59.835	48	392	345
Aeu1ULoc00020475.2	1U	jcf7180008796252	6254-6967(-)	3	TTGATGATCCGTTTAGTGCAGTTG	TCGTTATAGGATGGACACAGAAGC	59.846	60.202	48	532	485
Aeu1ULoc00020475.2	1U	jcf7180008796252	6254-6967(-)	4	TTGATGATCCGTTTAGTGCAGTTG	CCAAATGCCCCCATTAAATGCATA	59.846	60.202	48	374	327
Aeu1ULoc00020555.1	1U	jcf7180008796517	2102-3618(-)	0	GATGGGACTATCGCAGTTGCTTC	TGATCCCTGTAATGTATCGCTGTT	61.592	59.899	21	247	227
Aeu1ULoc00020555.1	1U	jcf7180008796517	2102-3618(-)	1	GATGGGACTATCGCAGTTGCTTC	TTGTGATCCCTGTAATGTATCGCT	61.592	59.899	21	250	230
Aeu1ULoc00020555.1	1U	jcf7180008796517	2102-3618(-)	2	GATGGGACTATCGCAGTTGCTTC	ACTGTCAACCAGGAATGTACAGTT	61.592	60.141	21	518	498
Aeu1ULoc00020555.1	1U	jcf7180008796517	2102-3618(-)	3	GATGGGACTATCGCAGTTGCTTC	GCATCCAAAATCCTTTGAAAAGCC	61.592	59.845	21	426	406
Aeu1ULoc00020555.1	1U	jcf7180008796517	2102-3618(-)	4	ATGGGACTATCGCAGTTGCTTC	ATGACTGTCAACCAGGAATGTACA	60.743	59.958	22	521	500
Aeu1ULoc00020649.4	1U	jcf7180008796733	3997-4615(+)	0	CTGCTCTACATCCTCAAGCAGG	GTCGACAATGCAAACAATCATTCG	60.483	59.971	55	390	336
Aeu1ULoc00020649.4	1U	jcf7180008796733	3997-4615(+)	1	CTGCTCTACATCCTCAAGCAGG	GACAATGCAAACAATCATTCGAGC	60.483	59.969	55	387	333
Aeu1ULoc00020649.4	1U	jcf7180008796733	3997-4615(+)	2	CTGCTCTACATCCTCAAGCAGG	GAGAGTAAACCGCCTCTCCTTTTA	60.483	60.082	55	441	387
Aeu1ULoc00020649.4	1U	jcf7180008796733	3997-4615(+)	3	CTGCTCTACATCCTCAAGCAGG	TCGACAATGCAAACAATCATTCGA	60.483	60.084	55	389	335
Aeu1ULoc00020649.4	1U	jcf7180008796733	3997-4615(+)	4	CTGCTCTACATCCTCAAGCAGG	CCAAAAGGAAACGTATATGCACGA	60.483	59.906	55	313	259
Aeu1ULoc00020670.1	1U	jcf7180008796776	3207-4077(-)	0	GAGGTCTCCGAGTTCCTCTTTG	CTGTGAATTCATATTGGAAGGGGC	60.094	59.962	41	493	453
Aeu1ULoc00020670.1	1U	jcf7180008796776	3207-4077(-)	1	GAGGTCTCCGAGTTCCTCTTTG	TGTTGCATCCACAATACCAAACAA	60.094	59.9	41	365	325
Aeu1ULoc00020670.1	1U	jcf7180008796776	3207-4077(-)	2	GAGGTCTCCGAGTTCCTCTTTG	ACGGACACCATCTACCAGATAGTA	60.094	60.141	41	466	426
Aeu1ULoc00020670.1	1U	jcf7180008796776	3207-4077(-)	3	GAGGTCTCCGAGTTCCTCTTTG	TCCAGCACCTCTGTGAATTCATAT	60.094	59.835	41	503	463
Aeu1ULoc00020670.1	1U	jcf7180008796776	3207-4077(-)	4	GAGGTCTCCGAGTTCCTCTTTG	CTGTTGCATCCACAATACCAAACA	60.094	60.262	41	366	326
Aeu1ULoc00020762.3	1U	jcf7180008796961	1925-2789(-)	0	GATTTCAATCTCTGTGGCCTAAGC	GCTTGAGCTTTAAGTGGACAGTTT	59.964	59.963	16	283	268
Aeu1ULoc00020762.3	1U	jcf7180008796961	1925-2789(-)	1	CAGGATGATTTCAATCTCTGTGGC	GCTTGAGCTTTAAGTGGACAGTTT	59.964	59.963	10	283	274
Aeu1ULoc00020762.3	1U	jcf7180008796961	1925-2789(-)	2	AGCAGTCAGGTGCCATATTATGAT	GCTTGAGCTTTAAGTGGACAGTTT	59.957	59.963	37	283	247
Aeu1ULoc00020762.3	1U	jcf7180008796961	1925-2789(-)	3	AAGCAGTCAGGTGCCATATTATGA	GCTTGAGCTTTAAGTGGACAGTTT	60.141	59.963	36	283	248
Aeu1ULoc00020762.3	1U	jcf7180008796961	1925-2789(-)	4	CCTAAGCAGTCAGGTGCCATATTA	GCTTGAGCTTTAAGTGGACAGTTT	60.202	59.963	33	283	251
Aeu1ULoc00020770.1	1U	jcf7180008796966	9418-10461(+)	0	GGATGTTGAGTACCTTTTCAGCAG	AAGAGTGGCTGAGTTTTGACATTG	59.845	59.963	67	362	296
Aeu1ULoc00020770.1	1U	jcf7180008796966	9418-10461(+)	1	GGATGTTGAGTACCTTTTCAGCAG	TCCATAAGAGTGGCTGAGTTTTGA	59.845	59.958	67	367	301
Aeu1ULoc00020770.1	1U	jcf7180008796966	9418-10461(+)	2	GGATGTTGAGTACCTTTTCAGCAG	TGGGTTTCATCTCCATAAGAGTGG	59.845	60.08	67	378	312
Aeu1ULoc00020770.1	1U	jcf7180008796966	9418-10461(+)	3	AGGATGTTGAGTACCTTTTCAGCA	AAGAGTGGCTGAGTTTTGACATTG	60.202	59.963	66	362	297
Aeu1ULoc00020770.1	1U	jcf7180008796966	9418-10461(+)	4	AGGATGTTGAGTACCTTTTCAGCA	TCCATAAGAGTGGCTGAGTTTTGA	60.202	59.958	66	367	302
Aeu1ULoc00020782.1	1U	jcf7180008797016	2309-3016(+)	0	CTGACACACATGAGCTTCAACATT	TGCAGAACACATGCAAATACTTGT	60.023	59.962	20	356	337
Aeu1ULoc00020782.1	1U	jcf7180008797016	2309-3016(+)	1	TGACACACATGAGCTTCAACATTC	TGCAGAACACATGCAAATACTTGT	60.024	59.962	21	356	336
Aeu1ULoc00020782.1	1U	jcf7180008797016	2309-3016(+)	2	CTGACACACATGAGCTTCAACATT	TCAGGGAATGTTGTCTTCTCTAGC	60.023	60.081	20	438	419
Aeu1ULoc00020782.1	1U	jcf7180008797016	2309-3016(+)	3	TGACACACATGAGCTTCAACATTC	TCAGGGAATGTTGTCTTCTCTAGC	60.024	60.081	21	438	418
Aeu1ULoc00020782.1	1U	jcf7180008797016	2309-3016(+)	4	CTGACACACATGAGCTTCAACATT	AATGTGGTAATGTGGTGCGTTTAG	60.023	60.083	20	466	447
Aeu1ULoc00020838.4	1U	jcf7180008797092	8334-9451(+)	0	CTACAGTAGTGCAAGAGCTACTCC	TAGATAGATGAGGGAGATGCGGAT	60.202	60.08	41	515	475
Aeu1ULoc00020838.4	1U	jcf7180008797092	8334-9451(+)	1	CTACAGTAGTGCAAGAGCTACTCC	GCTCGTGGGTTCTAGATAGATGAG	60.202	60.083	41	456	416
Aeu1ULoc00020838.4	1U	jcf7180008797092	8334-9451(+)	2	ACAATCTACAGTAGTGCAAGAGCT	TAGATAGATGAGGGAGATGCGGAT	59.778	60.08	36	515	480
Aeu1ULoc00020838.4	1U	jcf7180008797092	8334-9451(+)	3	ACAATCTACAGTAGTGCAAGAGCT	GCTCGTGGGTTCTAGATAGATGAG	59.778	60.083	36	456	421
Aeu1ULoc00020838.4	1U	jcf7180008797092	8334-9451(+)	4	ACTCCCTCCTTCCCAAAATCTAAG	TAGATAGATGAGGGAGATGCGGAT	59.772	60.08	60	515	456
Aeu1ULoc00020841.2	1U	jcf7180008797164	5375-6202(-)	0	AAAATATGCTGTGGGGTGACTTTG	TCCATGTTCCTCAAACTGGTCTAG	60.021	60.02	30	376	347
Aeu1ULoc00020841.2	1U	jcf7180008797164	5375-6202(-)	1	AAAATATGCTGTGGGGTGACTTTG	CTCCATGTTCCTCAAACTGGTCTA	60.021	60.02	30	377	348
Aeu1ULoc00020841.2	1U	jcf7180008797164	5375-6202(-)	2	AAAATATGCTGTGGGGTGACTTTG	ACAGCTCAGTCTGTGCAGTTATTA	60.021	60.021	30	297	268
Aeu1ULoc00020841.2	1U	jcf7180008797164	5375-6202(-)	3	AAAATATGCTGTGGGGTGACTTTG	TACAGCTCAGTCTGTGCAGTTATT	60.021	60.021	30	298	269
Aeu1ULoc00020841.2	1U	jcf7180008797164	5375-6202(-)	4	AAAATATGCTGTGGGGTGACTTTG	CTGAGGATACAGGGATGAAGCTAC	60.021	60.022	30	463	434
Aeu1ULoc00020872.3	1U	jcf7180008797427	3061-4886(-)	0	CTTCTCCAACGGCTACACCAT	ACTTTGCCAGCTGATTTGCTATTT	60.066	60.021	66	333	268
Aeu1ULoc00020872.3	1U	jcf7180008797427	3061-4886(-)	1	CTTCTCCAACGGCTACACCAT	CTAAAACACATCAAAGGGCCATGT	60.066	60.021	66	558	493
Aeu1ULoc00020872.3	1U	jcf7180008797427	3061-4886(-)	2	CTTCTCCAACGGCTACACCAT	ACTAAAACACATCAAAGGGCCATG	60.066	60.021	66	559	494
Aeu1ULoc00020872.3	1U	jcf7180008797427	3061-4886(-)	3	CTTCTCCAACGGCTACACCAT	TCTACTCAAAAGAGGCACTGTACC	60.066	60.021	66	357	292
Aeu1ULoc00020872.3	1U	jcf7180008797427	3061-4886(-)	4	CTTCTCCAACGGCTACACCAT	ATGAGAATGACAGAAAAACAGCCG	60.066	60.083	66	494	429
Aeu1ULoc00020946.2	1U	jcf7180008797608	4809-18147(-)	0	AACTCCAAAGGCTAGGAAACAGAA	GTTGTATGCATAGCTCGAGGTAGA	60.141	60.023	51	378	328
Aeu1ULoc00020946.2	1U	jcf7180008797608	4809-18147(-)	1	AACTCCAAAGGCTAGGAAACAGAA	GGTGGCCTTGAGTTGATCTATGTA	60.141	60.142	51	537	487
Aeu1ULoc00020946.2	1U	jcf7180008797608	4809-18147(-)	2	TATATGCGAACTCCAAAGGCTAGG	GTTGTATGCATAGCTCGAGGTAGA	60.262	60.023	43	378	336
Aeu1ULoc00020946.2	1U	jcf7180008797608	4809-18147(-)	3	AACTCCAAAGGCTAGGAAACAGAA	AACCTAGCGATTACCCAATGAAGA	60.141	59.837	51	323	273
Aeu1ULoc00020946.2	1U	jcf7180008797608	4809-18147(-)	4	AACTCCAAAGGCTAGGAAACAGAA	AAGATGGTTGTATGCATAGCTCGA	60.141	60.202	51	384	334
Aeu1ULoc00021022.1	1U	jcf7180008798096	666-1603(+)	0	GTCTAACTATGAGCACCTGTGACA	CCATTTTTGTTAGGCACATCCCTT	60.082	60.02	76	564	489
Aeu1ULoc00021022.1	1U	jcf7180008798096	666-1603(+)	1	GTCTAACTATGAGCACCTGTGACA	TTTTTGTTAGGCACATCCCTTGTC	60.082	59.961	76	561	486
Aeu1ULoc00021022.1	1U	jcf7180008798096	666-1603(+)	2	GTCTAACTATGAGCACCTGTGACA	AGGCACATCCCTTGTCAGAATATT	60.082	60.08	76	553	478
Aeu1ULoc00021022.1	1U	jcf7180008798096	666-1603(+)	3	GTCTAACTATGAGCACCTGTGACA	ACACAACCATTTTTGTTAGGCACA	60.082	60.081	76	570	495
Aeu1ULoc00021022.1	1U	jcf7180008798096	666-1603(+)	4	GTCTAACTATGAGCACCTGTGACA	ATTTGCAGCTAAGAACATGTCCAC	60.082	60.083	76	532	457
Aeu1ULoc00021042.1	1U	jcf7180008798125	3837-5760(-)	0	CGCCTCTACGAGTATGCTAGTAAC	GATTAAACCGGACCTAAGGCAATG	60.377	59.964	75	475	401
Aeu1ULoc00021042.1	1U	jcf7180008798125	3837-5760(-)	1	CGCCTCTACGAGTATGCTAGTAAC	CGCAGACATAGGTAGACAGATCAA	60.377	59.963	75	297	223
Aeu1ULoc00021042.1	1U	jcf7180008798125	3837-5760(-)	2	CGCCTCTACGAGTATGCTAGTAAC	AGGCAATGTTTGAAGGTTCGAAAT	60.377	59.961	75	459	385
Aeu1ULoc00021042.1	1U	jcf7180008798125	3837-5760(-)	3	CGCCTCTACGAGTATGCTAGTAAC	CTCGCAGACATAGGTAGACAGATC	60.377	60.084	75	299	225
Aeu1ULoc00021042.1	1U	jcf7180008798125	3837-5760(-)	4	CGCCTCTACGAGTATGCTAGTAAC	AAGGCAATGTTTGAAGGTTCGAAA	60.377	60.142	75	460	386
Aeu1ULoc00021045.1	1U	jcf7180008798125	14066-15899(-)	0	CATGTGGCAGCAGATCCAGC	TCATGACAATCCAGGATATCGACC	61.726	60.021	19	322	304
Aeu1ULoc00021045.1	1U	jcf7180008798125	14066-15899(-)	1	GCATGTGGCAGCAGATCCAG	TCATGACAATCCAGGATATCGACC	61.726	60.021	18	322	305
Aeu1ULoc00021045.1	1U	jcf7180008798125	14066-15899(-)	2	CATGTGGCAGCAGATCCAGC	CACAAGAAAAGCTACAGCAATCCA	61.726	60.023	19	416	398
Aeu1ULoc00021045.1	1U	jcf7180008798125	14066-15899(-)	3	GCATGTGGCAGCAGATCCAG	CACAAGAAAAGCTACAGCAATCCA	61.726	60.023	18	416	399
Aeu1ULoc00021045.1	1U	jcf7180008798125	14066-15899(-)	4	CATGTGGCAGCAGATCCAGC	CTTCCACAAGAAAAGCTACAGCAA	61.726	59.963	19	420	402
Aeu1ULoc00021088.1	1U	jcf7180008798258	4724-7789(-)	0	ATCAGTGTGCTTGATGGAAGAGAA	ATGGTACCGCTCAGTTATAGCATT	60.263	59.96	32	275	244
Aeu1ULoc00021088.1	1U	jcf7180008798258	4724-7789(-)	1	AATCAGTGTGCTTGATGGAAGAGA	ATGGTACCGCTCAGTTATAGCATT	60.263	59.96	31	275	245
Aeu1ULoc00021088.1	1U	jcf7180008798258	4724-7789(-)	2	ATCAGTGTGCTTGATGGAAGAGAA	GCCGAATTGTTATTGAAGGCAGTA	60.263	59.904	32	517	486
Aeu1ULoc00021088.1	1U	jcf7180008798258	4724-7789(-)	3	AATCAGTGTGCTTGATGGAAGAGA	GCCGAATTGTTATTGAAGGCAGTA	60.263	59.904	31	517	487
Aeu1ULoc00021088.1	1U	jcf7180008798258	4724-7789(-)	4	CAGTGTGCTTGATGGAAGAGAAAC	ATGGTACCGCTCAGTTATAGCATT	60.32	59.96	34	275	242
Aeu1ULoc00021111.1	1U	jcf7180008798390	9762-13867(+)	0	CTCCTCCTCATGGATTCGCTTTC	AGCAATGTGTACTTCCTACTTCGT	61.049	60.021	61	361	301
Aeu1ULoc00021111.1	1U	jcf7180008798390	9762-13867(+)	1	CTCCTCCTCATGGATTCGCTTTC	ACGGTACAGACGAAACATTGACTA	61.049	60.023	61	471	411
Aeu1ULoc00021111.1	1U	jcf7180008798390	9762-13867(+)	2	CTCCTCCTCATGGATTCGCTTTC	GTAACGTGTTCGACCTATAATGCG	61.049	60.086	61	405	345
Aeu1ULoc00021111.1	1U	jcf7180008798390	9762-13867(+)	3	CTCCTCCTCATGGATTCGCTTTC	GCAATGTGTACTTCCTACTTCGTG	61.049	59.908	61	360	300
Aeu1ULoc00021111.1	1U	jcf7180008798390	9762-13867(+)	4	CTCCTCCTCATGGATTCGCTTTC	GCAGCAATGTGTACTTCCTACTTC	61.049	59.906	61	363	303
Aeu1ULoc00021198.1	1U	jcf7180008798462	4165-5432(-)	0	CTGAAAAGAGCAAACTAACTCGGG	CGTACCCAACAAAATCAACACGTA	60.084	60.025	30	352	323
Aeu1ULoc00021198.1	1U	jcf7180008798462	4165-5432(-)	1	CTGAAAAGAGCAAACTAACTCGGG	AGCATGAAAAGCATAACCATGACC	60.084	60.142	30	388	359
Aeu1ULoc00021198.1	1U	jcf7180008798462	4165-5432(-)	2	CTGAAAAGAGCAAACTAACTCGGG	AGGAAGCGAAACATAAGGAAATGC	60.084	60.142	30	464	435
Aeu1ULoc00021198.1	1U	jcf7180008798462	4165-5432(-)	3	CTGAAAAGAGCAAACTAACTCGGG	CGTACCCAGCAAAATCAACACATA	60.084	59.845	30	416	387
Aeu1ULoc00021198.1	1U	jcf7180008798462	4165-5432(-)	4	TCAGCATGCTAAAGAGAAGAAGGA	CGTACCCAACAAAATCAACACGTA	59.776	60.025	67	352	286
Aeu1ULoc00021227.6	1U	jcf7180008798493	43-2589(+)	0	CTGGATCTCATACGGCTCAGC	ACCATAAGTAAACGGAAGCTCAGT	60.337	60.02	19	286	268
Aeu1ULoc00021227.6	1U	jcf7180008798493	43-2589(+)	1	GCTGGATCTCATACGGCTCAG	ACCATAAGTAAACGGAAGCTCAGT	60.337	60.02	18	286	269
Aeu1ULoc00021227.6	1U	jcf7180008798493	43-2589(+)	2	CTGGATCTCATACGGCTCAGC	GGAAAGGGGACAAATCAAATGAGG	60.337	60.081	19	351	333
Aeu1ULoc00021227.6	1U	jcf7180008798493	43-2589(+)	3	CTGGATCTCATACGGCTCAGC	GGGAAAGGGGACAAATCAAATGAG	60.337	60.081	19	352	334
Aeu1ULoc00021227.6	1U	jcf7180008798493	43-2589(+)	4	GCTGGATCTCATACGGCTCAG	GGAAAGGGGACAAATCAAATGAGG	60.337	60.081	18	351	334
Aeu1ULoc00021246.1	1U	jcf7180008798553	4133-5120(+)	0	GGATGAGGATGACGAGGACG	CATGACCTTTCACGTGTTTCATGA	59.688	60.024	7	488	482
Aeu1ULoc00021246.1	1U	jcf7180008798553	4133-5120(+)	1	GGATGAGGATGACGAGGACG	TCATGACCTTTCACGTGTTTCATG	59.688	60.024	7	489	483
Aeu1ULoc00021246.1	1U	jcf7180008798553	4133-5120(+)	2	GATGAGGATGACGAGGACGC	CATGACCTTTCACGTGTTTCATGA	60.318	60.024	8	488	481
Aeu1ULoc00021246.1	1U	jcf7180008798553	4133-5120(+)	3	GATGAGGATGACGAGGACGC	TCATGACCTTTCACGTGTTTCATG	60.318	60.024	8	489	482
Aeu1ULoc00021246.1	1U	jcf7180008798553	4133-5120(+)	4	GGATGAGGATGACGAGGACG	CACATCAGCTCCAAGTTTTAAGGG	59.688	60.083	7	279	273
Aeu1ULoc00021343.1	1U	jcf7180008799033	6402-7695(+)	0	CTCGCTCAAAAAGGGCTACAC	AGGCATACAACAAAACAACACTGT	59.535	59.84	52	392	341
Aeu1ULoc00021343.1	1U	jcf7180008799033	6402-7695(+)	1	CTCGCTCAAAAAGGGCTACAC	GACCCTCCCTAGATATGAGAGCTA	59.535	59.771	52	415	364
Aeu1ULoc00021343.1	1U	jcf7180008799033	6402-7695(+)	2	CTCGCTCAAAAAGGGCTACAC	ACCCTCCCTAGATATGAGAGCTAG	59.535	59.77	52	414	363
Aeu1ULoc00021343.1	1U	jcf7180008799033	6402-7695(+)	3	TGGTACGACATCCAGACCAAG	AGGCATACAACAAAACAACACTGT	59.451	59.84	5	392	388
Aeu1ULoc00021343.1	1U	jcf7180008799033	6402-7695(+)	4	CCTCGCTCAAAAAGGGCTACA	AGGCATACAACAAAACAACACTGT	60.611	59.84	51	392	342
Aeu1ULoc00021486.1	1U	jcf7180008799676	776-3830(-)	0	GATCTCCGCTATCTCATCTCACAA	AGGACCATCCACTACAAAACCTAC	59.783	60.02	75	400	326
Aeu1ULoc00021486.1	1U	jcf7180008799676	776-3830(-)	1	GATCTCCGCTATCTCATCTCACAA	CGCTCAAATAATCTGCAATAGCCA	59.783	60.024	75	454	380
Aeu1ULoc00021486.1	1U	jcf7180008799676	776-3830(-)	2	GATCTCCGCTATCTCATCTCACAA	CAGACCCGATAACACAAAGATTCG	59.783	59.967	75	306	232
Aeu1ULoc00021486.1	1U	jcf7180008799676	776-3830(-)	3	GATCTCCGCTATCTCATCTCACAA	ATGTACCACCAGATGCTGATAGTC	59.783	59.96	75	562	488
Aeu1ULoc00021486.1	1U	jcf7180008799676	776-3830(-)	4	GATCTCCGCTATCTCATCTCACAA	AGACCCGATAACACAAAGATTCGA	59.783	60.082	75	305	231
Aeu1ULoc00021514.2	1U	jcf7180008799695	12087-12847(-)	0	CATCCTCTCCTGGTTCACCAAC	GTACCTAATTGAACCCAAACTGGC	60.617	60.082	72	361	290
Aeu1ULoc00021514.2	1U	jcf7180008799695	12087-12847(-)	1	CATCCTCTCCTGGTTCACCAAC	AATGCTGTGTGATCAAGCTATGTG	60.617	59.904	72	513	442
Aeu1ULoc00021514.2	1U	jcf7180008799695	12087-12847(-)	2	ATCCTCTCCTGGTTCACCAACTC	GTACCTAATTGAACCCAAACTGGC	61.644	60.082	73	361	289
Aeu1ULoc00021514.2	1U	jcf7180008799695	12087-12847(-)	3	ATCCTCTCCTGGTTCACCAACTC	AATGCTGTGTGATCAAGCTATGTG	61.644	59.904	73	513	441
Aeu1ULoc00021514.2	1U	jcf7180008799695	12087-12847(-)	4	CATCCTCTCCTGGTTCACCAAC	CGTACCTAATTGAACCCAAACTGG	60.617	59.845	72	362	291
Aeu1ULoc00021529.3	1U	jcf7180008799722	15322-18503(+)	0	CTCCGGGAGAACTCAAGCATAG	AGCTAGCAATCCTGATACGAACAT	60.224	59.96	28	310	283
Aeu1ULoc00021529.3	1U	jcf7180008799722	15322-18503(+)	1	CTCCGGGAGAACTCAAGCATAG	GACCTTAGCCTTTGATGTACCAGA	60.224	60.081	28	360	333
Aeu1ULoc00021529.3	1U	jcf7180008799722	15322-18503(+)	2	CTCCGGGAGAACTCAAGCATAG	TTACTACAATCACAATCTCCCGCA	60.224	60.081	28	385	358
Aeu1ULoc00021529.3	1U	jcf7180008799722	15322-18503(+)	3	CTCCGGGAGAACTCAAGCATAG	AAGCTAGCAATCCTGATACGAACA	60.224	60.142	28	311	284
Aeu1ULoc00021529.3	1U	jcf7180008799722	15322-18503(+)	4	CTCCGGGAGAACTCAAGCATAG	CATATTCATTCACGGCAACTGAGG	60.224	60.261	28	461	434
Aeu1ULoc00021536.2	1U	jcf7180008799735	9664-10315(+)	0	CTCGTCACCATGGTCAAGGAG	ACGGAGGGAGTAGTAACAAGAGTA	60.405	60.019	49	508	460
Aeu1ULoc00021536.2	1U	jcf7180008799735	9664-10315(+)	1	CTCCTCGTCACCATGGTCAAG	ACGGAGGGAGTAGTAACAAGAGTA	60.405	60.019	46	508	463
Aeu1ULoc00021536.2	1U	jcf7180008799735	9664-10315(+)	2	CTCGTCACCATGGTCAAGGAG	TGATTGGACCACATCTCTAAGCAA	60.405	60.019	49	413	365
Aeu1ULoc00021536.2	1U	jcf7180008799735	9664-10315(+)	3	CTCCTCGTCACCATGGTCAAG	TGATTGGACCACATCTCTAAGCAA	60.405	60.019	46	413	368
Aeu1ULoc00021536.2	1U	jcf7180008799735	9664-10315(+)	4	CTCGTCACCATGGTCAAGGAG	ATATTATGGGACGGAGGGAGTAGT	60.405	59.954	49	518	470
Aeu1ULoc00021701.3	1U	jcf7180008800119	7973-8716(-)	0	TATGCTGCATCTGTAAGACGGATT	TGCATAATGAAACAGAAGATCCGC	60.202	59.964	54	380	327
Aeu1ULoc00021701.3	1U	jcf7180008800119	7973-8716(-)	1	TATGCTGCATCTGTAAGACGGATT	ATCCAGAATCGATACAGTGACCTG	60.202	59.961	54	331	278
Aeu1ULoc00021701.3	1U	jcf7180008800119	7973-8716(-)	2	TTCGTACTCGAGGATTCTCTATGC	TGCATAATGAAACAGAAGATCCGC	59.786	59.964	35	380	346
Aeu1ULoc00021701.3	1U	jcf7180008800119	7973-8716(-)	3	TTCGTACTCGAGGATTCTCTATGC	ATCCAGAATCGATACAGTGACCTG	59.786	59.961	35	331	297
Aeu1ULoc00021701.3	1U	jcf7180008800119	7973-8716(-)	4	TATGCTGCATCTGTAAGACGGATT	CTCACCTCATCAAGAAACGAGAGA	60.202	60.083	54	305	252
Aeu1ULoc00021799.1	1U	jcf7180008800779	7598-8801(-)	0	TACTGCCTCAGAGCCGACATA	ACGGCGAATCTATGCTAAAACTTG	60.41	59.966	76	558	483
Aeu1ULoc00021799.1	1U	jcf7180008800779	7598-8801(-)	1	TACTGCCTCAGAGCCGACATA	ACTAGGTTAGGATGTGCAACTCTG	60.41	60.081	76	470	395
Aeu1ULoc00021799.1	1U	jcf7180008800779	7598-8801(-)	2	TACTGCCTCAGAGCCGACATA	AGAGCTTGTGGGAGGATTTATGAG	60.41	60.142	76	400	325
Aeu1ULoc00021799.1	1U	jcf7180008800779	7598-8801(-)	3	TACTGCCTCAGAGCCGACATA	AGAGAGCTTGTGGGAGGATTTATG	60.41	60.142	76	402	327
Aeu1ULoc00021799.1	1U	jcf7180008800779	7598-8801(-)	4	TACTGCCTCAGAGCCGACATA	CAGAGAGCTTGTGGGAGGATTTAT	60.41	60.142	76	403	328
Aeu1ULoc00021893.2	1U	jcf7180008801330	12719-13784(-)	0	CTTCCACACAACCTCCTCCC	CTGGCCCTACACTTAATCCTAGAC	59.963	59.961	5	308	304
Aeu1ULoc00021893.2	1U	jcf7180008801330	12719-13784(-)	1	CTTCCACACAACCTCCTCCC	CTAGACCTGGCCCTACACTTAATC	59.963	59.961	5	314	310
Aeu1ULoc00021893.2	1U	jcf7180008801330	12719-13784(-)	2	CCTTCCACACAACCTCCTCC	CTGGCCCTACACTTAATCCTAGAC	59.963	59.961	4	308	305
Aeu1ULoc00021893.2	1U	jcf7180008801330	12719-13784(-)	3	CCTTCCACACAACCTCCTCC	CTAGACCTGGCCCTACACTTAATC	59.963	59.961	4	314	311
Aeu1ULoc00021893.2	1U	jcf7180008801330	12719-13784(-)	4	CCCTTCCACACAACCTCCTC	CTGGCCCTACACTTAATCCTAGAC	59.963	59.961	3	308	306
Aeu1ULoc00022143.1	1U	jcf7180008801985	2219-3009(-)	0	AGTCCAAATGGCTCGACAGC	AACCCAAGCCATGCATAAATTTCA	60.675	60.02	64	388	325
Aeu1ULoc00022143.1	1U	jcf7180008801985	2219-3009(-)	1	AGTCCAAATGGCTCGACAGC	GTGCATCAAATTTTTGGGTAGGGA	60.675	60.021	64	512	449
Aeu1ULoc00022143.1	1U	jcf7180008801985	2219-3009(-)	2	AGTCCAAATGGCTCGACAGC	CTTTATCCGAGTGACCAAACATCG	60.675	59.967	64	451	388
Aeu1ULoc00022143.1	1U	jcf7180008801985	2219-3009(-)	3	AGTCCAAATGGCTCGACAGC	CAATCCTTAACGACTCGAATGGTG	60.675	59.967	64	533	470
Aeu1ULoc00022143.1	1U	jcf7180008801985	2219-3009(-)	4	AGTCCAAATGGCTCGACAGC	ATGTGTTTCTTGGCCATAATGGTG	60.675	60.082	64	316	253
Aeu1ULoc00022246.1	1U	jcf7180008802270	239-1064(+)	0	AATGGCTCCAAGAAAATATCAGCG	CTAGAAGAGACATCATGTGCCTCA	59.963	59.901	75	333	259
Aeu1ULoc00022246.1	1U	jcf7180008802270	239-1064(+)	1	AATGGCTCCAAGAAAATATCAGCG	ACTAGAAGAGACATCATGTGCCTC	59.963	59.901	75	334	260
Aeu1ULoc00022246.1	1U	jcf7180008802270	239-1064(+)	2	GAACTCCAAATGGCTCCAAGAAAA	CTAGAAGAGACATCATGTGCCTCA	59.961	59.901	67	333	267
Aeu1ULoc00022246.1	1U	jcf7180008802270	239-1064(+)	3	GAACTCCAAATGGCTCCAAGAAAA	ACTAGAAGAGACATCATGTGCCTC	59.961	59.901	67	334	268
Aeu1ULoc00022246.1	1U	jcf7180008802270	239-1064(+)	4	ATATCAGCCCCAAGAACTCCAAAT	CTAGAAGAGACATCATGTGCCTCA	60.079	59.901	54	333	280
Aeu1ULoc00022251.2	1U	jcf7180008802274	7925-9590(-)	0	TCGCTGTCCTCCCCTTCATC	TTGCTGATTATGAACGGCTTCATC	61.331	59.964	80	406	327
Aeu1ULoc00022251.2	1U	jcf7180008802274	7925-9590(-)	1	TCGCTGTCCTCCCCTTCATC	GGATTCGTTGCTTGCTGATTATGA	61.331	59.964	80	417	338
Aeu1ULoc00022251.2	1U	jcf7180008802274	7925-9590(-)	2	TCGCTGTCCTCCCCTTCATC	CTTGCTGATTATGAACGGCTTCAT	61.331	59.964	80	407	328
Aeu1ULoc00022251.2	1U	jcf7180008802274	7925-9590(-)	3	TCGCTGTCCTCCCCTTCATC	GCTAGATCCACGATCTACACTGTT	61.331	59.963	80	284	205
Aeu1ULoc00022251.2	1U	jcf7180008802274	7925-9590(-)	4	CTCGCTGTCCTCCCCTTCAT	TTGCTGATTATGAACGGCTTCATC	61.334	59.964	79	406	328
Aeu1ULoc00022254.1	1U	jcf7180008802308	1988-2809(-)	0	CGCAGCTCATTCTGTGTAGGATAT	CGAGGATATATAGTCACCACGCAA	60.56	60.083	49	508	460
Aeu1ULoc00022254.1	1U	jcf7180008802308	1988-2809(-)	1	CGCAGCTCATTCTGTGTAGGATAT	GGTTGGCACTACATTTCATTGCTA	60.56	59.842	49	535	487
Aeu1ULoc00022254.1	1U	jcf7180008802308	1988-2809(-)	2	CGCAGCTCATTCTGTGTAGGATAT	ATCGAGGATATATAGTCACCACGC	60.56	59.664	49	510	462
Aeu1ULoc00022254.1	1U	jcf7180008802308	1988-2809(-)	3	CGCAGCTCATTCTGTGTAGGATAT	TGACTCCGATTTACATCACCTAGG	60.56	59.659	49	271	223
Aeu1ULoc00022254.1	1U	jcf7180008802308	1988-2809(-)	4	CGCAGCTCATTCTGTGTAGGATAT	GACTCCGATTTACATCACCTAGGT	60.56	59.658	49	270	222
Aeu1ULoc00022339.1	1U	jcf7180008803082	2385-4631(+)	0	CATGAGATATTTGACGAGGATGGC	ATGTACCACGCCTTAAAATTGCAA	59.609	60.022	13	350	338
Aeu1ULoc00022339.1	1U	jcf7180008803082	2385-4631(+)	1	GCATGAGATATTTGACGAGGATGG	ATGTACCACGCCTTAAAATTGCAA	59.609	60.022	12	350	339
Aeu1ULoc00022339.1	1U	jcf7180008803082	2385-4631(+)	2	CATGAGATATTTGACGAGGATGGC	AAATTGCAACTCTGTTTCAAACGC	59.609	59.967	13	335	323
Aeu1ULoc00022339.1	1U	jcf7180008803082	2385-4631(+)	3	GCATGAGATATTTGACGAGGATGG	AAATTGCAACTCTGTTTCAAACGC	59.609	59.967	12	335	324
Aeu1ULoc00022339.1	1U	jcf7180008803082	2385-4631(+)	4	CATGAGATATTTGACGAGGATGGC	ACGCCTTAAAATTGCAACTCTGTT	59.609	60.202	13	343	331
Aeu1ULoc00022601.1	1U	jcf7180008804242	2670-4002(+)	0	GCCATGGTCATCTTGATGGAGAG	GCAATACCACTCCAAGAAACCAAA	61.056	59.961	77	421	345
Aeu1ULoc00022601.1	1U	jcf7180008804242	2670-4002(+)	1	GCCATGGTCATCTTGATGGAGAG	ATATGAGTCACTCACATTTGGCCT	61.056	60.08	77	328	252
Aeu1ULoc00022601.1	1U	jcf7180008804242	2670-4002(+)	2	GCCATGGTCATCTTGATGGAGAG	CTAGTACCTTGGCTCACATTCACT	61.056	60.081	77	445	369
Aeu1ULoc00022601.1	1U	jcf7180008804242	2670-4002(+)	3	GCCATGGTCATCTTGATGGAGAG	CTCACATTCACTGCAATACCACTC	61.056	59.906	77	433	357
Aeu1ULoc00022601.1	1U	jcf7180008804242	2670-4002(+)	4	GCCATGGTCATCTTGATGGAGA	GCAATACCACTCCAAGAAACCAAA	60.159	59.961	77	421	345
Aeu1ULoc00022669.1	1U	jcf7180008804630	8049-9054(+)	0	CAAGGACCCCGACTACGAAC	AAGGCAGACCAACTAATTCCAAGA	60.109	60.203	44	360	317
Aeu1ULoc00022669.1	1U	jcf7180008804630	8049-9054(+)	1	CAAGGACCCCGACTACGAAC	GCTAGCCCCCATCCTAAATTTAGT	60.109	60.203	44	442	399
Aeu1ULoc00022669.1	1U	jcf7180008804630	8049-9054(+)	2	CAAGGACCCCGACTACGAAC	AGCCCCCATCCTAAATTTAGTCAA	60.109	59.768	44	439	396
Aeu1ULoc00022669.1	1U	jcf7180008804630	8049-9054(+)	3	GACTACGAACAGGGCGAGAC	AAGGCAGACCAACTAATTCCAAGA	60.179	60.203	54	360	307
Aeu1ULoc00022669.1	1U	jcf7180008804630	8049-9054(+)	4	GACTACGAACAGGGCGAGAC	GCTAGCCCCCATCCTAAATTTAGT	60.179	60.203	54	442	389
Aeu1ULoc00022677.1	1U	jcf7180008804649	4325-4945(-)	0	CAAGGACGGAGATGAGGATGAC	AGTGGGGGTAACATAAGTGGTAAC	60.224	60.019	78	548	471
Aeu1ULoc00022677.1	1U	jcf7180008804649	4325-4945(-)	1	CAAGGACGGAGATGAGGATGAC	ACTTTGTGTCATGCATGGCAATAA	60.224	60.021	78	420	343
Aeu1ULoc00022677.1	1U	jcf7180008804649	4325-4945(-)	2	CAAGGACGGAGATGAGGATGAC	TAAACAAAGAAAGCACTGAGGCTG	60.224	59.963	78	577	500
Aeu1ULoc00022677.1	1U	jcf7180008804649	4325-4945(-)	3	CAAGGACGGAGATGAGGATGAC	CATAGTGGGGGTAACATAAGTGGT	60.224	59.835	78	551	474
Aeu1ULoc00022677.1	1U	jcf7180008804649	4325-4945(-)	4	CAAGGACGGAGATGAGGATGAC	GGACTAGCAAACATGCTTATGTGG	60.224	60.202	78	515	438
Aeu1ULoc00022806.1	1U	jcf7180008805235	2583-3319(+)	0	GAGAAATCAATCCGAGGGTTTGC	TGGCATGAACATTGCATTTCAGAT	60.181	60.081	2	281	280
Aeu1ULoc00022806.1	1U	jcf7180008805235	2583-3319(+)	1	GAGAAATCAATCCGAGGGTTTGC	CAACGGATTTGCAAATAGGAGGTT	60.181	60.082	2	390	389
Aeu1ULoc00022806.1	1U	jcf7180008805235	2583-3319(+)	2	GAGAAATCAATCCGAGGGTTTGC	AACAACGGATTTGCAAATAGGAGG	60.181	60.082	2	392	391
Aeu1ULoc00022806.1	1U	jcf7180008805235	2583-3319(+)	3	GAGAAATCAATCCGAGGGTTTGC	GTATTGGTTTGGCATGAACATTGC	60.181	59.907	2	290	289
Aeu1ULoc00022806.1	1U	jcf7180008805235	2583-3319(+)	4	GAGAAATCAATCCGAGGGTTTGC	ACGGATTTGCAAATAGGAGGTTTC	60.181	59.842	2	388	387
Aeu1ULoc00022822.1	1U	jcf7180008805320	4030-4778(-)	0	CTCTTCGTGGGCATCAACAAG	ACGGATTAACCAACTAGCTTTCCT	59.534	60.02	26	403	378
Aeu1ULoc00022822.1	1U	jcf7180008805320	4030-4778(-)	1	CTCTTCGTGGGCATCAACAAG	CTAAAGAAGGCCCAAAACCTGAAG	59.534	60.022	26	503	478
Aeu1ULoc00022822.1	1U	jcf7180008805320	4030-4778(-)	2	CTCTTCGTGGGCATCAACAAG	GAAATGGTAGCATGCTTCAGATCC	59.534	60.023	26	330	305
Aeu1ULoc00022822.1	1U	jcf7180008805320	4030-4778(-)	3	CTCTTCGTGGGCATCAACAAG	CAACCAAACACTGAAAGGAGAGAC	59.534	59.964	26	371	346
Aeu1ULoc00022822.1	1U	jcf7180008805320	4030-4778(-)	4	CTCTTCGTGGGCATCAACAAG	GCTTTCCTGAATCACTCAACCAAA	59.534	59.962	26	387	362
Aeu1ULoc00022877.2	1U	jcf7180008805545	7693-12512(+)	0	TCCTATGTCAAATGGCGGTGG	ATCATCATGATGTAGAGGTTGGGG	60.408	59.957	53	343	291
Aeu1ULoc00022877.2	1U	jcf7180008805545	7693-12512(+)	1	TCCTATGTCAAATGGCGGTGG	GACCTTTTTGACGCTATCTTCTGG	60.408	59.906	53	391	339
Aeu1ULoc00022877.2	1U	jcf7180008805545	7693-12512(+)	2	TCCTATGTCAAATGGCGGTGG	TTTGTTTCGCTATATTTGCGAGCT	60.408	59.906	53	419	367
Aeu1ULoc00022877.2	1U	jcf7180008805545	7693-12512(+)	3	TCCTATGTCAAATGGCGGTGG	CGCTATATTTGCGAGCTGTAAGAC	60.408	60.144	53	412	360
Aeu1ULoc00022877.2	1U	jcf7180008805545	7693-12512(+)	4	TCCTATGTCAAATGGCGGTGG	GCTATATTTGCGAGCTGTAAGACC	60.408	59.849	53	411	359
Aeu1ULoc00022996.1	1U	jcf7180008806009	2159-2914(+)	0	CGACCACGAGCTCTTCATACG	TCTTTTGCTAGGATAGGCAAGGTT	60.856	60.018	70	530	461
Aeu1ULoc00022996.1	1U	jcf7180008806009	2159-2914(+)	1	CGACCACGAGCTCTTCATACG	GATTTGGTGTTGGGAACAGGAAAT	60.856	59.96	70	431	362
Aeu1ULoc00022996.1	1U	jcf7180008806009	2159-2914(+)	2	CGACCACGAGCTCTTCATACG	TTTGCTAGGATAGGCAAGGTTCAT	60.856	60.08	70	527	458
Aeu1ULoc00022996.1	1U	jcf7180008806009	2159-2914(+)	3	CGACCACGAGCTCTTCATACG	AACCTGAACTCAAATCCTGACAGA	60.856	59.897	70	371	302
Aeu1ULoc00022996.1	1U	jcf7180008806009	2159-2914(+)	4	CGACCACGAGCTCTTCATACG	GAGATGCAAGCACATATAGCAGTC	60.856	59.848	70	552	483
Aeu1ULoc00023092.1	1U	jcf7180008806697	4257-4888(+)	0	CTTGGTATGGGATCACCTTTCAGA	AGTGAAACAATAAAGGGCCTAGGT	60.08	59.956	48	368	321
Aeu1ULoc00023092.1	1U	jcf7180008806697	4257-4888(+)	1	CTTGGTATGGGATCACCTTTCAGA	CAGCGTTACAAATTAGAGTGCTGT	60.08	59.848	48	470	423
Aeu1ULoc00023092.1	1U	jcf7180008806697	4257-4888(+)	2	CTTGGTATGGGATCACCTTTCAGA	ACAGCGTTACAAATTAGAGTGCTG	60.08	59.848	48	471	424
Aeu1ULoc00023092.1	1U	jcf7180008806697	4257-4888(+)	3	CTTGGTATGGGATCACCTTTCAGA	GTGAAACAATAAAGGGCCTAGGTG	60.08	59.842	48	367	320
Aeu1ULoc00023092.1	1U	jcf7180008806697	4257-4888(+)	4	CTTGGTATGGGATCACCTTTCAGA	TGAAACAATAAAGGGCCTAGGTGT	60.08	60.203	48	366	319
Aeu1ULoc00023217.2	1U	jcf7180008807297	416-1109(+)	0	ACCTCTTCTACCCGGAGATCTC	ACTTGCACCAAACTGAAAGTTCAA	60.159	60.022	60	455	396
Aeu1ULoc00023217.2	1U	jcf7180008807297	416-1109(+)	1	ACCTCTTCTACCCGGAGATCTC	AACTTGCACCAAACTGAAAGTTCA	60.159	60.022	60	456	397
Aeu1ULoc00023217.2	1U	jcf7180008807297	416-1109(+)	2	ACCTCTTCTACCCGGAGATCTC	TATAAGCAACCGAGCGAATCAAAC	60.159	59.966	60	489	430
Aeu1ULoc00023217.2	1U	jcf7180008807297	416-1109(+)	3	ACCTCTTCTACCCGGAGATCTC	TAGCATCGTTTTGTGAATTCGCTT	60.159	60.084	60	321	262
Aeu1ULoc00023217.2	1U	jcf7180008807297	416-1109(+)	4	ACCTCTTCTACCCGGAGATCTC	CGAGCGAATCAAACTCCTAAAACA	60.159	59.848	60	479	420
Aeu1ULoc00023243.1	1U	jcf7180008807426	50-722(+)	0	CCAACAGGTCAAATTTTGGTTCCA	CTTTTTAAATCTCGCTCTGTGGGG	60.384	60.143	7	248	242
Aeu1ULoc00023243.1	1U	jcf7180008807426	50-722(+)	1	CCAACAGGTCAAATTTTGGTTCCA	TCTTTTTAAATCTCGCTCTGTGGG	60.384	59.305	7	249	243
Aeu1ULoc00023243.1	1U	jcf7180008807426	50-722(+)	2	CCCAACAGGTCAAATTTTGGTTCC	CTTTTTAAATCTCGCTCTGTGGGG	60.982	60.143	6	248	243
Aeu1ULoc00023243.1	1U	jcf7180008807426	50-722(+)	3	GAGTGCCCAACAGGTCAAATTTT	CTTTTTAAATCTCGCTCTGTGGGG	60.181	60.143	1	248	248
Aeu1ULoc00023243.1	1U	jcf7180008807426	50-722(+)	4	CAACAGGTCAAATTTTGGTTCCAA	CTTTTTAAATCTCGCTCTGTGGGG	58.818	60.143	8	248	241
Aeu1ULoc00023593.2	1U	jcf7180008808842	11440-12993(+)	0	AAGTCCAGAAGATGCTGAAATGAG	CTACTTGAGCCTCGTGATCTTTCT	59.058	60.142	40	475	436
Aeu1ULoc00023593.2	1U	jcf7180008808842	11440-12993(+)	1	AAGTCCAGAAGATGCTGAAATGAG	CCACCTCATTGGATTTGTCAAACT	59.058	59.718	40	443	404
Aeu1ULoc00023593.2	1U	jcf7180008808842	11440-12993(+)	2	AAGTCCAGAAGATGCTGAAATGAG	TACTTGAGCCTCGTGATCTTTCTG	59.058	60.381	40	474	435
Aeu1ULoc00023593.2	1U	jcf7180008808842	11440-12993(+)	3	AAGTCCAGAAGATGCTGAAATGAG	CCCACCTCATTGGATTTGTCAAAC	59.058	60.561	40	444	405
Aeu1ULoc00023593.2	1U	jcf7180008808842	11440-12993(+)	4	AAGTCCAGAAGATGCTGAAATGAG	TTTTCAATTGTTACAGCGTCATGC	59.058	59.321	40	402	363
Aeu1ULoc00023595.1	1U	jcf7180008808846	1676-2265(+)	0	GGGATCCTCTCACACGTGAATG	AAGTTAGTTTTGCTTAGTTGGGGC	60.74	59.961	53	461	409
Aeu1ULoc00023595.1	1U	jcf7180008808846	1676-2265(+)	1	GGGATCCTCTCACACGTGAATG	ACCTCTTCCATCCAAATAAGGTCC	60.74	60.08	53	296	244
Aeu1ULoc00023595.1	1U	jcf7180008808846	1676-2265(+)	2	GGGATCCTCTCACACGTGAATG	CCTCTTCCATCCAAATAAGGTCCA	60.74	60.08	53	295	243
Aeu1ULoc00023595.1	1U	jcf7180008808846	1676-2265(+)	3	GGGATCCTCTCACACGTGAATG	TAGTTCTTCTGGGCCCACTAAAAA	60.74	59.895	53	336	284
Aeu1ULoc00023595.1	1U	jcf7180008808846	1676-2265(+)	4	GGGATCCTCTCACACGTGAATG	TTAGTTCTTCTGGGCCCACTAAAA	60.74	59.895	53	337	285
Aeu1ULoc00023779.2	1U	jcf7180008809434	7437-9102(+)	0	CTACAACTGCAAGTGCTCCAAAG	GTCCTTGTCTTCCTTCCATACCTT	60.304	60.019	38	340	303
Aeu1ULoc00023779.2	1U	jcf7180008809434	7437-9102(+)	1	CTACAACTGCAAGTGCTCCAAAG	GGCTCGAGGCTGTTTTTCTTATTT	60.304	60.083	38	529	492
Aeu1ULoc00023779.2	1U	jcf7180008809434	7437-9102(+)	2	CTACAACTGCAAGTGCTCCAAAG	GTCTTCCTTCCATACCTTACCCTC	60.304	59.899	38	334	297
Aeu1ULoc00023779.2	1U	jcf7180008809434	7437-9102(+)	3	CTACAACTGCAAGTGCTCCAAAG	TATGGGTCATGCTAAAGCCCATAA	60.304	59.894	38	416	379
Aeu1ULoc00023779.2	1U	jcf7180008809434	7437-9102(+)	4	CTACAACTGCAAGTGCTCCAAAG	TTATGGGTCATGCTAAAGCCCATA	60.304	59.894	38	417	380
Aeu1ULoc00023872.1	1U	jcf7180008810078	12889-13847(+)	0	TGTGCTTCATGTGGGAAGATATCT	ACCTGCAACTTGTCAAAGAAACAA	59.835	60.022	65	335	271
Aeu1ULoc00023872.1	1U	jcf7180008810078	12889-13847(+)	1	TGTGCTTCATGTGGGAAGATATCT	GAAAAACGGTGCATGCTGACTATA	59.835	59.906	65	438	374
Aeu1ULoc00023872.1	1U	jcf7180008810078	12889-13847(+)	2	TGTGCTTCATGTGGGAAGATATCT	AGACCTGCAACTTGTCAAAGAAAC	59.835	60.142	65	337	273
Aeu1ULoc00023872.1	1U	jcf7180008810078	12889-13847(+)	3	TGTGCTTCATGTGGGAAGATATCT	GACAACTGGCATGTTCCCAATTAT	59.835	59.84	65	500	436
Aeu1ULoc00023872.1	1U	jcf7180008810078	12889-13847(+)	4	CTTCATGTGGGAAGATATCTGGGA	ACCTGCAACTTGTCAAAGAAACAA	59.651	60.022	69	335	267
Aeu1ULoc00024070.3	1U	jcf7180008810984	18972-19717(-)	0	GGAGCTTCATGAAGGACGTGA	GAGAAATATCCCAGAATCCCTCCC	60.067	60.019	22	466	445
Aeu1ULoc00024070.3	1U	jcf7180008810984	18972-19717(-)	1	GACGTGAAGCGCATCATCATC	GAGAAATATCCCAGAATCCCTCCC	60.071	60.019	36	466	431
Aeu1ULoc00024070.3	1U	jcf7180008810984	18972-19717(-)	2	GGAGCTTCATGAAGGACGTGA	AAGAGGTCCTCCCATTTAACGAAA	60.067	59.958	22	493	472
Aeu1ULoc00024070.3	1U	jcf7180008810984	18972-19717(-)	3	GGAGCTTCATGAAGGACGTGA	AAAGAGGTCCTCCCATTTAACGAA	60.067	59.958	22	494	473
Aeu1ULoc00024070.3	1U	jcf7180008810984	18972-19717(-)	4	GACGTGAAGCGCATCATCATC	AAGAGGTCCTCCCATTTAACGAAA	60.071	59.958	36	493	458
Aeu1ULoc00024107.2	1U	jcf7180008811055	2753-4992(+)	0	GACAACATCAAGGCCATCATCATG	TGATAAACAAACCATTTTCCCGCA	60.499	59.961	76	306	231
Aeu1ULoc00024107.2	1U	jcf7180008811055	2753-4992(+)	1	GACAACATCAAGGCCATCATCATG	GCGACTAGCGGATGTTTATTACAC	60.499	60.085	76	569	494
Aeu1ULoc00024107.2	1U	jcf7180008811055	2753-4992(+)	2	GACAACATCAAGGCCATCATCATG	CTGGACATTGACGTGTGCATTAAT	60.499	60.143	76	539	464
Aeu1ULoc00024107.2	1U	jcf7180008811055	2753-4992(+)	3	GACAACATCAAGGCCATCATCATG	TGGACATTGACGTGTGCATTAATC	60.499	60.143	76	538	463
Aeu1ULoc00024107.2	1U	jcf7180008811055	2753-4992(+)	4	GACAACATCAAGGCCATCATCATG	CTAGCGGATGTTTATTACACCACG	60.499	59.792	76	565	490
Aeu1ULoc00024130.1	1U	jcf7180008811090	660-1574(-)	0	GTCGTCACGGAGATCCTAGC	AGCAGTAACCAAGGCCATAAACTA	59.692	60.019	37	481	445
Aeu1ULoc00024130.1	1U	jcf7180008811090	660-1574(-)	1	GTCGTCACGGAGATCCTAGC	ACCAAGGCCATAAACTACATCCAT	59.692	60.079	37	474	438
Aeu1ULoc00024130.1	1U	jcf7180008811090	660-1574(-)	2	GTCGTCACGGAGATCCTAGC	GCAGTAACCAAGGCCATAAACTAC	59.692	59.904	37	480	444
Aeu1ULoc00024130.1	1U	jcf7180008811090	660-1574(-)	3	GTCGTCACGGAGATCCTAGC	CTCATTGCTAAAGATACGGACTGC	59.692	59.79	37	525	489
Aeu1ULoc00024130.1	1U	jcf7180008811090	660-1574(-)	4	GTCGTCACGGAGATCCTAGC	AACCAAGGCCATAAACTACATCCA	59.692	60.264	37	475	439
Aeu1ULoc00024183.1	1U	jcf7180008811419	129-2280(+)	0	TATTGTTACACTTCGAGAGCACCT	CCGATCAGTGGTTTTTGCAAAAAG	59.78	60.026	64	334	271
Aeu1ULoc00024183.1	1U	jcf7180008811419	129-2280(+)	1	TATTGTTACACTTCGAGAGCACCT	GGGGGTGTTTTTGCATTAAACCTA	59.78	59.959	64	426	363
Aeu1ULoc00024183.1	1U	jcf7180008811419	129-2280(+)	2	TATTGTTACACTTCGAGAGCACCT	ATGTAACGTGGTGTTTTCTGCAAA	59.78	60.142	64	277	214
Aeu1ULoc00024183.1	1U	jcf7180008811419	129-2280(+)	3	TATTGTTACACTTCGAGAGCACCT	AATGTAACGTGGTGTTTTCTGCAA	59.78	60.142	64	278	215
Aeu1ULoc00024183.1	1U	jcf7180008811419	129-2280(+)	4	TATTGTTACACTTCGAGAGCACCT	AAATGTAACGTGGTGTTTTCTGCA	59.78	60.142	64	279	216
Aeu1ULoc00024241.2	1U	jcf7180008811680	5584-6276(+)	0	CGAAGACGGTGAGATTTGGGT	CATCGTTCCCGTTCTCAAAAAGAA	60.338	60.024	30	327	298
Aeu1ULoc00024241.2	1U	jcf7180008811680	5584-6276(+)	1	CGAAGACGGTGAGATTTGGGT	TATAGGGATTTGTTTTGTGCGCTC	60.338	59.904	30	409	380
Aeu1ULoc00024241.2	1U	jcf7180008811680	5584-6276(+)	2	CGAAGACGGTGAGATTTGGGT	TGAATGACAAACTGTACAGGTGGA	60.338	60.142	30	383	354
Aeu1ULoc00024241.2	1U	jcf7180008811680	5584-6276(+)	3	CGAAGACGGTGAGATTTGGGTG	CATCGTTCCCGTTCTCAAAAAGAA	61.498	60.024	30	327	298
Aeu1ULoc00024241.2	1U	jcf7180008811680	5584-6276(+)	4	CGAAGACGGTGAGATTTGGGT	CCCGTTCTCAAAAAGAATAGCACA	60.338	59.785	30	320	291
Aeu1ULoc00024303.2	1U	jcf7180008811969	3570-9808(+)	0	GATCTTCCCCTACTTCGACAAGTG	AGAGAGGGGTAGTTTACTTCCTCA	60.678	59.954	62	320	259
Aeu1ULoc00024303.2	1U	jcf7180008811969	3570-9808(+)	1	GATCTTCCCCTACTTCGACAAGTG	GAGAGAGAGAGAGAGGGGTAGTTT	60.678	60.08	62	329	268
Aeu1ULoc00024303.2	1U	jcf7180008811969	3570-9808(+)	2	GATCTTCCCCTACTTCGACAAGTG	GGTAGTTTACTTCCTCAACGCATG	60.678	59.907	62	313	252
Aeu1ULoc00024303.2	1U	jcf7180008811969	3570-9808(+)	3	GATCTTCCCCTACTTCGACAAGTG	AAATAAAACCCGGGGAGTATGGAT	60.678	59.831	62	540	479
Aeu1ULoc00024303.2	1U	jcf7180008811969	3570-9808(+)	4	GATCTTCCCCTACTTCGACAAGTG	GCATTTTTATACCGCACAGTAGCA	60.678	60.202	62	495	434
Aeu1ULoc00024581.1	1U	jcf7180008813580	751-1465(+)	0	TTTCTCAGAGACTTCTCCGTCTTC	AGATTCACTCTTCACTGCTATGCA	59.783	60.081	60	340	281
Aeu1ULoc00024581.1	1U	jcf7180008813580	751-1465(+)	1	TTTCTCAGAGACTTCTCCGTCTTC	CAAATCAGCGAGTTCCTGTTGTTA	59.783	59.787	60	404	345
Aeu1ULoc00024581.1	1U	jcf7180008813580	751-1465(+)	2	TTTCTCAGAGACTTCTCCGTCTTC	TCACTCTTCACTGCTATGCATCAA	59.783	60.323	60	336	277
Aeu1ULoc00024581.1	1U	jcf7180008813580	751-1465(+)	3	TTTCTCAGAGACTTCTCCGTCTTC	TTCACTCTTCACTGCTATGCATCA	59.783	60.323	60	337	278
Aeu1ULoc00024581.1	1U	jcf7180008813580	751-1465(+)	4	TTTCTCAGAGACTTCTCCGTCTTC	ATGAAGAGAACATGGCATGTCAGA	59.783	60.324	60	310	251
Aeu1ULoc00024666.1	1U	jcf7180008813862	1535-2430(+)	0	ATCGTCAAAGAGCTCCGCAAG	ATCCTACGTGATACATTCGATGCA	61.004	60.022	52	393	342
Aeu1ULoc00024666.1	1U	jcf7180008813862	1535-2430(+)	1	ATCGTCAAAGAGCTCCGCAAG	ATCTTCCTTGCAGTTCTTTCAACG	61.004	60.024	52	475	424
Aeu1ULoc00024666.1	1U	jcf7180008813862	1535-2430(+)	2	ATCGTCAAAGAGCTCCGCAAG	GTGATACATTCGATGCACCCAATT	61.004	59.963	52	386	335
Aeu1ULoc00024666.1	1U	jcf7180008813862	1535-2430(+)	3	ATCGTCAAAGAGCTCCGCAAG	TCTCCACATGAACTTGAACCTCAT	61.004	59.958	52	353	302
Aeu1ULoc00024666.1	1U	jcf7180008813862	1535-2430(+)	4	ATCGTCAAAGAGCTCCGCAAG	ATCTCCACATGAACTTGAACCTCA	61.004	59.958	52	354	303
Aeu1ULoc00024751.1	1U	jcf7180008814685	6503-7171(+)	0	CGATGCTGAGACAGAAGTTGGA	AACGCTAGCTGTTCTTGTTAGAGA	60.353	60.022	47	342	296
Aeu1ULoc00024751.1	1U	jcf7180008814685	6503-7171(+)	1	CGATGCTGAGACAGAAGTTGGA	TCTCTTCCCTCCGTGTGTAAAATT	60.353	59.959	47	533	487
Aeu1ULoc00024751.1	1U	jcf7180008814685	6503-7171(+)	2	CGATGCTGAGACAGAAGTTGGA	AGGCTGGTTCACATATGAGGAAAT	60.353	60.08	47	285	239
Aeu1ULoc00024751.1	1U	jcf7180008814685	6503-7171(+)	3	CGATGCTGAGACAGAAGTTGGA	CTTCCCTCCGTGTGTAAAATTCAC	60.353	60.083	47	530	484
Aeu1ULoc00024751.1	1U	jcf7180008814685	6503-7171(+)	4	CGATGCTGAGACAGAAGTTGGA	CAACGCTAGCTGTTCTTGTTAGAG	60.353	59.909	47	343	297
Aeu1ULoc00024797.1	1U	jcf7180008814887	10009-10981(+)	0	CGTCGCCGAGCATAATAGGAAG	TATGTTTCCACTGATCTGAAGCCA	61.232	60.019	52	373	322
Aeu1ULoc00024797.1	1U	jcf7180008814887	10009-10981(+)	1	CGTCGCCGAGCATAATAGGAAG	CACACGTTTCACTTTAGTCAACGA	61.232	59.968	52	263	212
Aeu1ULoc00024797.1	1U	jcf7180008814887	10009-10981(+)	2	CGTCGCCGAGCATAATAGGAAG	GCCGCACCATCAGATATATTCATG	61.232	59.965	52	509	458
Aeu1ULoc00024797.1	1U	jcf7180008814887	10009-10981(+)	3	CGTCGCCGAGCATAATAGGAAG	TTGCTATATCTGCACACGTTTCAC	61.232	59.907	52	275	224
Aeu1ULoc00024797.1	1U	jcf7180008814887	10009-10981(+)	4	CGTCGCCGAGCATAATAGGAA	TATGTTTCCACTGATCTGAAGCCA	60.336	60.019	52	373	322
Aeu1ULoc00024830.1	1U	jcf7180008815043	5788-9793(+)	0	GAGAACGAGGACCTCATCAAGTAC	TCAGTTCCTCACCGTGATTATTGT	60.439	60.021	56	539	484
Aeu1ULoc00024830.1	1U	jcf7180008815043	5788-9793(+)	1	GAGAACGAGGACCTCATCAAGTAC	CCATTATACGGAACTCATTGGCAC	60.439	60.024	56	482	427
Aeu1ULoc00024830.1	1U	jcf7180008815043	5788-9793(+)	2	GAGAACGAGGACCTCATCAAGTAC	AGCATCAAAACGGACGACAATATC	60.439	59.966	56	358	303
Aeu1ULoc00024830.1	1U	jcf7180008815043	5788-9793(+)	3	GAGAACGAGGACCTCATCAAGTAC	CTATGCATCTGAAAGCAGCATCAA	60.439	59.964	56	374	319
Aeu1ULoc00024830.1	1U	jcf7180008815043	5788-9793(+)	4	GAGAACGAGGACCTCATCAAGTAC	ATTGGCACAGCATTTCACAGTTAA	60.439	59.961	56	466	411
Aeu1ULoc00024913.1	1U	jcf7180008815495	6300-6903(+)	0	GGTTGGACAAAAGAAAACATTCAGC	TACTACCTGCAGCAAACAATGTTG	59.993	60.023	69	413	345
Aeu1ULoc00024913.1	1U	jcf7180008815495	6300-6903(+)	1	GGTTGGACAAAAGAAAACATTCAGC	ACCTGCAGCAAACAATGTTGATAA	59.993	59.961	69	409	341
Aeu1ULoc00024913.1	1U	jcf7180008815495	6300-6903(+)	2	GGTTGGACAAAAGAAAACATTCAGC	GGTAGCGATGGCATATACCCATAT	59.993	59.96	69	507	439
Aeu1ULoc00024913.1	1U	jcf7180008815495	6300-6903(+)	3	GGTTGGACAAAAGAAAACATTCAGC	GGTACCTGGATGGATTTTACACCT	59.993	60.08	69	464	396
Aeu1ULoc00024913.1	1U	jcf7180008815495	6300-6903(+)	4	GGTTGGACAAAAGAAAACATTCAGC	AGGTACCTGGATGGATTTTACACC	59.993	60.08	69	465	397
Aeu1ULoc00024955.3	1U	jcf7180008815736	5107-6482(-)	0	ACACCGATTACGACGATGATGATC	CTGCCTTTTTCATTGAAGACAGGT	60.848	59.962	74	571	498
Aeu1ULoc00024955.3	1U	jcf7180008815736	5107-6482(-)	1	GACACCGATTACGACGATGATGAT	CTGCCTTTTTCATTGAAGACAGGT	60.848	59.962	73	571	499
Aeu1ULoc00024955.3	1U	jcf7180008815736	5107-6482(-)	2	ACACCGATTACGACGATGATGATC	GAGGAGGTATAGTGTATCAGCTGC	60.848	60.082	74	278	205
Aeu1ULoc00024955.3	1U	jcf7180008815736	5107-6482(-)	3	GACACCGATTACGACGATGATGAT	GAGGAGGTATAGTGTATCAGCTGC	60.848	60.082	73	278	206
Aeu1ULoc00024955.3	1U	jcf7180008815736	5107-6482(-)	4	ACACCGATTACGACGATGATGATC	CCAAACGCTATCTATCATCATGCC	60.848	59.906	74	462	389
Aeu1ULoc00025193.1	1U	jcf7180008816822	4967-6044(+)	0	CTTCATCATCGCTTGCTGCAAAAG	TATTGCTGATGGAAAGGGCAAAAG	61.713	60.082	71	467	397
Aeu1ULoc00025193.1	1U	jcf7180008816822	4967-6044(+)	1	CTTCATCATCGCTTGCTGCAAAAG	GTTGAGACACTTATTTTGGGACGG	61.713	60.083	71	402	332
Aeu1ULoc00025193.1	1U	jcf7180008816822	4967-6044(+)	2	CTTCATCATCGCTTGCTGCAAAAG	GATATTGCTGATGGAAAGGGCAAA	61.713	59.9	71	469	399
Aeu1ULoc00025193.1	1U	jcf7180008816822	4967-6044(+)	3	CTTCATCATCGCTTGCTGCAAAAG	TTGAGACACTTATTTTGGGACGGA	61.713	60.202	71	401	331
Aeu1ULoc00025193.1	1U	jcf7180008816822	4967-6044(+)	4	TTCATCATCGCTTGCTGCAAAAG	TATTGCTGATGGAAAGGGCAAAAG	60.916	60.082	72	467	396

## Sheet: 2U_primers
GENE	AEGILOPS_CHROMOSOME	AEGILOPS_SCAFFOLD	GENE_LOCATION	PRIMER NO.	PRIMER_LEFT_SEQUENCE	PRIMER_RIGHT_SEQUENCE	PRIMER_LEFT_TM	PRIMER_RIGHT_TM	PRIMER_LEFT_pos	PRIMER_RIGHT_pos	PRIMER_PAIR_PRODUCT_SIZE
Aeu2ULoc00000029.1	2U	scf7180031462184	832-2371(+)	0	TCATGCATATCTTCAGCTTCCTCA	ACTGAAGCTGATCTTTCCCAGATT	59.898	60.019	64	365	302
Aeu2ULoc00000029.1	2U	scf7180031462184	832-2371(+)	1	TCATGCATATCTTCAGCTTCCTCA	CAAAGCGAACCGGACAATATCTAC	59.898	60.026	64	536	473
Aeu2ULoc00000029.1	2U	scf7180031462184	832-2371(+)	2	TCATGCATATCTTCAGCTTCCTCA	GCTGATCTTTCCCAGATTCCACTA	59.898	60.142	64	359	296
Aeu2ULoc00000029.1	2U	scf7180031462184	832-2371(+)	3	TCATGCATATCTTCAGCTTCCTCA	ATTCCACTAATTTAGCAACACGGC	59.898	60.142	64	344	281
Aeu2ULoc00000029.1	2U	scf7180031462184	832-2371(+)	4	TCATGCATATCTTCAGCTTCCTCA	TAATTTATCCTGCTAAGGTGGGCA	59.898	59.833	64	498	435
Aeu2ULoc00000084.1	2U	scf7180031462275	18250-20200(-)	0	GAGGGATCTACTCACCACAAAACT	AAAAGTGGCATGGCATGAAATGTA	60.02	60.02	52	275	224
Aeu2ULoc00000084.1	2U	scf7180031462275	18250-20200(-)	1	GAGGGATCTACTCACCACAAAACT	CAAAACGCACATTTAATGCCTAGC	60.02	59.968	52	536	485
Aeu2ULoc00000084.1	2U	scf7180031462275	18250-20200(-)	2	GAGGGATCTACTCACCACAAAACT	GCAAAACGCACATTTAATGCCTAG	60.02	59.968	52	537	486
Aeu2ULoc00000084.1	2U	scf7180031462275	18250-20200(-)	3	TGAGGGATCTACTCACCACAAAAC	AAAAGTGGCATGGCATGAAATGTA	60.263	60.02	51	275	225
Aeu2ULoc00000084.1	2U	scf7180031462275	18250-20200(-)	4	GTTTGAGGGATCTACTCACCACAA	AAAAGTGGCATGGCATGAAATGTA	60.263	60.02	48	275	228
Aeu2ULoc00000097.1	2U	scf7180031462277	1893-3061(+)	0	GAAGAGGTTTTAGAGGCAACACAG	ATGTGAAGATTGCCCATGTTAACC	59.786	59.84	1	325	325
Aeu2ULoc00000097.1	2U	scf7180031462277	1893-3061(+)	1	GAAGAGGTTTTAGAGGCAACACAG	GTGAAGATTGCCCATGTTAACCTT	59.786	59.779	1	323	323
Aeu2ULoc00000097.1	2U	scf7180031462277	1893-3061(+)	2	CAGAGTTCCAAAGATGCATGGTTC	ACGTGTTCTTACTTCCTGATACCC	60.38	60.082	29	512	484
Aeu2ULoc00000097.1	2U	scf7180031462277	1893-3061(+)	3	CAGAGTTCCAAAGATGCATGGTTC	CGTGTTCTTACTTCCTGATACCCA	60.38	60.082	29	511	483
Aeu2ULoc00000097.1	2U	scf7180031462277	1893-3061(+)	4	CAGAGTTCCAAAGATGCATGGTTC	ATGTGAAGATTGCCCATGTTAACC	60.38	59.84	29	325	297
Aeu2ULoc00000268.1	2U	scf7180031462939	8399-9799(-)	0	CTGACCATACAACACAAGCAAGAG	CCCCATGTTGGTGTATCATGAAAG	60.084	59.902	56	326	271
Aeu2ULoc00000268.1	2U	scf7180031462939	8399-9799(-)	1	CTGACCATACAACACAAGCAAGAG	TATTTGCCTCTGCCATTCTACAGA	60.084	59.836	56	529	474
Aeu2ULoc00000268.1	2U	scf7180031462939	8399-9799(-)	2	CTGACCATACAACACAAGCAAGAG	TCTATTTGCCTCTGCCATTCTACA	60.084	59.836	56	531	476
Aeu2ULoc00000268.1	2U	scf7180031462939	8399-9799(-)	3	GATGTTGCTTCAAGTAGTCAAGCA	CCCCATGTTGGTGTATCATGAAAG	59.786	59.902	10	326	317
Aeu2ULoc00000268.1	2U	scf7180031462939	8399-9799(-)	4	TGATGTTGCTTCAAGTAGTCAAGC	CCCCATGTTGGTGTATCATGAAAG	59.786	59.902	9	326	318
Aeu2ULoc00000422.1	2U	scf7180031463466	3004-6905(+)	0	CTCGTCCTCTTCATGCTCATGAT	TTGGGAACTAGGAATCATGAAGGG	60.244	60.08	77	556	480
Aeu2ULoc00000422.1	2U	scf7180031463466	3004-6905(+)	1	CTCGTCCTCTTCATGCTCATGAT	GGGAACTAGGAATCATGAAGGGAA	60.244	59.834	77	554	478
Aeu2ULoc00000422.1	2U	scf7180031463466	3004-6905(+)	2	CTCGTCCTCTTCATGCTCATGAT	TTCAACAGGCGCATAAAAGTATCG	60.244	60.202	77	435	359
Aeu2ULoc00000422.1	2U	scf7180031463466	3004-6905(+)	3	CTCGTCCTCTTCATGCTCATGAT	AGTATCGCGCGCTAAAATGATTTT	60.244	60.261	77	418	342
Aeu2ULoc00000422.1	2U	scf7180031463466	3004-6905(+)	4	CTCGTCCTCTTCATGCTCATGAT	AAGTATCGCGCGCTAAAATGATTT	60.244	60.261	77	419	343
Aeu2ULoc00000465.1	2U	scf7180031463479	3274-4666(-)	0	GTTGAAACGTCCGATGAATGGATC	CCTAGCTTATGTTCTTGCCCATTG	60.494	59.963	37	388	352
Aeu2ULoc00000465.1	2U	scf7180031463479	3274-4666(-)	1	GTTGAAACGTCCGATGAATGGATC	TAAGTTACCGGAACATCACACACT	60.494	59.961	37	520	484
Aeu2ULoc00000465.1	2U	scf7180031463479	3274-4666(-)	2	GTTGAAACGTCCGATGAATGGATC	TCCTAGCTTATGTTCTTGCCCATT	60.494	60.08	37	389	353
Aeu2ULoc00000465.1	2U	scf7180031463479	3274-4666(-)	3	GTTGAAACGTCCGATGAATGGATC	TTCCTAGCTTATGTTCTTGCCCAT	60.494	60.08	37	390	354
Aeu2ULoc00000465.1	2U	scf7180031463479	3274-4666(-)	4	GTTGAAACGTCCGATGAATGGATC	ATTAATTGAATCGACGTGCGTTCA	60.494	59.908	37	306	270
Aeu2ULoc00000552.2	2U	scf7180031464244	3211-4142(-)	0	AAACTGAGTCAGGGAAATCAGTGT	TAAAAATTAGCGGCCAAAGCTTCA	60.141	60.022	45	295	251
Aeu2ULoc00000552.2	2U	scf7180031464244	3211-4142(-)	1	AAACTGAGTCAGGGAAATCAGTGT	CACATAAAAATTAGCGGCCAAAGC	60.141	59.967	45	299	255
Aeu2ULoc00000552.2	2U	scf7180031464244	3211-4142(-)	2	AAACTGAGTCAGGGAAATCAGTGT	CCTACTCATGTGTCTGCCACTAAT	60.141	60.142	45	514	470
Aeu2ULoc00000552.2	2U	scf7180031464244	3211-4142(-)	3	AAACTGAGTCAGGGAAATCAGTGT	TTATGTCCCTACTCATGTGTCTGC	60.141	60.142	45	521	477
Aeu2ULoc00000552.2	2U	scf7180031464244	3211-4142(-)	4	AAACTGAGTCAGGGAAATCAGTGT	AAAATTAGCGGCCAAAGCTTCATA	60.141	59.84	45	293	249
Aeu2ULoc00000556.1	2U	scf7180031464245	1062-2022(+)	0	AGTCATGATCAAGCACTAGTTGGT	TCGTTCAACTTTAGCCTGTTCCTA	60.02	59.961	43	430	388
Aeu2ULoc00000556.1	2U	scf7180031464245	1062-2022(+)	1	TCATGATCAAGCACTAGTTGGTGA	TCGTTCAACTTTAGCCTGTTCCTA	60.02	59.961	45	430	386
Aeu2ULoc00000556.1	2U	scf7180031464245	1062-2022(+)	2	AGTCATGATCAAGCACTAGTTGGT	ATTACAGATCACACAGCTACACGT	60.02	60.082	43	388	346
Aeu2ULoc00000556.1	2U	scf7180031464245	1062-2022(+)	3	TCATGATCAAGCACTAGTTGGTGA	ATTACAGATCACACAGCTACACGT	60.02	60.082	45	388	344
Aeu2ULoc00000556.1	2U	scf7180031464245	1062-2022(+)	4	AGTCATGATCAAGCACTAGTTGGT	TAACTGTCAAAGTTCACAAGCCAC	60.02	59.904	43	285	243
Aeu2ULoc00000596.1	2U	scf7180031464257	4566-5698(-)	0	GCTACTGGAATCCCTTCTGATTCT	AGCTCAGGCATAAAGGGAAAAGTA	59.898	60.018	59	343	285
Aeu2ULoc00000596.1	2U	scf7180031464257	4566-5698(-)	1	TGCTACTGGAATCCCTTCTGATTC	AGCTCAGGCATAAAGGGAAAAGTA	60.142	60.018	58	343	286
Aeu2ULoc00000596.1	2U	scf7180031464257	4566-5698(-)	2	GCTACTGGAATCCCTTCTGATTCT	ATTCACCAAACTTAAGCGTGCTAC	59.898	60.083	59	388	330
Aeu2ULoc00000596.1	2U	scf7180031464257	4566-5698(-)	3	GCTACTGGAATCCCTTCTGATTCT	ATGGTTATCTTACAGCTCAGGCAT	59.898	59.896	59	356	298
Aeu2ULoc00000596.1	2U	scf7180031464257	4566-5698(-)	4	TGCTACTGGAATCCCTTCTGATTC	ATTCACCAAACTTAAGCGTGCTAC	60.142	60.083	58	388	331
Aeu2ULoc00000674.1	2U	scf7180031464315	397-1788(+)	0	CTTCGTGCTTGCCTTCAACAAG	AAGTGTAAGTTTGTGCCGAATGAG	60.856	60.024	57	400	344
Aeu2ULoc00000674.1	2U	scf7180031464315	397-1788(+)	1	CTTCGTGCTTGCCTTCAACAAG	GTGTGAACTCACCTACACATTTGG	60.856	60.024	57	525	469
Aeu2ULoc00000674.1	2U	scf7180031464315	397-1788(+)	2	CTTCGTGCTTGCCTTCAACAAG	CAATGAAGTGGCTACTATGCGAAG	60.856	60.025	57	363	307
Aeu2ULoc00000674.1	2U	scf7180031464315	397-1788(+)	3	CTTCGTGCTTGCCTTCAACAAG	CTAATTGCGTCACTCCTTCAACTC	60.856	59.908	57	473	417
Aeu2ULoc00000674.1	2U	scf7180031464315	397-1788(+)	4	CTTCGTGCTTGCCTTCAACAAG	CGAAGCTCAACTATGCATCAAACT	60.856	59.906	57	344	288
Aeu2ULoc00000728.2	2U	scf7180031464516	8839-9768(-)	0	CTCCTTCATGAAGCAGAGGAGG	TTGAGCCTTATAAACCGGAAAGGA	60.159	60.019	74	436	363
Aeu2ULoc00000728.2	2U	scf7180031464516	8839-9768(-)	1	CCTCCTTCATGAAGCAGAGGAG	TTGAGCCTTATAAACCGGAAAGGA	60.159	60.019	73	436	364
Aeu2ULoc00000728.2	2U	scf7180031464516	8839-9768(-)	2	CTCCTTCATGAAGCAGAGGAGG	CACCATCTATCTTGGTTGGTGAGA	60.159	60.081	74	468	395
Aeu2ULoc00000728.2	2U	scf7180031464516	8839-9768(-)	3	CTCCTTCATGAAGCAGAGGAGG	TCACCATCTATCTTGGTTGGTGAG	60.159	60.081	74	469	396
Aeu2ULoc00000728.2	2U	scf7180031464516	8839-9768(-)	4	CTCCTTCATGAAGCAGAGGAGG	CTCACCATCTATCTTGGTTGGTGA	60.159	60.081	74	470	397
Aeu2ULoc00000817.1	2U	scf7180031464978	10174-11920(+)	0	ACCGATCAGTACCAGTTTTCCATG	GAACAATCCAAGTATGCCCCAAAA	60.863	60.021	32	284	253
Aeu2ULoc00000817.1	2U	scf7180031464978	10174-11920(+)	1	CACCGATCAGTACCAGTTTTCCAT	GAACAATCCAAGTATGCCCCAAAA	60.863	60.021	31	284	254
Aeu2ULoc00000817.1	2U	scf7180031464978	10174-11920(+)	2	ACCGATCAGTACCAGTTTTCCATG	CTACCGCATAGATTGAAACCGAAC	60.863	60.026	32	337	306
Aeu2ULoc00000817.1	2U	scf7180031464978	10174-11920(+)	3	CACCGATCAGTACCAGTTTTCCAT	CTACCGCATAGATTGAAACCGAAC	60.863	60.026	31	337	307
Aeu2ULoc00000817.1	2U	scf7180031464978	10174-11920(+)	4	ACCGATCAGTACCAGTTTTCCATG	ACCAAGCATCAAAAACGCTCTTTA	60.863	59.963	32	468	437
Aeu2ULoc00000834.1	2U	scf7180031465204	2411-3315(+)	0	ATCATCAGCTCTTCTTGCCGTTC	TTGGAAAGCAAGATGGCAAAGTAG	61.234	60.022	46	284	239
Aeu2ULoc00000834.1	2U	scf7180031465204	2411-3315(+)	1	ATCATCAGCTCTTCTTGCCGTTC	CTTGGAAAGCAAGATGGCAAAGTA	61.234	60.022	46	285	240
Aeu2ULoc00000834.1	2U	scf7180031465204	2411-3315(+)	2	ATCATCAGCTCTTCTTGCCGTTC	TTCATTCCGTCAAACATCACAGTG	61.234	60.024	46	486	441
Aeu2ULoc00000834.1	2U	scf7180031465204	2411-3315(+)	3	ATCATCAGCTCTTCTTGCCGTTC	GGTATTCCAAGAAATTGGCTAGCC	61.234	59.962	46	405	360
Aeu2ULoc00000834.1	2U	scf7180031465204	2411-3315(+)	4	ATCATCAGCTCTTCTTGCCGTTC	AAGCTCTCTCCGCAAATCTAGAAA	61.234	60.081	46	435	390
Aeu2ULoc00000876.2	2U	scf7180031465722	2643-3413(-)	0	GTTGCTGGGAGTACAGGCAG	AACTGCCGTTTATTATCGCAGAAG	60.675	59.966	6	342	337
Aeu2ULoc00000876.2	2U	scf7180031465722	2643-3413(-)	1	GTTGCTGGGAGTACAGGCAG	CACATGTGCAATTAACGAAAGCTG	60.675	59.911	6	428	423
Aeu2ULoc00000876.2	2U	scf7180031465722	2643-3413(-)	2	GTTGCTGGGAGTACAGGCAG	CAAACTGCCGTTTATTATCGCAGA	60.675	60.202	6	344	339
Aeu2ULoc00000876.2	2U	scf7180031465722	2643-3413(-)	3	GTTGCTGGGAGTACAGGCAG	AGACAAACTGCCGTTTATTATCGC	60.675	60.202	6	347	342
Aeu2ULoc00000876.2	2U	scf7180031465722	2643-3413(-)	4	GTTGCTGGGAGTACAGGCAG	AAACCTAGCTTCAACGAGACAGAA	60.675	60.202	6	288	283
Aeu2ULoc00001099.1	2U	scf7180031465954	3275-4204(+)	0	TTTACAAGAAAATTTGCCGTTGCC	ACGAAGAATTTCATGTTGGTCCAC	59.729	60.023	72	438	367
Aeu2ULoc00001099.1	2U	scf7180031465954	3275-4204(+)	1	TTTACAAGAAAATTTGCCGTTGCC	GGAGCCCTCTCTCTATACTATCGT	59.729	60.081	72	323	252
Aeu2ULoc00001099.1	2U	scf7180031465954	3275-4204(+)	2	GTCAAGAAGACCGATGGATTCAAG	ACGAAGAATTTCATGTTGGTCCAC	59.669	60.023	10	438	429
Aeu2ULoc00001099.1	2U	scf7180031465954	3275-4204(+)	3	GTCAAGAAGACCGATGGATTCAAG	GGAGCCCTCTCTCTATACTATCGT	59.669	60.081	10	323	314
Aeu2ULoc00001099.1	2U	scf7180031465954	3275-4204(+)	4	TTTACAAGAAAATTTGCCGTTGCC	AGGAGCCCTCTCTCTATACTATCG	59.729	59.837	72	324	253
Aeu2ULoc00001416.1	2U	scf7180031468395	9455-10394(+)	0	GACTTTCCCTGCACCTAAACTCTC	AGACTCATGTTGTCTTGAAAAGCG	61.099	60.025	61	349	289
Aeu2ULoc00001416.1	2U	scf7180031468395	9455-10394(+)	1	CTTTCCCTGCACCTAAACTCTCAG	AGACTCATGTTGTCTTGAAAAGCG	61.1	60.025	63	349	287
Aeu2ULoc00001416.1	2U	scf7180031468395	9455-10394(+)	2	GACTTTCCCTGCACCTAAACTCTC	TGTTGTCTTGAAAAGCGCTATGTT	61.099	59.964	61	342	282
Aeu2ULoc00001416.1	2U	scf7180031468395	9455-10394(+)	3	CTTTCCCTGCACCTAAACTCTCAG	TGTTGTCTTGAAAAGCGCTATGTT	61.1	59.964	63	342	280
Aeu2ULoc00001416.1	2U	scf7180031468395	9455-10394(+)	4	GACTTTCCCTGCACCTAAACTCTC	TTTTAAGGCTGGTCATAGTGGGAA	61.099	59.956	61	479	419
Aeu2ULoc00001440.1	2U	scf7180031468397	1032-2674(+)	0	GAAAAGCATCTGAGTGGATCGATC	CGTTCAGTGAAGGAGATGTTTCTG	59.789	59.849	65	538	474
Aeu2ULoc00001440.1	2U	scf7180031468397	1032-2674(+)	1	GAAAAGCATCTGAGTGGATCGATC	TATTTCAGGCCTTTCAACGATGTG	59.789	59.844	65	562	498
Aeu2ULoc00001440.1	2U	scf7180031468397	1032-2674(+)	2	GAAAAGCATCTGAGTGGATCGATC	TCTTCCAAATGCTATAGCGTGCTA	59.789	60.202	65	325	261
Aeu2ULoc00001440.1	2U	scf7180031468397	1032-2674(+)	3	AAGAGAGAAAGAGGGATCCAGGAT	TCTTCCAAATGCTATAGCGTGCTA	60.328	60.202	33	325	293
Aeu2ULoc00001440.1	2U	scf7180031468397	1032-2674(+)	4	GAAAAGCATCTGAGTGGATCGATC	AATGATACACCGACTCAGTCTCTC	59.789	59.663	65	486	422
Aeu2ULoc00001452.1	2U	scf7180031468404	17268-17884(-)	0	GTCCCACCTTCATCATTACCTCAT	TGGGGTCTCTCTTTTGAACAATCA	60.141	60.141	39	373	335
Aeu2ULoc00001452.1	2U	scf7180031468404	17268-17884(-)	1	ATGTCCCACCTTCATCATTACCTC	TGGGGTCTCTCTTTTGAACAATCA	60.141	60.141	37	373	337
Aeu2ULoc00001452.1	2U	scf7180031468404	17268-17884(-)	2	GATGTCCCACCTTCATCATTACCT	TGGGGTCTCTCTTTTGAACAATCA	60.141	60.141	36	373	338
Aeu2ULoc00001452.1	2U	scf7180031468404	17268-17884(-)	3	ATACAGTGATGTCCCACCTTCATC	TGGGGTCTCTCTTTTGAACAATCA	60.142	60.141	29	373	345
Aeu2ULoc00001452.1	2U	scf7180031468404	17268-17884(-)	4	TTACTCATACAGTGATGTCCCACC	TGGGGTCTCTCTTTTGAACAATCA	59.838	60.141	23	373	351
Aeu2ULoc00001782.3	2U	scf7180031469371	615-1563(-)	0	GACTATAAATGCCCCGAGGAATCT	CCGAGTACAGTTTCTGATTTGATCG	60.02	59.995	4	283	280
Aeu2ULoc00001782.3	2U	scf7180031469371	615-1563(-)	1	CGAGGAATCTAAGGAAACTCCCAT	CCGAGTACAGTTTCTGATTTGATCG	59.898	59.995	18	283	266
Aeu2ULoc00001782.3	2U	scf7180031469371	615-1563(-)	2	AGGAAACTCCCATCATACCAGAAG	CCGAGTACAGTTTCTGATTTGATCG	59.835	59.995	29	283	255
Aeu2ULoc00001782.3	2U	scf7180031469371	615-1563(-)	3	ATAAATGCCCCGAGGAATCTAAGG	CCGAGTACAGTTTCTGATTTGATCG	60.264	59.995	8	283	276
Aeu2ULoc00001782.3	2U	scf7180031469371	615-1563(-)	4	GACTATAAATGCCCCGAGGAATCT	GTAACTGACACCTCTCCCCTTTC	60.02	60.307	4	467	464
Aeu2ULoc00001878.1	2U	scf7180031470377	142-874(-)	0	ATGTCCCTGGGAATCCCTCTTTC	GTAAGACAGAGCCATCTTTCATGC	61.726	59.965	26	356	331
Aeu2ULoc00001878.1	2U	scf7180031470377	142-874(-)	1	ATGTCCCTGGGAATCCCTCTTTC	TAAGACAGAGCCATCTTTCATGCT	61.726	60.081	26	355	330
Aeu2ULoc00001878.1	2U	scf7180031470377	142-874(-)	2	ATGTCCCTGGGAATCCCTCTTT	GTAAGACAGAGCCATCTTTCATGC	60.84	59.965	26	356	331
Aeu2ULoc00001878.1	2U	scf7180031470377	142-874(-)	3	ATGTCCCTGGGAATCCCTCTTT	TAAGACAGAGCCATCTTTCATGCT	60.84	60.081	26	355	330
Aeu2ULoc00001878.1	2U	scf7180031470377	142-874(-)	4	ATGTCCCTGGGAATCCCTCTTTC	CTCGGAAAGCAAGAAAGATGGAAA	61.726	59.784	26	333	308
Aeu2ULoc00001978.1	2U	scf7180031471793	1606-2665(+)	0	CTTCCCTCAAGGATAGCTTGCA	TTGCAGTTAAGTTTGACCACACTC	60.093	59.904	78	306	229
Aeu2ULoc00001978.1	2U	scf7180031471793	1606-2665(+)	1	CTTCCCTCAAGGATAGCTTGCA	TTGAATCTCAATCACGCCTCAAAG	60.093	59.845	78	357	280
Aeu2ULoc00001978.1	2U	scf7180031471793	1606-2665(+)	2	CTTCCCTCAAGGATAGCTTGCA	CTTTTGAATCTCAATCACGCCTCA	60.093	59.845	78	360	283
Aeu2ULoc00001978.1	2U	scf7180031471793	1606-2665(+)	3	CTTCCCTCAAGGATAGCTTGCA	CTGGATAGATATGCCGTGTGAGAT	60.093	59.841	78	409	332
Aeu2ULoc00001978.1	2U	scf7180031471793	1606-2665(+)	4	CTTCCCTCAAGGATAGCTTGCA	GCAGTTAAGTTTGACCACACTCTG	60.093	60.261	78	304	227
Aeu2ULoc00002201.2	2U	scf7180031473646	708-2624(+)	0	GGATGTATGTATTGGAGGGTGTCA	CATGCCCCAATCTAGTGGATAAGA	59.897	59.958	34	314	281
Aeu2ULoc00002201.2	2U	scf7180031473646	708-2624(+)	1	CAGGATGTATGTATTGGAGGGTGT	CATGCCCCAATCTAGTGGATAAGA	59.897	59.958	32	314	283
Aeu2ULoc00002201.2	2U	scf7180031473646	708-2624(+)	2	GGATGTATGTATTGGAGGGTGTCA	TGACCTTTGGCAAAAATTGAAGGT	59.897	60.081	34	517	484
Aeu2ULoc00002201.2	2U	scf7180031473646	708-2624(+)	3	CAGGATGTATGTATTGGAGGGTGT	TGACCTTTGGCAAAAATTGAAGGT	59.897	60.081	32	517	486
Aeu2ULoc00002201.2	2U	scf7180031473646	708-2624(+)	4	GTTTCTGGCCCAATAATAACAGCA	CATGCCCCAATCTAGTGGATAAGA	59.84	59.958	10	314	305
Aeu2ULoc00002217.1	2U	scf7180031473662	2263-3109(-)	0	GTCGACTTCTCCCGTGTCATC	AGTTCAAACCTCGCAATTTCGAAT	60.468	60.023	2	293	292
Aeu2ULoc00002217.1	2U	scf7180031473662	2263-3109(-)	1	GTCGACTTCTCCCGTGTCATC	TCAGAGTTCAAACCTCGCAATTTC	60.468	60.024	2	297	296
Aeu2ULoc00002217.1	2U	scf7180031473662	2263-3109(-)	2	GTCGACTTCTCCCGTGTCATC	AAACCTCGCAATTTCGAATACCAG	60.468	60.143	2	288	287
Aeu2ULoc00002217.1	2U	scf7180031473662	2263-3109(-)	3	GTCGACTTCTCCCGTGTCATC	TCAAACCTCGCAATTTCGAATACC	60.468	60.143	2	290	289
Aeu2ULoc00002217.1	2U	scf7180031473662	2263-3109(-)	4	GTCGACTTCTCCCGTGTCATC	GTTCAGAGTTCAAACCTCGCAATT	60.468	60.261	2	299	298
Aeu2ULoc00002267.2	2U	scf7180031473681	1561-2503(-)	0	GGAGGGAGGTGAAAATTTTGAAGG	TTGTTTACGGAGGGAGTAGTTGTT	60.021	59.899	1	422	422
Aeu2ULoc00002267.2	2U	scf7180031473681	1561-2503(-)	1	GGAGGGAGGTGAAAATTTTGAAGG	TTTGTTTACGGAGGGAGTAGTTGT	60.021	59.899	1	423	423
Aeu2ULoc00002267.2	2U	scf7180031473681	1561-2503(-)	2	GCACAAGAACCTGGTTCAGTTTTA	TTGTTTACGGAGGGAGTAGTTGTT	59.903	59.899	35	422	388
Aeu2ULoc00002267.2	2U	scf7180031473681	1561-2503(-)	3	GCACAAGAACCTGGTTCAGTTTTA	TTTGTTTACGGAGGGAGTAGTTGT	59.903	59.899	35	423	389
Aeu2ULoc00002267.2	2U	scf7180031473681	1561-2503(-)	4	GGGAGGTGAAAATTTTGAAGGCTT	TTGTTTACGGAGGGAGTAGTTGTT	60.202	59.899	4	422	419
Aeu2ULoc00002299.1	2U	scf7180031473713	7532-8272(-)	0	GAAACCGAATTAGAGGGGGTGAA	CCTTGGCATCCACAAACAACTTAT	60.308	60.021	24	376	353
Aeu2ULoc00002299.1	2U	scf7180031473713	7532-8272(-)	1	GAAACCGAATTAGAGGGGGTGAA	GTGATTTTACCTTGGCATCCACAA	60.308	60.022	24	385	362
Aeu2ULoc00002299.1	2U	scf7180031473713	7532-8272(-)	2	GAAACCGAATTAGAGGGGGTGAA	TTGTGATTTTACCTTGGCATCCAC	60.308	60.022	24	387	364
Aeu2ULoc00002299.1	2U	scf7180031473713	7532-8272(-)	3	GAAACCGAATTAGAGGGGGTGAA	TCAAATTTCCATGCCTTTTCTGCT	60.308	59.959	24	297	274
Aeu2ULoc00002299.1	2U	scf7180031473713	7532-8272(-)	4	GAAACCGAATTAGAGGGGGTGAAC	CCTTGGCATCCACAAACAACTTAT	61.399	60.021	24	376	353
Aeu2ULoc00002366.1	2U	scf7180031473783	14851-15456(-)	0	GTTGGTATTGGTGGTGTTGGTAAG	TTCTCCAATTGGCTCCTCAATACA	60.023	60.019	15	280	266
Aeu2ULoc00002366.1	2U	scf7180031473783	14851-15456(-)	1	AACCACTTTCATGACACACATCAC	TTCTCCAATTGGCTCCTCAATACA	59.963	60.019	63	280	218
Aeu2ULoc00002366.1	2U	scf7180031473783	14851-15456(-)	2	AACCACTTTCATGACACACATCAC	TTTAGCACCGGTTTCAATGAACTC	59.963	60.024	63	559	497
Aeu2ULoc00002366.1	2U	scf7180031473783	14851-15456(-)	3	GTTGGTATTGGTGGTGTTGGTAAG	CCAATTGGCTCCTCAATACATTCC	60.023	59.962	15	276	262
Aeu2ULoc00002366.1	2U	scf7180031473783	14851-15456(-)	4	AACCACTTTCATGACACACATCAC	CCAATTGGCTCCTCAATACATTCC	59.963	59.962	63	276	214
Aeu2ULoc00002525.2	2U	scf7180031474128	5329-6027(+)	0	GATGGATCCGGAGATGATGCG	CAGTAGCACGTGGTTGTTGTTTAT	60.738	60.024	1	437	437
Aeu2ULoc00002525.2	2U	scf7180031474128	5329-6027(+)	1	GATGGATCCGGAGATGATGCG	GATGCAGAGTATTGTGCGAAAAGA	60.738	59.907	1	483	483
Aeu2ULoc00002525.2	2U	scf7180031474128	5329-6027(+)	2	GATGGATCCGGAGATGATGCG	AGATGCAGAGTATTGTGCGAAAAG	60.738	59.906	1	484	484
Aeu2ULoc00002525.2	2U	scf7180031474128	5329-6027(+)	3	GATGGATCCGGAGATGATGCG	ATGCAGAGTATTGTGCGAAAAGAC	60.738	60.143	1	482	482
Aeu2ULoc00002525.2	2U	scf7180031474128	5329-6027(+)	4	GATGGATCCGGAGATGATGCG	TTAAACAGTAGCACGTGGTTGTTG	60.738	60.202	1	442	442
Aeu2ULoc00002545.1	2U	scf7180031474204	1158-1857(+)	0	TAGGCAGTACATCAGCTCAGATTC	AAACCTCCTCCCAGTTAGAATTCC	59.961	60.018	40	335	296
Aeu2ULoc00002545.1	2U	scf7180031474204	1158-1857(+)	1	CTAGGCAGTACATCAGCTCAGATT	AAACCTCCTCCCAGTTAGAATTCC	59.961	60.018	39	335	297
Aeu2ULoc00002545.1	2U	scf7180031474204	1158-1857(+)	2	TAGGCAGTACATCAGCTCAGATTC	AAAACCTGCATTTCATCTTCAGGG	59.961	60.021	40	265	226
Aeu2ULoc00002545.1	2U	scf7180031474204	1158-1857(+)	3	CTAGGCAGTACATCAGCTCAGATT	AAAACCTGCATTTCATCTTCAGGG	59.961	60.021	39	265	227
Aeu2ULoc00002545.1	2U	scf7180031474204	1158-1857(+)	4	TAGGCAGTACATCAGCTCAGATTC	AAATGACTGCCTAAACACTCTCCT	59.961	59.958	40	510	471
Aeu2ULoc00002652.1	2U	scf7180031474560	5650-6517(-)	0	GCCGGATCACCACGTGTCTA	CGTATAATGTGCTGCCTAGTCTCT	61.941	60.023	80	509	430
Aeu2ULoc00002652.1	2U	scf7180031474560	5650-6517(-)	1	GCCGGATCACCACGTGTCTA	AGTCCCTAACTCTGCATTTTGACT	61.941	59.958	80	329	250
Aeu2ULoc00002652.1	2U	scf7180031474560	5650-6517(-)	2	GCCGGATCACCACGTGTCTA	GCCTAGTCTCTTCCATAAGATCGG	61.941	60.082	80	496	417
Aeu2ULoc00002652.1	2U	scf7180031474560	5650-6517(-)	3	GCCGGATCACCACGTGTCTA	CTGCATTTTGACTCGAATTTCCCT	61.941	60.083	80	318	239
Aeu2ULoc00002652.1	2U	scf7180031474560	5650-6517(-)	4	GCCGGATCACCACGTGTCTA	TCTGCATTTTGACTCGAATTTCCC	61.941	60.083	80	319	240
Aeu2ULoc00003026.4	2U	scf7180031478483	342-1006(+)	0	TGAAGACAATGTACAAGTTCGACG	GTTTGGCTGGTGATTATATACGCC	59.557	60.083	40	534	495
Aeu2ULoc00003026.4	2U	scf7180031478483	342-1006(+)	1	TGAAGACAATGTACAAGTTCGACG	CCGTTTGGCTGGTGATTATATACG	59.557	59.848	40	536	497
Aeu2ULoc00003026.4	2U	scf7180031478483	342-1006(+)	2	TGAAGACAATGTACAAGTTCGACG	CATGGCAATACGATGGGAAATAGG	59.557	59.843	40	283	244
Aeu2ULoc00003026.4	2U	scf7180031478483	342-1006(+)	3	TGAAGACAATGTACAAGTTCGACG	TTGGCTGGTGATTATATACGCCTT	59.557	60.202	40	532	493
Aeu2ULoc00003026.4	2U	scf7180031478483	342-1006(+)	4	TGAAGACAATGTACAAGTTCGACG	TTTGGCTGGTGATTATATACGCCT	59.557	60.202	40	533	494
Aeu2ULoc00003045.2	2U	scf7180031478580	970-1624(+)	0	CATGGTGAAGGTTGAGCTTGATC	TAGAACATGGTGAACGCCAGG	59.872	60.339	63	368	306
Aeu2ULoc00003045.2	2U	scf7180031478580	970-1624(+)	1	CATGGTGAAGGTTGAGCTTGATC	CGCCTGGTAGAACATGGTGAA	59.872	60.339	63	375	313
Aeu2ULoc00003045.2	2U	scf7180031478580	970-1624(+)	2	ATGGTGAAGGTTGAGCTTGATCA	TAGAACATGGTGAACGCCAGG	60.245	60.339	64	368	305
Aeu2ULoc00003045.2	2U	scf7180031478580	970-1624(+)	3	ATGGTGAAGGTTGAGCTTGATCA	CGCCTGGTAGAACATGGTGAA	60.245	60.339	64	375	312
Aeu2ULoc00003045.2	2U	scf7180031478580	970-1624(+)	4	CATGGTGAAGGTTGAGCTTGATC	GTAGAACATGGTGAACGCCAGG	59.872	61.506	63	369	307
Aeu2ULoc00003210.1	2U	scf7180031479877	6728-7414(-)	0	GATAAGTTGGAGGAGCTTCCCC	GCATTCCTTTAATCGCCCTAGAAC	60.159	60.024	40	536	497
Aeu2ULoc00003210.1	2U	scf7180031479877	6728-7414(-)	1	GATAAGTTGGAGGAGCTTCCCC	CGTAGTGAATGAAATGCAGCGTAT	60.159	60.026	40	338	299
Aeu2ULoc00003210.1	2U	scf7180031479877	6728-7414(-)	2	GATAAGTTGGAGGAGCTTCCCC	CCTTTAATCGCCCTAGAACAGACT	60.159	60.142	40	531	492
Aeu2ULoc00003210.1	2U	scf7180031479877	6728-7414(-)	3	GATAAGTTGGAGGAGCTTCCCC	TCCTTTAATCGCCCTAGAACAGAC	60.159	60.142	40	532	493
Aeu2ULoc00003210.1	2U	scf7180031479877	6728-7414(-)	4	GATAAGTTGGAGGAGCTTCCCC	AGAAACCGGCTTACTGATCACTAG	60.159	60.142	40	373	334
Aeu2ULoc00003377.3	2U	scf7180031482131	4565-5404(+)	0	TCAGAAAAGACCGCATATTGGAGA	AACAACGAGGCAGAGTAGTCTAAG	60.081	60.083	30	296	267
Aeu2ULoc00003377.3	2U	scf7180031482131	4565-5404(+)	1	TCAGAAAAGACCGCATATTGGAGA	CAACGAGGCAGAGTAGTCTAAGAA	60.081	59.844	30	294	265
Aeu2ULoc00003377.3	2U	scf7180031482131	4565-5404(+)	2	TCAGAAAAGACCGCATATTGGAGA	TCATGATCACAGATTAGTGTGCCT	60.081	59.837	30	362	333
Aeu2ULoc00003377.3	2U	scf7180031482131	4565-5404(+)	3	GGTTTGGATATCAGAAAAGACCGC	AACAACGAGGCAGAGTAGTCTAAG	60.202	60.083	20	296	277
Aeu2ULoc00003377.3	2U	scf7180031482131	4565-5404(+)	4	AAAAGACCGCATATTGGAGATTGC	AACAACGAGGCAGAGTAGTCTAAG	60.202	60.083	34	296	263
Aeu2ULoc00003391.1	2U	scf7180031482351	3056-4077(+)	0	GCCCAAAAGCAAGTTCAAGATCAA	ACAAATAGTTCGGCCTGTCATTTG	60.74	60.083	75	430	356
Aeu2ULoc00003391.1	2U	scf7180031482351	3056-4077(+)	1	GCCCAAAAGCAAGTTCAAGATCAA	GAAACAAATAGTTCGGCCTGTCAT	60.74	59.844	75	433	359
Aeu2ULoc00003391.1	2U	scf7180031482351	3056-4077(+)	2	GCCCAAAAGCAAGTTCAAGATCAA	GGTCTGGTTGTCTTCTTTCTCTGA	60.74	60.202	75	559	485
Aeu2ULoc00003391.1	2U	scf7180031482351	3056-4077(+)	3	GCCCAAAAGCAAGTTCAAGATCAA	AAGAAACAAATAGTTCGGCCTGTC	60.74	59.784	75	435	361
Aeu2ULoc00003391.1	2U	scf7180031482351	3056-4077(+)	4	CCCAAAAGCAAGTTCAAGATCAAG	ACAAATAGTTCGGCCTGTCATTTG	59.013	60.083	76	430	355
Aeu2ULoc00003494.1	2U	scf7180031483505	2441-3231(-)	0	CCTACATCCAGGAATCGGGC	ATCAGCTCAAGTCCAGCAAGATAA	59.965	60.081	64	539	476
Aeu2ULoc00003494.1	2U	scf7180031483505	2441-3231(-)	1	CCTACATCCAGGAATCGGGC	AATCAGCTCAAGTCCAGCAAGATA	59.965	60.081	64	540	477
Aeu2ULoc00003494.1	2U	scf7180031483505	2441-3231(-)	2	GCCTACATCCAGGAATCGGG	ATCAGCTCAAGTCCAGCAAGATAA	59.965	60.081	63	539	477
Aeu2ULoc00003494.1	2U	scf7180031483505	2441-3231(-)	3	GCCTACATCCAGGAATCGGG	AATCAGCTCAAGTCCAGCAAGATA	59.965	60.081	63	540	478
Aeu2ULoc00003494.1	2U	scf7180031483505	2441-3231(-)	4	GGCCTACATCCAGGAATCGG	ATCAGCTCAAGTCCAGCAAGATAA	59.965	60.081	62	539	478
Aeu2ULoc00003604.1	2U	scf7180031483578	6593-7581(-)	0	GTCCAAGACCTACCCTATGCAG	ATCGTGTACAATACGTGGCAGATA	59.897	59.963	25	273	249
Aeu2ULoc00003604.1	2U	scf7180031483578	6593-7581(-)	1	GTCCAAGACCTACCCTATGCAG	TTTGGATCACAGGAAAGGGGATAG	59.897	60.08	25	344	320
Aeu2ULoc00003604.1	2U	scf7180031483578	6593-7581(-)	2	GTCCAAGACCTACCCTATGCAG	GGAACTATTTCATCCTACCCCACA	59.897	59.835	25	478	454
Aeu2ULoc00003604.1	2U	scf7180031483578	6593-7581(-)	3	GTCCAAGACCTACCCTATGCAG	TGGAACTATTTCATCCTACCCCAC	59.897	59.835	25	479	455
Aeu2ULoc00003604.1	2U	scf7180031483578	6593-7581(-)	4	GTCCAAGACCTACCCTATGCAG	TTTTGGATCACAGGAAAGGGGATA	59.897	59.706	25	345	321
Aeu2ULoc00003751.1	2U	scf7180031483753	9212-9915(+)	0	GCCTTGACGGGAATCTCATCAAG	TGGGCACTGATAATCTGATATGGG	61.541	60.019	21	273	253
Aeu2ULoc00003751.1	2U	scf7180031483753	9212-9915(+)	1	GCCTTGACGGGAATCTCATCAAG	TATCTGTCTGCGGATCGATGAAAT	61.541	60.022	21	304	284
Aeu2ULoc00003751.1	2U	scf7180031483753	9212-9915(+)	2	GCCTTGACGGGAATCTCATCAAG	CTCCATTCATTATCTCGTTTGGGC	61.541	60.024	21	398	378
Aeu2ULoc00003751.1	2U	scf7180031483753	9212-9915(+)	3	GCCTTGACGGGAATCTCATCAAG	TCCCAATCCGGACATTTTATCTGT	61.541	60.08	21	321	301
Aeu2ULoc00003751.1	2U	scf7180031483753	9212-9915(+)	4	GCCTTGACGGGAATCTCATCAAG	GCGTTCAGCTCTCCATTCATTATC	61.541	60.084	21	408	388
Aeu2ULoc00003763.1	2U	scf7180031483772	115-1300(+)	0	GTAGCTGCAAAGAGAAATCGACAA	CCAAATCACAGCAAAAGAGAAGGT	59.848	59.962	40	495	456
Aeu2ULoc00003763.1	2U	scf7180031483772	115-1300(+)	1	GTAGCTGCAAAGAGAAATCGACAA	AGGTAAGAACTCGTCTGCATGTAG	59.848	60.142	40	387	348
Aeu2ULoc00003763.1	2U	scf7180031483772	115-1300(+)	2	GTAGCTGCAAAGAGAAATCGACAA	TAAGAACTCGTCTGCATGTAGACC	59.848	60.142	40	384	345
Aeu2ULoc00003763.1	2U	scf7180031483772	115-1300(+)	3	GTAGCTGCAAAGAGAAATCGACAA	GGTAAGAACTCGTCTGCATGTAGA	59.848	60.142	40	386	347
Aeu2ULoc00003763.1	2U	scf7180031483772	115-1300(+)	4	GTAGCTGCAAAGAGAAATCGACAA	TATCAGACACTAGTACTCCCTCCG	59.848	60.202	40	292	253
Aeu2ULoc00003769.1	2U	scf7180031483786	1586-2503(-)	0	GCGAATTGCTTCACATTCTACTGT	CTTTCTTAGGGGTCAAGTAAGCCT	60.143	60.019	12	315	304
Aeu2ULoc00003769.1	2U	scf7180031483786	1586-2503(-)	1	GCGAATTGCTTCACATTCTACTGT	ATCTGTTAGAGTACGTAATGGGCC	60.143	59.961	12	382	371
Aeu2ULoc00003769.1	2U	scf7180031483786	1586-2503(-)	2	GCGAATTGCTTCACATTCTACTGT	CGCCGAATATGAATGAATATGCCA	60.143	59.905	12	443	432
Aeu2ULoc00003769.1	2U	scf7180031483786	1586-2503(-)	3	GCGAATTGCTTCACATTCTACTGT	ACCGCCGAATATGAATGAATATGC	60.143	59.905	12	445	434
Aeu2ULoc00003769.1	2U	scf7180031483786	1586-2503(-)	4	GCGAATTGCTTCACATTCTACTGT	ATAAGAGTCGCTTTCTTAGGGGTC	60.143	59.9	12	325	314
Aeu2ULoc00003870.1	2U	scf7180031484109	3300-4438(-)	0	ATGGAAGATGGCAAAAGGTCATTG	CCTACAAGAGGCACTAAGATCCTC	60.081	59.961	26	451	426
Aeu2ULoc00003870.1	2U	scf7180031484109	3300-4438(-)	1	CAATGGAAGATGGCAAAAGGTCAT	CCTACAAGAGGCACTAAGATCCTC	60.081	59.961	24	451	428
Aeu2ULoc00003870.1	2U	scf7180031484109	3300-4438(-)	2	ATGGAAGATGGCAAAAGGTCATTG	GCCGATGGAGAGTACGAATCTTAT	60.081	60.083	26	424	399
Aeu2ULoc00003870.1	2U	scf7180031484109	3300-4438(-)	3	CAATGGAAGATGGCAAAAGGTCAT	GCCGATGGAGAGTACGAATCTTAT	60.081	60.083	24	424	401
Aeu2ULoc00003870.1	2U	scf7180031484109	3300-4438(-)	4	ATGGAAGATGGCAAAAGGTCATTG	CCAAGATCTCGACACTTCAACAAC	60.081	60.084	26	338	313
Aeu2ULoc00003898.4	2U	scf7180031484200	1959-2601(+)	0	GCCGATAAAGAACTGGATCAACG	CTGAAAGCTAGTCCTAAAGCATGC	59.999	59.965	77	423	347
Aeu2ULoc00003898.4	2U	scf7180031484200	1959-2601(+)	1	GCCGATAAAGAACTGGATCAACG	CTAAAGCAGCTCTAGTTCACTGGA	59.999	60.082	77	480	404
Aeu2ULoc00003898.4	2U	scf7180031484200	1959-2601(+)	2	GCCGATAAAGAACTGGATCAACG	AGTCCTAAAGCATGCATGTTCTTG	59.999	59.843	77	414	338
Aeu2ULoc00003898.4	2U	scf7180031484200	1959-2601(+)	3	GCCGATAAAGAACTGGATCAACG	GCTAGTCCTAAAGCATGCATGTTC	59.999	60.261	77	417	341
Aeu2ULoc00003898.4	2U	scf7180031484200	1959-2601(+)	4	GCCGATAAAGAACTGGATCAACG	TCACTGAAAGCTAGTCCTAAAGCA	59.999	59.717	77	426	350
Aeu2ULoc00004079.1	2U	scf7180031485148	276-1040(+)	0	TGATCCTGTGTGGGTTATGAATGT	CAAGCAAGCAACTGGAAAGTAAGA	60.019	59.963	4	315	312
Aeu2ULoc00004079.1	2U	scf7180031485148	276-1040(+)	1	TGATCCTGTGTGGGTTATGAATGT	ACTGGAAAGTAAGATGGACGTTGA	60.019	59.96	4	305	302
Aeu2ULoc00004079.1	2U	scf7180031485148	276-1040(+)	2	AAAACCATTGACACTTGGCGTAAT	CAAGCAAGCAACTGGAAAGTAAGA	59.961	59.963	40	315	276
Aeu2ULoc00004079.1	2U	scf7180031485148	276-1040(+)	3	AAAACCATTGACACTTGGCGTAAT	ACTGGAAAGTAAGATGGACGTTGA	59.961	59.96	40	305	266
Aeu2ULoc00004079.1	2U	scf7180031485148	276-1040(+)	4	TGATCCTGTGTGGGTTATGAATGT	ATGGATAGCTTGGAAAAGGTGGAT	60.019	60.079	4	384	381
Aeu2ULoc00004150.10	2U	scf7180031485742	3027-6433(-)	0	TTACACCGACAACTTCATGTTTGG	AATGCCAGCTTCTTGAAAAGGTAC	59.964	60.022	18	482	465
Aeu2ULoc00004150.10	2U	scf7180031485742	3027-6433(-)	1	TTACACCGACAACTTCATGTTTGG	ACCTTTTCCAGTCATCGTCACTTA	59.964	59.96	18	331	314
Aeu2ULoc00004150.10	2U	scf7180031485742	3027-6433(-)	2	TTACACCGACAACTTCATGTTTGG	AGGAATATTGGTTTCACCGATCCA	59.964	60.08	18	431	414
Aeu2ULoc00004150.10	2U	scf7180031485742	3027-6433(-)	3	TTACACCGACAACTTCATGTTTGG	TCATCGTCACTTACATCAGAAGCA	59.964	60.082	18	320	303
Aeu2ULoc00004150.10	2U	scf7180031485742	3027-6433(-)	4	TTACACCGACAACTTCATGTTTGG	GAGTGAAACCTTTTCCAGTCATCG	59.964	60.084	18	338	321
Aeu2ULoc00004196.2	2U	scf7180031486163	393-1128(+)	0	GAGCTCTCGGGGTTTCAGTC	ATGTTATCCTACAGATGGCATCCC	60.109	60.019	61	522	462
Aeu2ULoc00004196.2	2U	scf7180031486163	393-1128(+)	1	GAGCTCTCGGGGTTTCAGTC	ACAGCCTAAGTAGAAATGCCAGAA	60.109	60.019	61	377	317
Aeu2ULoc00004196.2	2U	scf7180031486163	393-1128(+)	2	GAGCTCTCGGGGTTTCAGTC	TCACATGAAACAATGATTTCGGCA	60.109	60.023	61	310	250
Aeu2ULoc00004196.2	2U	scf7180031486163	393-1128(+)	3	GAGCTCTCGGGGTTTCAGTC	CAAAGCTTGGGTGTGTTCATAGTT	60.109	59.962	61	443	383
Aeu2ULoc00004196.2	2U	scf7180031486163	393-1128(+)	4	GAGCTCTCGGGGTTTCAGTC	AACAAAGCTTGGGTGTGTTCATAG	60.109	59.962	61	445	385
Aeu2ULoc00004298.1	2U	scf7180031486585	1030-1670(-)	0	ATTACCTTCTGGGGATGTCCTTTC	GGTAAAATTGCATCTCCCCCAAAA	60.08	60.02	54	540	487
Aeu2ULoc00004298.1	2U	scf7180031486585	1030-1670(-)	1	ATCAATTACCTTCTGGGGATGTCC	GGTAAAATTGCATCTCCCCCAAAA	60.141	60.02	50	540	491
Aeu2ULoc00004298.1	2U	scf7180031486585	1030-1670(-)	2	AATTACCTTCTGGGGATGTCCTTT	GGTAAAATTGCATCTCCCCCAAAA	59.705	60.02	53	540	488
Aeu2ULoc00004298.1	2U	scf7180031486585	1030-1670(-)	3	CAATTACCTTCTGGGGATGTCCTT	GGTAAAATTGCATCTCCCCCAAAA	60.325	60.02	52	540	489
Aeu2ULoc00004298.1	2U	scf7180031486585	1030-1670(-)	4	ATTACCTTCTGGGGATGTCCTTTC	GATCAGGTAAAATTGCATCTCCCC	60.08	59.721	54	545	492
Aeu2ULoc00004348.1	2U	scf7180031487459	3050-4220(+)	0	GAGGAGGTGAGCTTGGAGAAATAA	CTAAATGTGCCCTAGACACATCCT	60.081	60.142	63	325	263
Aeu2ULoc00004348.1	2U	scf7180031487459	3050-4220(+)	1	GAGGAGGTGAGCTTGGAGAAATAA	TCTAAATGTGCCCTAGACACATCC	60.081	60.142	63	326	264
Aeu2ULoc00004348.1	2U	scf7180031487459	3050-4220(+)	2	GAGGAGGTGAGCTTGGAGAAATAA	TTTGTCTCAGCTGTCCTACAAACT	60.081	60.142	63	533	471
Aeu2ULoc00004348.1	2U	scf7180031487459	3050-4220(+)	3	GAGGAGGTGAGCTTGGAGAAATAA	AAGGTTTGTTTTGTCTCAGCTGTC	60.081	60.142	63	542	480
Aeu2ULoc00004348.1	2U	scf7180031487459	3050-4220(+)	4	GAGGAGGTGAGCTTGGAGAAATAA	CAGCTGAATCAGACCGTAAAAAGG	60.081	60.143	63	287	225
Aeu2ULoc00004649.1	2U	scf7180031490741	955-2361(+)	0	TGACTAAACTTTGGTCCAATGTGC	TGGGGAACATACATGCAATACTGA	59.963	60.08	23	300	278
Aeu2ULoc00004649.1	2U	scf7180031490741	955-2361(+)	1	TGACTAAACTTTGGTCCAATGTGC	CGTGCCAATATCCGCAATTAGATT	59.963	60.083	23	355	333
Aeu2ULoc00004649.1	2U	scf7180031490741	955-2361(+)	2	TGACTAAACTTTGGTCCAATGTGC	TCCGCAATTAGATTAGTGCAGGTA	59.963	59.9	23	345	323
Aeu2ULoc00004649.1	2U	scf7180031490741	955-2361(+)	3	TGACTAAACTTTGGTCCAATGTGC	GAAACTGGATGATAGCCTAGTGGT	59.963	59.898	23	496	474
Aeu2ULoc00004649.1	2U	scf7180031490741	955-2361(+)	4	TGACTAAACTTTGGTCCAATGTGC	AAACTGGATGATAGCCTAGTGGTG	59.963	60.142	23	495	473
Aeu2ULoc00005080.2	2U	scf7180031496361	8589-9528(-)	0	TACGGTTTGGCAGCCTTGTG	TGCAGATCAACTGGTTATCCATCA	61.17	60.08	78	291	214
Aeu2ULoc00005080.2	2U	scf7180031496361	8589-9528(-)	1	GTACGGTTTGGCAGCCTTGT	TGCAGATCAACTGGTTATCCATCA	61.17	60.08	77	291	215
Aeu2ULoc00005080.2	2U	scf7180031496361	8589-9528(-)	2	TACGGTTTGGCAGCCTTGTG	TAAACGAATCACGCAGTTCATCAG	61.17	59.909	78	325	248
Aeu2ULoc00005080.2	2U	scf7180031496361	8589-9528(-)	3	GTACGGTTTGGCAGCCTTGT	TAAACGAATCACGCAGTTCATCAG	61.17	59.909	77	325	249
Aeu2ULoc00005080.2	2U	scf7180031496361	8589-9528(-)	4	TACGGTTTGGCAGCCTTGTG	CAGCATTGCAGATCAACTGGTTAT	61.17	59.903	78	297	220
Aeu2ULoc00005164.1	2U	scf7180031496602	8600-9667(-)	0	TTTTATACTGGCTCCTAGGTGTGG	CTCGATTTGTTCATCTATTGGGGC	59.837	60.024	61	491	431
Aeu2ULoc00005164.1	2U	scf7180031496602	8600-9667(-)	1	TTTTATACTGGCTCCTAGGTGTGG	GGGAGTTCTTTTTCCACGAATTGT	59.837	59.962	61	453	393
Aeu2ULoc00005164.1	2U	scf7180031496602	8600-9667(-)	2	TTTTATACTGGCTCCTAGGTGTGG	TGGAGCTACGGCATCAATTTACTA	59.837	59.9	61	299	239
Aeu2ULoc00005164.1	2U	scf7180031496602	8600-9667(-)	3	TTTTATACTGGCTCCTAGGTGTGG	TATGTCCCAATCAAGGAAGCAGAT	59.837	59.833	61	365	305
Aeu2ULoc00005164.1	2U	scf7180031496602	8600-9667(-)	4	TTTTATACTGGCTCCTAGGTGTGG	ATATGTCCCAATCAAGGAAGCAGA	59.837	59.833	61	366	306
Aeu2ULoc00005435.1	2U	scf7180031496890	3088-4028(+)	0	GGTAATGGCCTCTTTGGGATGAT	CAAGCAAACAGACATGTCCAGATT	60.437	60.023	9	407	399
Aeu2ULoc00005435.1	2U	scf7180031496890	3088-4028(+)	1	GGTAATGGCCTCTTTGGGATGAT	GCAAACAGACATGTCCAGATTCAA	60.437	60.023	9	404	396
Aeu2ULoc00005435.1	2U	scf7180031496890	3088-4028(+)	2	GGTAATGGCCTCTTTGGGATGAT	GATCCAAGTACAACAACACTGTGG	60.437	60.024	9	284	276
Aeu2ULoc00005435.1	2U	scf7180031496890	3088-4028(+)	3	GGTAATGGCCTCTTTGGGATGAT	GACATGTCCAGATTCAAGATGCAG	60.437	59.965	9	397	389
Aeu2ULoc00005435.1	2U	scf7180031496890	3088-4028(+)	4	GGTAATGGCCTCTTTGGGATGAT	CAGACATGTCCAGATTCAAGATGC	60.437	59.965	9	399	391
Aeu2ULoc00005447.2	2U	scf7180031496915	12694-13538(-)	0	TCGTGATTGATTGCTTGGAGGA	TAAAGACAGCAGCACAGTTTATGC	60.027	60.083	52	281	230
Aeu2ULoc00005447.2	2U	scf7180031496915	12694-13538(-)	1	TCGTGATTGATTGCTTGGAGGA	GCATAAAGACAGCAGCACAGTTTA	60.027	60.083	52	284	233
Aeu2ULoc00005447.2	2U	scf7180031496915	12694-13538(-)	2	TCGTGATTGATTGCTTGGAGGA	AGCAGTACTCATGCGAGACAAATA	60.027	60.142	52	332	281
Aeu2ULoc00005447.2	2U	scf7180031496915	12694-13538(-)	3	CGTGATTGATTGCTTGGAGGAC	TAAAGACAGCAGCACAGTTTATGC	59.904	60.083	53	281	229
Aeu2ULoc00005447.2	2U	scf7180031496915	12694-13538(-)	4	CGTGATTGATTGCTTGGAGGAC	GCATAAAGACAGCAGCACAGTTTA	59.904	60.083	53	284	232
Aeu2ULoc00005704.2	2U	scf7180031497448	7654-8661(-)	0	GACAAGCACGAAACATAACCTCAA	TCCTATGCCCAGTAAAAACAGTCA	60.024	59.958	49	420	372
Aeu2ULoc00005704.2	2U	scf7180031497448	7654-8661(-)	1	GACAAGCACGAAACATAACCTCAA	CGAAGGACGACAGTATCTAACACT	60.024	59.905	49	322	274
Aeu2ULoc00005704.2	2U	scf7180031497448	7654-8661(-)	2	GACAAGCACGAAACATAACCTCAA	CTACAAGCTCCTATGCCCAGTAAA	60.024	60.142	49	428	380
Aeu2ULoc00005704.2	2U	scf7180031497448	7654-8661(-)	3	GACAAGCACGAAACATAACCTCAA	CAAGCTCCTATGCCCAGTAAAAAC	60.024	60.142	49	425	377
Aeu2ULoc00005704.2	2U	scf7180031497448	7654-8661(-)	4	GACAAGCACGAAACATAACCTCAA	AACTTCTAGGTTCCTACAAGCTCC	60.024	59.777	49	441	393
Aeu2ULoc00005846.1	2U	scf7180031498005	532-1178(+)	0	ATTGACAATCCAGTTGATGAGCTG	TAAGATCGTGTGCTCCAACACTAA	59.602	60.022	31	456	426
Aeu2ULoc00005846.1	2U	scf7180031498005	532-1178(+)	1	CATTGACAATCCAGTTGATGAGCT	TAAGATCGTGTGCTCCAACACTAA	59.602	60.022	30	456	427
Aeu2ULoc00005846.1	2U	scf7180031498005	532-1178(+)	2	ATTGACAATCCAGTTGATGAGCTG	TGGGTGAGAACGAAAAATGATTGG	59.602	60.022	31	516	486
Aeu2ULoc00005846.1	2U	scf7180031498005	532-1178(+)	3	CATTGACAATCCAGTTGATGAGCT	TGGGTGAGAACGAAAAATGATTGG	59.602	60.022	30	516	487
Aeu2ULoc00005846.1	2U	scf7180031498005	532-1178(+)	4	ATTGACAATCCAGTTGATGAGCTG	AAATGGTGCTCAACTATACGCATG	59.602	59.964	31	314	284
Aeu2ULoc00005971.1	2U	scf7180031498493	1313-2075(+)	0	AGAGATCCACTCCTAGGGCTTC	CGAATGGCGGTGATAGTCATACTA	60.426	60.083	30	514	485
Aeu2ULoc00005971.1	2U	scf7180031498493	1313-2075(+)	1	CTCCAGAGATCCACTCCTAGGG	CGAATGGCGGTGATAGTCATACTA	60.491	60.083	26	514	489
Aeu2ULoc00005971.1	2U	scf7180031498493	1313-2075(+)	2	CAGAGATCCACTCCTAGGGCTTC	CGAATGGCGGTGATAGTCATACTA	61.567	60.083	29	514	486
Aeu2ULoc00005971.1	2U	scf7180031498493	1313-2075(+)	3	AGAGATCCACTCCTAGGGCTTC	TAAGTACGAATGGCGGTGATAGTC	60.426	60.261	30	520	491
Aeu2ULoc00005971.1	2U	scf7180031498493	1313-2075(+)	4	AGAGATCCACTCCTAGGGCTTC	TCATAAGTACGAATGGCGGTGATA	60.426	59.721	30	523	494
Aeu2ULoc00006100.2	2U	scf7180031499186	2796-3650(-)	0	TAATGATTTCTCCGAGGAGCGTAG	CACTAGTACAACCCTATGTGCTGT	60.023	60.082	29	317	289
Aeu2ULoc00006100.2	2U	scf7180031499186	2796-3650(-)	1	CTAATGATTTCTCCGAGGAGCGTA	CACTAGTACAACCCTATGTGCTGT	60.023	60.082	28	317	290
Aeu2ULoc00006100.2	2U	scf7180031499186	2796-3650(-)	2	TACTAATGATTTCTCCGAGGAGCG	CACTAGTACAACCCTATGTGCTGT	60.023	60.082	26	317	292
Aeu2ULoc00006100.2	2U	scf7180031499186	2796-3650(-)	3	TAATGATTTCTCCGAGGAGCGTAG	TCACTAGTACAACCCTATGTGCTG	60.023	59.84	29	318	290
Aeu2ULoc00006100.2	2U	scf7180031499186	2796-3650(-)	4	CTAATGATTTCTCCGAGGAGCGTA	TCACTAGTACAACCCTATGTGCTG	60.023	59.84	28	318	291
Aeu2ULoc00006124.2	2U	scf7180031499341	5324-6324(-)	0	GAAATCGAGGCCAAGCTCAAG	CACGCCACTATCATTCTACCAGTA	59.6	59.962	59	290	232
Aeu2ULoc00006124.2	2U	scf7180031499341	5324-6324(-)	1	GAAATCGAGGCCAAGCTCAAG	GGCTCAACCAAAGGAATTCTTTCA	59.6	59.961	59	398	340
Aeu2ULoc00006124.2	2U	scf7180031499341	5324-6324(-)	2	GAAATCGAGGCCAAGCTCAAG	CAGGCTCAACCAAAGGAATTCTTT	59.6	59.96	59	400	342
Aeu2ULoc00006124.2	2U	scf7180031499341	5324-6324(-)	3	GAAATCGAGGCCAAGCTCAAG	CAATGAATGTTACTTCGACACCCC	59.6	60.143	59	430	372
Aeu2ULoc00006124.2	2U	scf7180031499341	5324-6324(-)	4	GAAATCGAGGCCAAGCTCAAG	CCAATGAATGTTACTTCGACACCC	59.6	60.143	59	431	373
Aeu2ULoc00006154.1	2U	scf7180031499501	1685-3164(+)	0	ATTAATCCAAGACTCAGAGGTGGC	CTCAGCAAGTCTAGTCAATGCATG	60.385	59.966	74	506	433
Aeu2ULoc00006154.1	2U	scf7180031499501	1685-3164(+)	1	ATTAATCCAAGACTCAGAGGTGGC	TTAGTGATGCCAACGTTCTATGGA	60.385	60.081	74	362	289
Aeu2ULoc00006154.1	2U	scf7180031499501	1685-3164(+)	2	ATTAATCCAAGACTCAGAGGTGGC	AACTCACAGACAAGAAAACAGCAG	60.385	59.905	74	330	257
Aeu2ULoc00006154.1	2U	scf7180031499501	1685-3164(+)	3	ATTAATCCAAGACTCAGAGGTGGC	AGTGATGCCAACGTTCTATGGATA	60.385	59.899	74	360	287
Aeu2ULoc00006154.1	2U	scf7180031499501	1685-3164(+)	4	ATTAATCCAAGACTCAGAGGTGGC	TAGTGATGCCAACGTTCTATGGAT	60.385	59.899	74	361	288
Aeu2ULoc00006231.2	2U	scf7180031500183	2558-3210(-)	0	CATCAACCCTTGCATCTTCCATAC	AAGCATCAAGTGACAGCTAGATCA	59.963	60.081	58	295	238
Aeu2ULoc00006231.2	2U	scf7180031500183	2558-3210(-)	1	CATCAACCCTTGCATCTTCCATAC	TGCGCATAACAAAGGGATTTCAAT	59.963	60.082	58	546	489
Aeu2ULoc00006231.2	2U	scf7180031500183	2558-3210(-)	2	CATCAACCCTTGCATCTTCCATAC	CAAGTGACAGCTAGATCACTCGTA	59.963	59.905	58	289	232
Aeu2ULoc00006231.2	2U	scf7180031500183	2558-3210(-)	3	CATCAACCCTTGCATCTTCCATAC	ACAGCACAAAGATGGGTTCAAATT	59.963	59.899	58	496	439
Aeu2ULoc00006231.2	2U	scf7180031500183	2558-3210(-)	4	TCATCAACCCTTGCATCTTCCATA	AAGCATCAAGTGACAGCTAGATCA	60.08	60.081	57	295	239
Aeu2ULoc00006349.3	2U	scf7180031500989	3888-5134(+)	0	GATAGCACCTGGGACATTCGG	CGATTTGGCTAGCTGCTATTTTGA	60.541	59.964	38	421	384
Aeu2ULoc00006349.3	2U	scf7180031500989	3888-5134(+)	1	GGATAGCACCTGGGACATTCG	CGATTTGGCTAGCTGCTATTTTGA	60.541	59.964	37	421	385
Aeu2ULoc00006349.3	2U	scf7180031500989	3888-5134(+)	2	CGGATAGCACCTGGGACATTC	CGATTTGGCTAGCTGCTATTTTGA	60.541	59.964	36	421	386
Aeu2ULoc00006349.3	2U	scf7180031500989	3888-5134(+)	3	GATAGCACCTGGGACATTCGG	TATACGGCGGATGATGATAAGCAT	60.541	59.901	38	497	460
Aeu2ULoc00006349.3	2U	scf7180031500989	3888-5134(+)	4	GGATAGCACCTGGGACATTCG	TATACGGCGGATGATGATAAGCAT	60.541	59.901	37	497	461
Aeu2ULoc00006379.1	2U	scf7180031501319	591-1302(+)	0	GGGCCTTCCTTACTCATCTTCATA	ACAAACCAGGGGCTAATCTACTTT	59.652	59.956	58	533	476
Aeu2ULoc00006379.1	2U	scf7180031501319	591-1302(+)	1	GGGCCTTCCTTACTCATCTTCATA	AACAAACCAGGGGCTAATCTACTT	59.652	59.956	58	534	477
Aeu2ULoc00006379.1	2U	scf7180031501319	591-1302(+)	2	GGGCCTTCCTTACTCATCTTCATA	AAACAAACCAGGGGCTAATCTACT	59.652	59.956	58	535	478
Aeu2ULoc00006379.1	2U	scf7180031501319	591-1302(+)	3	GGGCCTTCCTTACTCATCTTCATA	TTGAGCTCATGCAGAAACAAGTAC	59.652	59.786	58	464	407
Aeu2ULoc00006379.1	2U	scf7180031501319	591-1302(+)	4	GGGCCTTCCTTACTCATCTTCATA	GTTGAGCTCATGCAGAAACAAGTA	59.652	59.786	58	465	408
Aeu2ULoc00006399.2	2U	scf7180031501476	536-1211(+)	0	GAATACAAGGATTCCTTCTGGGGA	CTTCAACAGAATGGTTCCTGACAC	59.834	60.024	73	520	448
Aeu2ULoc00006399.2	2U	scf7180031501476	536-1211(+)	1	AATACAAGGATTCCTTCTGGGGAG	CTTCAACAGAATGGTTCCTGACAC	59.833	60.024	74	520	447
Aeu2ULoc00006399.2	2U	scf7180031501476	536-1211(+)	2	AGAATACAAGGATTCCTTCTGGGG	CTTCAACAGAATGGTTCCTGACAC	59.833	60.024	72	520	449
Aeu2ULoc00006399.2	2U	scf7180031501476	536-1211(+)	3	GAATACAAGGATTCCTTCTGGGGA	TCTTCAACAGAATGGTTCCTGACA	59.834	60.142	73	521	449
Aeu2ULoc00006399.2	2U	scf7180031501476	536-1211(+)	4	AATACAAGGATTCCTTCTGGGGAG	TCTTCAACAGAATGGTTCCTGACA	59.833	60.142	74	521	448
Aeu2ULoc00006634.1	2U	scf7180031503412	3377-5047(+)	0	TCAAATTCGCGTACTTTTTCCCAA	ACTTGTTTCAAATCCGCGTACTTT	59.964	59.964	22	468	447
Aeu2ULoc00006634.1	2U	scf7180031503412	3377-5047(+)	1	TCAAATTCGCGTACTTTTTCCCAA	GTACTTGTTTCAAATCCGCGTACT	59.964	59.849	22	470	449
Aeu2ULoc00006634.1	2U	scf7180031503412	3377-5047(+)	2	TCGACTCAAATTCGCGTACTTTTT	ACTTGTTTCAAATCCGCGTACTTT	59.79	59.964	17	468	452
Aeu2ULoc00006634.1	2U	scf7180031503412	3377-5047(+)	3	TCAAATTCGCGTACTTTTTCCCAA	ATCCAAATCCGCGTACTTTTTCAA	59.964	59.783	22	311	290
Aeu2ULoc00006634.1	2U	scf7180031503412	3377-5047(+)	4	TCAAATTCGCGTACTTTTTCCCAA	AATCCAAATCCGCGTACTTTTTCA	59.964	59.783	22	312	291
Aeu2ULoc00006678.2	2U	scf7180031503801	1625-2242(+)	0	GTTCGAGATAGAGGAGGCGAC	GTGCTGTAATTAATTACCCGAGCC	59.735	60.024	18	494	477
Aeu2ULoc00006678.2	2U	scf7180031503801	1625-2242(+)	1	GTTCGAGATAGAGGAGGCGAC	GGTGCTGTAATTAATTACCCGAGC	59.735	60.024	18	495	478
Aeu2ULoc00006678.2	2U	scf7180031503801	1625-2242(+)	2	GTTCGAGATAGAGGAGGCGAC	TGCTGTAATTAATTACCCGAGCCT	59.735	60.142	18	493	476
Aeu2ULoc00006678.2	2U	scf7180031503801	1625-2242(+)	3	GTTCGAGATAGAGGAGGCGAC	CTGTAATTAATTACCCGAGCCTGC	59.735	59.787	18	491	474
Aeu2ULoc00006678.2	2U	scf7180031503801	1625-2242(+)	4	GTTCGAGATAGAGGAGGCGAC	GCTGTAATTAATTACCCGAGCCTG	59.735	59.787	18	492	475
Aeu2ULoc00006719.1	2U	scf7180031504190	244-1629(+)	0	ACCAATGTTGAAGTTTGTCTGTCG	TAGTAGGGTCTGGAAGAAAAAGCC	60.202	60.02	19	506	488
Aeu2ULoc00006719.1	2U	scf7180031504190	244-1629(+)	1	CGACCAATGTTGAAGTTTGTCTGT	TAGTAGGGTCTGGAAGAAAAAGCC	60.202	60.02	17	506	490
Aeu2ULoc00006719.1	2U	scf7180031504190	244-1629(+)	2	ACCAATGTTGAAGTTTGTCTGTCG	GAAGAAAAAGCCCTCGAAAACTGA	60.202	59.964	19	494	476
Aeu2ULoc00006719.1	2U	scf7180031504190	244-1629(+)	3	CGACCAATGTTGAAGTTTGTCTGT	GAAGAAAAAGCCCTCGAAAACTGA	60.202	59.964	17	494	478
Aeu2ULoc00006719.1	2U	scf7180031504190	244-1629(+)	4	ACCAATGTTGAAGTTTGTCTGTCG	TAGTTTGATTTTGGCAACCCAGTC	60.202	59.961	19	427	409
Aeu2ULoc00006732.2	2U	scf7180031504494	617-1527(-)	0	TTGAATGCTGTTCTCCAAAGCAAT	AGCAAGAAAAACATGGTATGCTCC	59.961	60.082	62	407	346
Aeu2ULoc00006732.2	2U	scf7180031504494	617-1527(-)	1	TTGAATGCTGTTCTCCAAAGCAAT	CTTCGCTTTGTTGGTGCTATATGT	59.961	59.905	62	555	494
Aeu2ULoc00006732.2	2U	scf7180031504494	617-1527(-)	2	TTGAATGCTGTTCTCCAAAGCAAT	ACTTCGCTTTGTTGGTGCTATATG	59.961	59.905	62	556	495
Aeu2ULoc00006732.2	2U	scf7180031504494	617-1527(-)	3	TTGAATGCTGTTCTCCAAAGCAAT	CGACTACCCAAAGTATCGTAAGGT	59.961	59.903	62	367	306
Aeu2ULoc00006732.2	2U	scf7180031504494	617-1527(-)	4	TTGAATGCTGTTCTCCAAAGCAAT	CTACCCAGATAGCAAGAGCAAGAA	59.961	60.142	62	423	362
Aeu2ULoc00006772.1	2U	scf7180031505019	1155-2297(+)	0	TATTATTTCGCTGCCCATCGTAGA	TCCTTGTGCTGGATATCATTGGAA	60.022	60.08	30	331	302
Aeu2ULoc00006772.1	2U	scf7180031505019	1155-2297(+)	1	TATTATTTCGCTGCCCATCGTAGA	GCCCTGCACAAAATAAACAAATGG	60.022	60.083	30	433	404
Aeu2ULoc00006772.1	2U	scf7180031505019	1155-2297(+)	2	TATTATTTCGCTGCCCATCGTAGA	CTATACATGTTGCAGCAAGCTGAA	60.022	59.905	30	401	372
Aeu2ULoc00006772.1	2U	scf7180031505019	1155-2297(+)	3	TATTATTTCGCTGCCCATCGTAGA	ATCCTTGTGCTGGATATCATTGGA	60.022	59.895	30	332	303
Aeu2ULoc00006772.1	2U	scf7180031505019	1155-2297(+)	4	GTATTATTTCGCTGCCCATCGTAG	TCCTTGTGCTGGATATCATTGGAA	59.908	60.08	29	331	303
Aeu2ULoc00006846.1	2U	scf7180031506017	5851-6510(-)	0	GGTTCCTCCACCACCTCCTC	TAACCCATCTTTCCAGACTCAAGG	61.555	60.019	18	431	414
Aeu2ULoc00006846.1	2U	scf7180031506017	5851-6510(-)	1	GGTTCCTCCACCACCTCCTC	TTGCAGAAGATAGCCAACAGTAGT	61.555	60.02	18	399	382
Aeu2ULoc00006846.1	2U	scf7180031506017	5851-6510(-)	2	GGTTCCTCCACCACCTCCTC	AGCCAACAGTAGTGAATTTTTGGG	61.555	59.961	18	388	371
Aeu2ULoc00006846.1	2U	scf7180031506017	5851-6510(-)	3	GGTTCCTCCACCACCTCCTC	AGCCGAGTTCAAAAATATCTCCCT	61.555	60.08	18	330	313
Aeu2ULoc00006846.1	2U	scf7180031506017	5851-6510(-)	4	GGTTCCTCCACCACCTCCTC	ACAACCATATTCTACTGCTCTGCA	61.555	60.081	18	292	275
Aeu2ULoc00006859.1	2U	scf7180031506056	323-1290(-)	0	AGAATTTCAAGTTCAGTTCGGCTG	TCACTCACATTGGAAAATGTCAGC	60.024	60.023	57	487	431
Aeu2ULoc00006859.1	2U	scf7180031506056	323-1290(-)	1	TGAGAATTTCAAGTTCAGTTCGGC	TCACTCACATTGGAAAATGTCAGC	60.024	60.023	55	487	433
Aeu2ULoc00006859.1	2U	scf7180031506056	323-1290(-)	2	AGAATTTCAAGTTCAGTTCGGCTG	GAACAACATCTACGGTAGCATTGG	60.024	59.966	57	548	492
Aeu2ULoc00006859.1	2U	scf7180031506056	323-1290(-)	3	TGAGAATTTCAAGTTCAGTTCGGC	GAACAACATCTACGGTAGCATTGG	60.024	59.966	55	548	494
Aeu2ULoc00006859.1	2U	scf7180031506056	323-1290(-)	4	AGAATTTCAAGTTCAGTTCGGCTG	TGATCAAACTGGTCCTTGCTTTTC	60.024	59.962	57	423	367
Aeu2ULoc00006946.1	2U	scf7180031506943	2916-3922(+)	0	CATCTCTCTGGACCTTCATCAAGT	ATAACTCAAGCCAGGTCACAATCT	59.838	60.019	30	372	343
Aeu2ULoc00006946.1	2U	scf7180031506943	2916-3922(+)	1	CATCTCTCTGGACCTTCATCAAGT	AAGCTAATAACTCAAGCCAGGTCA	59.838	60.019	30	378	349
Aeu2ULoc00006946.1	2U	scf7180031506943	2916-3922(+)	2	TCTCTCTGGACCTTCATCAAGTTC	ATAACTCAAGCCAGGTCACAATCT	59.778	60.019	32	372	341
Aeu2ULoc00006946.1	2U	scf7180031506943	2916-3922(+)	3	TCTCTCTGGACCTTCATCAAGTTC	AAGCTAATAACTCAAGCCAGGTCA	59.778	60.019	32	378	347
Aeu2ULoc00006946.1	2U	scf7180031506943	2916-3922(+)	4	CATCTCTCTGGACCTTCATCAAGT	CCAAGAAAGGAGAAGTATCAGCCT	59.838	60.081	30	278	249
Aeu2ULoc00007249.1	2U	scf7180031508882	64-1359(+)	0	CTGCACATTGGAGGTACAAGGAAG	GAGTTTCACACTGCCATGTAACAA	61.634	59.964	27	363	337
Aeu2ULoc00007249.1	2U	scf7180031508882	64-1359(+)	1	CTGCACATTGGAGGTACAAGGAAG	ATGGGAGTGTTTCTTCACTGAGAA	61.634	59.897	27	442	416
Aeu2ULoc00007249.1	2U	scf7180031508882	64-1359(+)	2	CTGCACATTGGAGGTACAAGGAAG	AATGGGAGTGTTTCTTCACTGAGA	61.634	59.897	27	443	417
Aeu2ULoc00007249.1	2U	scf7180031508882	64-1359(+)	3	CTGCACATTGGAGGTACAAGGAAG	GCCATGTAACAACACATCTAACCC	61.634	60.142	27	351	325
Aeu2ULoc00007249.1	2U	scf7180031508882	64-1359(+)	4	CTGCACATTGGAGGTACAAGGAAG	AGTTTCACACTGCCATGTAACAAC	61.634	60.202	27	362	336
Aeu2ULoc00007290.5	2U	scf7180031508981	9170-11171(-)	0	GTCGATCAGGGATTCTGGGAC	TTAGTGTTGTCTTCCCTTCTGAGG	59.931	59.96	19	516	498
Aeu2ULoc00007290.5	2U	scf7180031508981	9170-11171(-)	1	GTCGATCAGGGATTCTGGGAC	CCTGTGTTAGTTCTCGACCACATA	59.931	60.082	19	436	418
Aeu2ULoc00007290.5	2U	scf7180031508981	9170-11171(-)	2	GTCGATCAGGGATTCTGGGAC	TTTTCCTGTGTTAGTTCTCGACCA	59.931	60.142	19	440	422
Aeu2ULoc00007290.5	2U	scf7180031508981	9170-11171(-)	3	GTCGATCAGGGATTCTGGGAC	GTTAGTTCTCGACCACATAGACGT	59.931	60.143	19	431	413
Aeu2ULoc00007290.5	2U	scf7180031508981	9170-11171(-)	4	GTCGATCAGGGATTCTGGGAC	TTAGTTCTCGACCACATAGACGTG	59.931	60.143	19	430	412
Aeu2ULoc00007840.1	2U	scf7180031509931	39-1191(+)	0	GAACCGGTCGCTCTCCATCA	AAACACAAGCAAGGACAAACTGAA	61.945	60.022	79	444	366
Aeu2ULoc00007840.1	2U	scf7180031509931	39-1191(+)	1	GAACCGGTCGCTCTCCATCA	AAAACACAAGCAAGGACAAACTGA	61.945	60.022	79	445	367
Aeu2ULoc00007840.1	2U	scf7180031509931	39-1191(+)	2	AACCGGTCGCTCTCCATCAG	AAACACAAGCAAGGACAAACTGAA	61.95	60.022	80	444	365
Aeu2ULoc00007840.1	2U	scf7180031509931	39-1191(+)	3	AACCGGTCGCTCTCCATCAG	AAAACACAAGCAAGGACAAACTGA	61.95	60.022	80	445	366
Aeu2ULoc00007840.1	2U	scf7180031509931	39-1191(+)	4	GAACCGGTCGCTCTCCATCA	GTCGCCTACGTGGAAAAATACAAA	61.945	60.084	79	554	476
Aeu2ULoc00007911.3	2U	scf7180031510065	2911-3664(+)	0	GCTTGCTTCATAGTCGCATTGA	TCAGAAATACACTTCACACCAGGT	59.647	59.897	4	495	492
Aeu2ULoc00007911.3	2U	scf7180031510065	2911-3664(+)	1	GCTTGCTTCATAGTCGCATTGA	CCATCCTCAAGTTTGTCTAGCAAC	59.647	59.845	4	401	398
Aeu2ULoc00007911.3	2U	scf7180031510065	2911-3664(+)	2	GCTTGCTTCATAGTCGCATTGA	ACCATCCTCAAGTTTGTCTAGCAA	59.647	60.202	4	402	399
Aeu2ULoc00007911.3	2U	scf7180031510065	2911-3664(+)	3	GCTTGCTTCATAGTCGCATTGA	CTCAAGTTTGTCTAGCAACAGCAT	59.647	59.785	4	396	393
Aeu2ULoc00007911.3	2U	scf7180031510065	2911-3664(+)	4	GCTTGCTTCATAGTCGCATTGA	CATCCTGGTCTACTTTGCACAAAA	59.647	59.722	4	298	295
Aeu2ULoc00008196.1	2U	scf7180031510896	1542-2213(+)	0	ACAAGTACTACGCCGACGGG	GCGAATTACAAGTCAGGTTCCAAA	61.927	60.024	1	496	496
Aeu2ULoc00008196.1	2U	scf7180031510896	1542-2213(+)	1	ACAAGTACTACGCCGACGGG	CTCAGCGAATTACAAGTCAGGTTC	61.927	59.908	1	500	500
Aeu2ULoc00008196.1	2U	scf7180031510896	1542-2213(+)	2	ACAAGTACTACGCCGACGGG	GGAGTACAGTATTAGTTGCACCGA	61.927	60.142	1	341	341
Aeu2ULoc00008196.1	2U	scf7180031510896	1542-2213(+)	3	ACAAGTACTACGCCGACGGG	CTCATCAAGTTCATTCAACCAGGG	61.927	59.843	1	449	449
Aeu2ULoc00008196.1	2U	scf7180031510896	1542-2213(+)	4	ACAAGTACTACGCCGACGGG	TTTCAACGACGACACTAACAAGTC	61.927	59.734	1	283	283
Aeu2ULoc00008219.7	2U	scf7180031510912	1193-2322(+)	0	ATGCTTGGTCATTGCTCAAGAATC	CATCCATTTGAGGGACAAGCTTTT	60.142	60.021	74	502	429
Aeu2ULoc00008219.7	2U	scf7180031510912	1193-2322(+)	1	GATGCTTGGTCATTGCTCAAGAAT	CATCCATTTGAGGGACAAGCTTTT	60.142	60.021	73	502	430
Aeu2ULoc00008219.7	2U	scf7180031510912	1193-2322(+)	2	ATGCTTGGTCATTGCTCAAGAATC	TTAATGGTGGCATGTTTCCTTGTC	60.142	60.022	74	356	283
Aeu2ULoc00008219.7	2U	scf7180031510912	1193-2322(+)	3	GATGCTTGGTCATTGCTCAAGAAT	TTAATGGTGGCATGTTTCCTTGTC	60.142	60.022	73	356	284
Aeu2ULoc00008219.7	2U	scf7180031510912	1193-2322(+)	4	ATGCTTGGTCATTGCTCAAGAATC	TCCATTTGAGGGACAAGCTTTTTC	60.142	59.961	74	500	427
Aeu2ULoc00008362.1	2U	scf7180031511624	1922-2989(+)	0	CTGTGTTGTCCCTGTCTACATCTA	TCCAACACAAACATACTTCCATGC	59.537	60.022	49	541	493
Aeu2ULoc00008362.1	2U	scf7180031511624	1922-2989(+)	1	CTGTGTTGTCCCTGTCTACATCTA	TGATACATACACGTACGGTAGCAG	59.537	60.025	49	381	333
Aeu2ULoc00008362.1	2U	scf7180031511624	1922-2989(+)	2	CTGTGTTGTCCCTGTCTACATCTA	AAAGAAAGAAATCCACAACCGCAT	59.537	59.961	49	477	429
Aeu2ULoc00008362.1	2U	scf7180031511624	1922-2989(+)	3	CTGTGTTGTCCCTGTCTACATCTA	CACGAGATGGAGGGAAGACATATT	59.537	59.96	49	518	470
Aeu2ULoc00008362.1	2U	scf7180031511624	1922-2989(+)	4	CTGTGTTGTCCCTGTCTACATCTA	ACCGATTTGTGGATCATAACCAGA	59.537	60.081	49	350	302
Aeu2ULoc00008447.2	2U	scf7180031512068	1186-2885(+)	0	CGTCAAGGTCATCCCCAAGG	GATTTTCCAAAATCCCAGGCAGAA	60.393	60.02	75	429	355
Aeu2ULoc00008447.2	2U	scf7180031512068	1186-2885(+)	1	CCGTCAAGGTCATCCCCAAG	GATTTTCCAAAATCCCAGGCAGAA	60.393	60.02	74	429	356
Aeu2ULoc00008447.2	2U	scf7180031512068	1186-2885(+)	2	CGTCAAGGTCATCCCCAAGG	CAAAAGACGGATCTTGACGACAAA	60.393	60.025	75	331	257
Aeu2ULoc00008447.2	2U	scf7180031512068	1186-2885(+)	3	CCGTCAAGGTCATCCCCAAG	CAAAAGACGGATCTTGACGACAAA	60.393	60.025	74	331	258
Aeu2ULoc00008447.2	2U	scf7180031512068	1186-2885(+)	4	CGTCAAGGTCATCCCCAAGG	GAATGCGGAGTAGTTGATAGGACT	60.393	59.962	75	484	410
Aeu2ULoc00008667.2	2U	scf7180031513070	4024-5397(+)	0	GATCCGTCAAACAAGCTCTACTTC	TACGATTTACCTCCTGCAACAAGA	59.672	60.021	72	371	300
Aeu2ULoc00008667.2	2U	scf7180031513070	4024-5397(+)	1	GATCCGTCAAACAAGCTCTACTTC	TGCAACAAGATCAAGAAACTCGAC	59.672	60.025	72	357	286
Aeu2ULoc00008667.2	2U	scf7180031513070	4024-5397(+)	2	GATCCGTCAAACAAGCTCTACTTC	GTTCCATTCGAGATCTAAGCGTTG	59.672	60.026	72	433	362
Aeu2ULoc00008667.2	2U	scf7180031513070	4024-5397(+)	3	GATCCGTCAAACAAGCTCTACTTC	CGATTTACCTCCTGCAACAAGATC	59.672	59.965	72	369	298
Aeu2ULoc00008667.2	2U	scf7180031513070	4024-5397(+)	4	GATCCGTCAAACAAGCTCTACTTC	TACCTCCTGCAACAAGATCAAGAA	59.672	59.958	72	364	293
Aeu2ULoc00008721.1	2U	scf7180031513480	918-2397(-)	0	ATTAATCCAAGACTCAGAGGTGGC	CTCAGCAAGTCTAGTCAATGCATG	60.385	59.966	75	507	433
Aeu2ULoc00008721.1	2U	scf7180031513480	918-2397(-)	1	ATTAATCCAAGACTCAGAGGTGGC	TTAGTGATGCCAACGTTCTATGGA	60.385	60.081	75	363	289
Aeu2ULoc00008721.1	2U	scf7180031513480	918-2397(-)	2	ATTAATCCAAGACTCAGAGGTGGC	AACTCACAGACAAGAAAACAGCAG	60.385	59.905	75	331	257
Aeu2ULoc00008721.1	2U	scf7180031513480	918-2397(-)	3	ATTAATCCAAGACTCAGAGGTGGC	AGTGATGCCAACGTTCTATGGATA	60.385	59.899	75	361	287
Aeu2ULoc00008721.1	2U	scf7180031513480	918-2397(-)	4	ATTAATCCAAGACTCAGAGGTGGC	TAGTGATGCCAACGTTCTATGGAT	60.385	59.899	75	362	288
Aeu2ULoc00008813.1	2U	scf7180031514327	162-1412(-)	0	GCTATTGGACATCAATGGTATCGG	TGCAGGCTTAGCATCTATTTTTCG	59.607	59.964	39	332	294
Aeu2ULoc00008813.1	2U	scf7180031514327	162-1412(-)	1	GCTATTGGACATCAATGGTATCGG	GCAGGCTTAGCATCTATTTTTCGT	59.607	59.964	39	331	293
Aeu2ULoc00008813.1	2U	scf7180031514327	162-1412(-)	2	GCTATTGGACATCAATGGTATCGG	TGTGTACCTCCAGCAATAACAAGA	59.607	59.959	39	278	240
Aeu2ULoc00008813.1	2U	scf7180031514327	162-1412(-)	3	GCTATTGGACATCAATGGTATCGG	CAAGAATGGAACCATAGGCTCCTA	59.607	59.897	39	259	221
Aeu2ULoc00008813.1	2U	scf7180031514327	162-1412(-)	4	GCTATTGGACATCAATGGTATCGG	CTTAGGTCCAAAGTTGTATGCCAC	59.607	59.844	39	403	365
Aeu2ULoc00009331.1	2U	scf7180031518926	1387-2716(+)	0	GAAGGCCTGATCCTCTTCCTC	CATCAATCTCCATCTGATCTCGGT	59.584	60.021	71	342	272
Aeu2ULoc00009331.1	2U	scf7180031518926	1387-2716(+)	1	CACGAAGGCCTGATCCTCTTC	CATCAATCTCCATCTGATCTCGGT	60.472	60.021	68	342	275
Aeu2ULoc00009331.1	2U	scf7180031518926	1387-2716(+)	2	GAAGGCCTGATCCTCTTCCTC	TAAATCCTTACATTTCGGAGCCCA	59.584	60.08	71	289	219
Aeu2ULoc00009331.1	2U	scf7180031518926	1387-2716(+)	3	GAAGGCCTGATCCTCTTCCTC	AGCAATTTTCCCACTTGTCCATTT	59.584	59.897	71	552	482
Aeu2ULoc00009331.1	2U	scf7180031518926	1387-2716(+)	4	GAAGGCCTGATCCTCTTCCTC	TCCTTACATTTCGGAGCCCATAAT	59.584	59.896	71	285	215
Aeu2ULoc00009445.2	2U	scf7180031519816	6796-7855(-)	0	CATCCGCTACCTCTACATCGTAAT	CAGCTAAAGGACACGAATTGGATC	59.844	59.965	64	478	415
Aeu2ULoc00009445.2	2U	scf7180031519816	6796-7855(-)	1	ATCCGCTACCTCTACATCGTAATC	CAGCTAAAGGACACGAATTGGATC	59.604	59.965	65	478	414
Aeu2ULoc00009445.2	2U	scf7180031519816	6796-7855(-)	2	CATCCGCTACCTCTACATCGTAAT	TTCCTACAGACAAAAAGAAGCAGC	59.844	59.724	64	442	379
Aeu2ULoc00009445.2	2U	scf7180031519816	6796-7855(-)	3	CATCCGCTACCTCTACATCGTAAT	ATCTTCCAGATAGGTGTGAAGTGC	59.844	60.384	64	515	452
Aeu2ULoc00009445.2	2U	scf7180031519816	6796-7855(-)	4	CATCCGCTACCTCTACATCGTAAT	GAAGGCAATCTTCCAGATAGGTGT	59.844	60.385	64	522	459
Aeu2ULoc00009514.1	2U	scf7180031520485	1265-2249(-)	0	TTCATCCCGGGTTTCTTGCTC	CTACCTAATTATGCTCGTGGTGGA	60.613	59.961	65	466	402
Aeu2ULoc00009514.1	2U	scf7180031520485	1265-2249(-)	1	TTCATCCCGGGTTTCTTGCTC	TAATTATGCTCGTGGTGGAAGCTA	60.613	59.9	65	461	397
Aeu2ULoc00009514.1	2U	scf7180031520485	1265-2249(-)	2	GTTCATCCCGGGTTTCTTGCTC	CTACCTAATTATGCTCGTGGTGGA	61.771	59.961	64	466	403
Aeu2ULoc00009514.1	2U	scf7180031520485	1265-2249(-)	3	GTTCATCCCGGGTTTCTTGCTC	TAATTATGCTCGTGGTGGAAGCTA	61.771	59.9	64	461	398
Aeu2ULoc00009514.1	2U	scf7180031520485	1265-2249(-)	4	GTTCATCCCGGGTTTCTTGCT	CTACCTAATTATGCTCGTGGTGGA	60.887	59.961	64	466	403
Aeu2ULoc00009571.3	2U	scf7180031521232	272-1232(+)	0	CCCACTTGAACAAGGACCGAG	TGCACAACAAGCTAAAATCGTAGG	60.878	60.084	56	508	453
Aeu2ULoc00009571.3	2U	scf7180031521232	272-1232(+)	1	CCCACTTGAACAAGGACCGAG	ATTGTGTTCCTCTTGTACCAACCT	60.878	60.141	56	322	267
Aeu2ULoc00009571.3	2U	scf7180031521232	272-1232(+)	2	CCCACTTGAACAAGGACCGAG	GATTGTGTTCCTCTTGTACCAACC	60.878	59.784	56	323	268
Aeu2ULoc00009571.3	2U	scf7180031521232	272-1232(+)	3	CCCACTTGAACAAGGACCGAG	CCTCTTGTACCAACCTGAGAGATT	60.878	59.776	56	314	259
Aeu2ULoc00009571.3	2U	scf7180031521232	272-1232(+)	4	CCCACTTGAACAAGGACCGA	TGCACAACAAGCTAAAATCGTAGG	59.892	60.084	56	508	453
Aeu2ULoc00009687.1	2U	scf7180031522829	686-2547(-)	0	GTTTCCCCCATGTAGCCAGATC	TATGAAGCAGGATCAGAAGAAGGG	60.75	59.898	66	328	263
Aeu2ULoc00009687.1	2U	scf7180031522829	686-2547(-)	1	GTTTCCCCCATGTAGCCAGATC	TGGCAACTATTAGATGTGGCATCT	60.75	60.141	66	397	332
Aeu2ULoc00009687.1	2U	scf7180031522829	686-2547(-)	2	GTTTCCCCCATGTAGCCAGATC	CTAAGTCATTTAGGCCTTGGCAAC	60.75	60.142	66	414	349
Aeu2ULoc00009687.1	2U	scf7180031522829	686-2547(-)	3	GTTTCCCCCATGTAGCCAGATC	TTGGATATGCAGTTTCAGTTGGTG	60.75	59.782	66	274	209
Aeu2ULoc00009687.1	2U	scf7180031522829	686-2547(-)	4	GTTTCCCCCATGTAGCCAGATC	TACTAAGTCATTTAGGCCTTGGCA	60.75	59.774	66	416	351
Aeu2ULoc00009866.2	2U	scf7180031525825	3275-4107(-)	0	GTGACAGCTATACAACCCTACCAC	TCGTGTCTCTCAACATGTCTCAAT	60.68	60.022	26	331	306
Aeu2ULoc00009866.2	2U	scf7180031525825	3275-4107(-)	1	GTGACAGCTATACAACCCTACCAC	ATCGTGTCTCTCAACATGTCTCAA	60.68	60.022	26	332	307
Aeu2ULoc00009866.2	2U	scf7180031525825	3275-4107(-)	2	GTGACAGCTATACAACCCTACCAC	AATCGTGTCTCTCAACATGTCTCA	60.68	60.022	26	333	308
Aeu2ULoc00009866.2	2U	scf7180031525825	3275-4107(-)	3	GTGACAGCTATACAACCCTACCAC	AGTAGCTGAGCACTTAAACACGTA	60.68	60.023	26	503	478
Aeu2ULoc00009866.2	2U	scf7180031525825	3275-4107(-)	4	GTGACAGCTATACAACCCTACCAC	GAGCACTTAAACACGTAGCTCATC	60.68	59.968	26	496	471
Aeu2ULoc00009942.4	2U	scf7180031526030	9797-10420(-)	0	GAGTTGACTGAGGAGGAGGTG	ACAAATGCAGGCATGACTGTTAAA	59.452	59.961	50	405	356
Aeu2ULoc00009942.4	2U	scf7180031526030	9797-10420(-)	1	GTGGAGTTGACTGAGGAGGAG	ACAAATGCAGGCATGACTGTTAAA	59.452	59.961	47	405	359
Aeu2ULoc00009942.4	2U	scf7180031526030	9797-10420(-)	2	GAGGTGGAGTTGACTGAGGAG	ACAAATGCAGGCATGACTGTTAAA	59.452	59.961	44	405	362
Aeu2ULoc00009942.4	2U	scf7180031526030	9797-10420(-)	3	GAGGAGGTGGAGTTGACTGAG	ACAAATGCAGGCATGACTGTTAAA	59.452	59.961	41	405	365
Aeu2ULoc00009942.4	2U	scf7180031526030	9797-10420(-)	4	GAGTTGACTGAGGAGGAGGTG	TGGACTTCAAGAATCAGCAGGTAA	59.452	59.958	50	294	245
Aeu2ULoc00009950.2	2U	scf7180031526031	2210-4085(+)	0	AGTCCGCCAAGTTCTTCACC	TTCCTAGCAGGTCTCAAATCCAAA	60.25	59.957	60	259	200
Aeu2ULoc00009950.2	2U	scf7180031526031	2210-4085(+)	1	AGTCCGCCAAGTTCTTCACC	GTCCTAGTTCGGTAACTGTAAGCA	60.25	60.083	60	538	479
Aeu2ULoc00009950.2	2U	scf7180031526031	2210-4085(+)	2	AGTCCGCCAAGTTCTTCACC	TGTCCTAGTTCGGTAACTGTAAGC	60.25	60.083	60	539	480
Aeu2ULoc00009950.2	2U	scf7180031526031	2210-4085(+)	3	AGTCCGCCAAGTTCTTCACC	GGTAACTGTAAGCATTCGTCCAAC	60.25	60.143	60	528	469
Aeu2ULoc00009950.2	2U	scf7180031526031	2210-4085(+)	4	AGTCCGCCAAGTTCTTCACC	ATTAGTCAAATCCCGTTCCTAGCA	60.25	59.837	60	274	215
Aeu2ULoc00009962.1	2U	scf7180031526038	894-1709(+)	0	GATGTAGAAACCGTGGAGCAGAG	AATGTTGCACGCATATACACGAAT	60.981	59.965	74	345	272
Aeu2ULoc00009962.1	2U	scf7180031526038	894-1709(+)	1	GATGTAGAAACCGTGGAGCAGAG	TTTTCCATGTGAACTGTAAGGCAC	60.981	59.963	74	532	459
Aeu2ULoc00009962.1	2U	scf7180031526038	894-1709(+)	2	GATGTAGAAACCGTGGAGCAGAG	CAACCGGTTTTAACACCAACAAAC	60.981	59.908	74	399	326
Aeu2ULoc00009962.1	2U	scf7180031526038	894-1709(+)	3	GATGTAGAAACCGTGGAGCAGAG	CGGTTTTAACACCAACAAACCCTA	60.981	59.902	74	395	322
Aeu2ULoc00009962.1	2U	scf7180031526038	894-1709(+)	4	GATGTAGAAACCGTGGAGCAGAG	AATTGGCATTCCACAGCAGAATAG	60.981	59.901	74	567	494
Aeu2ULoc00010181.1	2U	scf7180031526205	1964-2898(+)	0	TCGTTCGAGAAGGGGCCATC	TGTTCAGTACAATGACAGTCCCAT	61.957	59.958	29	275	247
Aeu2ULoc00010181.1	2U	scf7180031526205	1964-2898(+)	1	CTCGTTCGAGAAGGGGCCAT	TGTTCAGTACAATGACAGTCCCAT	61.961	59.958	28	275	248
Aeu2ULoc00010181.1	2U	scf7180031526205	1964-2898(+)	2	TCGTTCGAGAAGGGGCCATC	ATCAAACTCGAACTGACGAATTCG	61.957	59.91	29	307	279
Aeu2ULoc00010181.1	2U	scf7180031526205	1964-2898(+)	3	CTCGTTCGAGAAGGGGCCAT	ATCAAACTCGAACTGACGAATTCG	61.961	59.91	28	307	280
Aeu2ULoc00010181.1	2U	scf7180031526205	1964-2898(+)	4	TCGTTCGAGAAGGGGCCATC	TGATTTGGGCATTTTTGAAGACCA	61.957	59.898	29	428	400
Aeu2ULoc00010251.1	2U	scf7180031526289	2774-3730(-)	0	CAGCTCATGTCCCTCCAAGTC	TGTCCTAGGGCCACATTTAATGAA	60.407	60.018	71	298	228
Aeu2ULoc00010251.1	2U	scf7180031526289	2774-3730(-)	1	CAGCTCATGTCCCTCCAAGTC	TTTGGAACTGTGAATATTGGCACC	60.407	60.022	71	355	285
Aeu2ULoc00010251.1	2U	scf7180031526289	2774-3730(-)	2	CAGCTCATGTCCCTCCAAGTC	ATATTGGCACCTGAGGATTTCTGT	60.407	60.08	71	342	272
Aeu2ULoc00010251.1	2U	scf7180031526289	2774-3730(-)	3	CAGCTCATGTCCCTCCAAGTC	TTGTGAGTATCTGCACAAGCCTAT	60.407	60.081	71	552	482
Aeu2ULoc00010251.1	2U	scf7180031526289	2774-3730(-)	4	CAGCTCATGTCCCTCCAAGTC	GAACTGTGAATATTGGCACCTGAG	60.407	59.905	71	351	281
Aeu2ULoc00010308.3	2U	scf7180031526380	14688-17154(+)	0	CAACAAGAAGGTCCGCTCCTAC	GGAGTTCTGAAATAACTGAAACTGCA	60.931	60.017	57	553	497
Aeu2ULoc00010308.3	2U	scf7180031526380	14688-17154(+)	1	CAACAAGAAGGTCCGCTCCTAC	TGGAGTTCTGAAATAACTGAAACTGC	60.931	60.017	57	554	498
Aeu2ULoc00010308.3	2U	scf7180031526380	14688-17154(+)	2	CAACAAGAAGGTCCGCTCCTA	GGAGTTCTGAAATAACTGAAACTGCA	59.725	60.017	57	553	497
Aeu2ULoc00010308.3	2U	scf7180031526380	14688-17154(+)	3	CAACAAGAAGGTCCGCTCCTA	TGGAGTTCTGAAATAACTGAAACTGC	59.725	60.017	57	554	498
Aeu2ULoc00010308.3	2U	scf7180031526380	14688-17154(+)	4	AACAAGAAGGTCCGCTCCTAC	GGAGTTCTGAAATAACTGAAACTGCA	59.724	60.017	58	553	496
Aeu2ULoc00010350.1	2U	scf7180031526412	1600-2390(-)	0	TGAAAAGAAGGCCCATGACTATCA	TCTCTCCGTGTGAAAACCATGTTA	60.019	60.202	76	401	326
Aeu2ULoc00010350.1	2U	scf7180031526412	1600-2390(-)	1	TGAAAAGAAGGCCCATGACTATCA	GTTACTGTCTCTCCGTGTGAAAAC	60.019	59.791	76	408	333
Aeu2ULoc00010350.1	2U	scf7180031526412	1600-2390(-)	2	TGAAAAGAAGGCCCATGACTATCA	TCATGCTGAATGGTTACTGTCTCT	60.019	59.776	76	420	345
Aeu2ULoc00010350.1	2U	scf7180031526412	1600-2390(-)	3	TGAAAAGAAGGCCCATGACTATCA	TCTCATGCTGAATGGTTACTGTCT	60.019	59.776	76	422	347
Aeu2ULoc00010350.1	2U	scf7180031526412	1600-2390(-)	4	TCTTGAAAAGAAGGCCCATGACTA	TCTCTCCGTGTGAAAACCATGTTA	59.957	60.202	73	401	329
Aeu2ULoc00010391.2	2U	scf7180031526565	6646-8348(-)	0	GATACACCCACAAGAAGGACGAC	GAAAGAAGCAGAAAAGCTCACTGT	60.922	59.964	16	513	498
Aeu2ULoc00010391.2	2U	scf7180031526565	6646-8348(-)	1	GATACACCCACAAGAAGGACGAC	GATTCTTCTACCTCCAAAAAGGCG	60.922	59.905	16	421	406
Aeu2ULoc00010391.2	2U	scf7180031526565	6646-8348(-)	2	GATACACCCACAAGAAGGACGAC	AAAAAGGCGTGAAGAATCCAAACT	60.922	59.901	16	406	391
Aeu2ULoc00010391.2	2U	scf7180031526565	6646-8348(-)	3	GATACACCCACAAGAAGGACGAC	GTAGCTCCCACCACCTAACAATAT	60.922	59.897	16	380	365
Aeu2ULoc00010391.2	2U	scf7180031526565	6646-8348(-)	4	ATACACCCACAAGAAGGACGAC	GAAAGAAGCAGAAAAGCTCACTGT	60.028	59.964	17	513	497
Aeu2ULoc00010441.1	2U	scf7180031526583	887-2366(+)	0	CCATCGTGATGCATTATTGGTGAA	TGACACGTCATACACCACAACTTA	59.963	60.202	57	285	229
Aeu2ULoc00010441.1	2U	scf7180031526583	887-2366(+)	1	CCATCGTGATGCATTATTGGTGAA	TGACTCCGTTTATATGGTGTGTCA	59.963	59.779	57	356	300
Aeu2ULoc00010441.1	2U	scf7180031526583	887-2366(+)	2	GGCTTACAAATTACAAGGCATGGT	TGACACGTCATACACCACAACTTA	60.082	60.202	13	285	273
Aeu2ULoc00010441.1	2U	scf7180031526583	887-2366(+)	3	CCATCGTGATGCATTATTGGTGAA	CGTTTATATGGTGTGTCAGCCATG	59.963	60.261	57	350	294
Aeu2ULoc00010441.1	2U	scf7180031526583	887-2366(+)	4	GGCTTACAAATTACAAGGCATGGT	TGACTCCGTTTATATGGTGTGTCA	60.082	59.779	13	356	344
Aeu2ULoc00010442.1	2U	scf7180031526583	3666-4360(+)	0	GAGGAGTGGGGCTTCTTTCAG	GAGCTTGCTAGAGATGCAGAAATG	60.34	60.025	79	357	279
Aeu2ULoc00010442.1	2U	scf7180031526583	3666-4360(+)	1	GAGGAGTGGGGCTTCTTTCAG	TTATTTTACATTCGTTCTCCGCCG	60.34	59.967	79	500	422
Aeu2ULoc00010442.1	2U	scf7180031526583	3666-4360(+)	2	GAGGAGTGGGGCTTCTTTCAG	TGTTTGTTGCATTGGTACTCCTTC	60.34	59.963	79	280	202
Aeu2ULoc00010442.1	2U	scf7180031526583	3666-4360(+)	3	GAGGAGTGGGGCTTCTTTCAG	TCTTGTTTGTTGCATTGGTACTCC	60.34	59.963	79	283	205
Aeu2ULoc00010442.1	2U	scf7180031526583	3666-4360(+)	4	GAGGAGTGGGGCTTCTTTCAG	CTTGTTTGTTGCATTGGTACTCCT	60.34	59.962	79	282	204
Aeu2ULoc00010481.2	2U	scf7180031526621	3239-4809(-)	0	CAGATCAAGGAGCTCTTCGGTC	TTCCTAAGGTAAAAGGGTAGCCAC	60.481	60.019	56	413	358
Aeu2ULoc00010481.2	2U	scf7180031526621	3239-4809(-)	1	CAGATCAAGGAGCTCTTCGGTC	ATATACGATGCATCCAGTGAAGCT	60.481	60.021	56	478	423
Aeu2ULoc00010481.2	2U	scf7180031526621	3239-4809(-)	2	CAGATCAAGGAGCTCTTCGGTC	AAGTAAGCTGCTGCAATGAAACTT	60.481	59.962	56	304	249
Aeu2ULoc00010481.2	2U	scf7180031526621	3239-4809(-)	3	CAGATCAAGGAGCTCTTCGGTC	AAAGTAAGCTGCTGCAATGAAACT	60.481	59.962	56	305	250
Aeu2ULoc00010481.2	2U	scf7180031526621	3239-4809(-)	4	CAGATCAAGGAGCTCTTCGGTC	GGCCAGTTAATCAGACAAGCAAAT	60.481	60.082	56	374	319
Aeu2ULoc00010657.1	2U	scf7180031526911	830-1883(-)	0	ATACTCTCATGCCAGTGTGACAAA	TTTGTTAAGAAGTGCAGCAGATGG	60.263	60.023	12	333	322
Aeu2ULoc00010657.1	2U	scf7180031526911	830-1883(-)	1	AATACTCTCATGCCAGTGTGACAA	TTTGTTAAGAAGTGCAGCAGATGG	60.263	60.023	11	333	323
Aeu2ULoc00010657.1	2U	scf7180031526911	830-1883(-)	2	CAGAATACTCTCATGCCAGTGTGA	TTTGTTAAGAAGTGCAGCAGATGG	60.382	60.023	8	333	326
Aeu2ULoc00010657.1	2U	scf7180031526911	830-1883(-)	3	TCAGAATACTCTCATGCCAGTGTG	TTTGTTAAGAAGTGCAGCAGATGG	60.382	60.023	7	333	327
Aeu2ULoc00010657.1	2U	scf7180031526911	830-1883(-)	4	AGAATACTCTCATGCCAGTGTGAC	TTTGTTAAGAAGTGCAGCAGATGG	60.382	60.023	9	333	325
Aeu2ULoc00010790.1	2U	scf7180031527394	4167-5153(+)	0	GATGACGTCGGGCTCTGGTAT	GAAGTATCTCCAGATCGCCCAG	61.693	60.029	29	359	331
Aeu2ULoc00010790.1	2U	scf7180031527394	4167-5153(+)	1	ATGACGTCGGGCTCTGGTAT	GAAGTATCTCCAGATCGCCCAG	60.756	60.029	30	359	330
Aeu2ULoc00010790.1	2U	scf7180031527394	4167-5153(+)	2	GATGACGTCGGGCTCTGGTAT	GAGAAGTATCTCCAGATCGCCC	61.693	59.77	29	361	333
Aeu2ULoc00010790.1	2U	scf7180031527394	4167-5153(+)	3	ATGACGTCGGGCTCTGGTAT	GAGAAGTATCTCCAGATCGCCC	60.756	59.77	30	361	332
Aeu2ULoc00010790.1	2U	scf7180031527394	4167-5153(+)	4	ATGACGTCGGGCTCTGGTATG	GAAGTATCTCCAGATCGCCCAG	61.962	60.029	30	359	330
Aeu2ULoc00010809.2	2U	scf7180031527406	30-2795(+)	0	GAGAGATGGCAATGTTCCATTCTG	GAAACTGATCCTTTTGATGCACCA	59.964	60.022	73	545	473
Aeu2ULoc00010809.2	2U	scf7180031527406	30-2795(+)	1	GAGAGATGGCAATGTTCCATTCTG	TGAAACTGATCCTTTTGATGCACC	59.964	60.022	73	546	474
Aeu2ULoc00010809.2	2U	scf7180031527406	30-2795(+)	2	GAGAGATGGCAATGTTCCATTCTG	GATGCACCATCCTACAATGAAGTG	59.964	59.964	73	530	458
Aeu2ULoc00010809.2	2U	scf7180031527406	30-2795(+)	3	GAGAGATGGCAATGTTCCATTCTG	TTCCAAGTAGATGGCAGAAGAACA	59.964	59.958	73	321	249
Aeu2ULoc00010809.2	2U	scf7180031527406	30-2795(+)	4	GAGAGATGGCAATGTTCCATTCTG	TGATCCTTTTGATGCACCATCCTA	59.964	60.08	73	540	468
Aeu2ULoc00010834.4	2U	scf7180031527416	8890-10125(-)	0	CGAAGACCTGTATATTCGACTCGT	AGACTGGGTACATGGAAATGACAT	60.025	59.772	66	497	432
Aeu2ULoc00010834.4	2U	scf7180031527416	8890-10125(-)	1	CGAAGACCTGTATATTCGACTCGT	AGCTATTGCGGTCCCAAATATCTA	60.025	59.714	66	520	455
Aeu2ULoc00010834.4	2U	scf7180031527416	8890-10125(-)	2	CGAAGACCTGTATATTCGACTCGT	ATTGCGGTCCCAAATATCTAGACT	60.025	59.652	66	516	451
Aeu2ULoc00010834.4	2U	scf7180031527416	8890-10125(-)	3	CGAAGACCTGTATATTCGACTCGT	TTGCGGTCCCAAATATCTAGACTG	60.025	60.443	66	515	450
Aeu2ULoc00010834.4	2U	scf7180031527416	8890-10125(-)	4	CGAAGACCTGTATATTCGACTCGT	GCTATTGCGGTCCCAAATATCTAG	60.025	59.368	66	519	454
Aeu2ULoc00010857.1	2U	scf7180031527421	3997-4641(-)	0	GCTGTGGCAAAACTACTCTACTTG	TGGGTCCTTTTCTCAATAATGGGT	60.084	59.955	65	287	223
Aeu2ULoc00010857.1	2U	scf7180031527421	3997-4641(-)	1	GCTGTGGCAAAACTACTCTACTTG	AGACCATGACTGCAACAAATTAGC	60.084	60.083	65	470	406
Aeu2ULoc00010857.1	2U	scf7180031527421	3997-4641(-)	2	GCTGTGGCAAAACTACTCTACTTG	CCATGACTGCAACAAATTAGCAGA	60.084	60.083	65	467	403
Aeu2ULoc00010857.1	2U	scf7180031527421	3997-4641(-)	3	GCTGTGGCAAAACTACTCTACTTG	TCTTGGTCTCCAGACATGTTTTCT	60.084	59.897	65	531	467
Aeu2ULoc00010857.1	2U	scf7180031527421	3997-4641(-)	4	GCTGTGGCAAAACTACTCTACTTG	CTTTTCTCAATAATGGGTGGGCAG	60.084	60.142	65	281	217
Aeu2ULoc00010964.3	2U	scf7180031527512	7680-8426(-)	0	ACTCCAACAAGCTCGTCAGG	TCCACACTACTTCGTGTTACTAGC	59.966	60.083	76	482	407
Aeu2ULoc00010964.3	2U	scf7180031527512	7680-8426(-)	1	ACTCCAACAAGCTCGTCAGG	GAAGAAGAAACACTTGCTTCCACA	59.966	59.904	76	500	425
Aeu2ULoc00010964.3	2U	scf7180031527512	7680-8426(-)	2	ACTCCAACAAGCTCGTCAGG	TGAAGAAGAAACACTTGCTTCCAC	59.966	59.904	76	501	426
Aeu2ULoc00010964.3	2U	scf7180031527512	7680-8426(-)	3	ACTCCAACAAGCTCGTCAGG	CACAAAGAGTCAATGCCCTAATGG	59.966	60.142	76	336	261
Aeu2ULoc00010964.3	2U	scf7180031527512	7680-8426(-)	4	ACTCCAACAAGCTCGTCAGG	AAGAAGAAACACTTGCTTCCACAC	59.966	60.142	76	499	424
Aeu2ULoc00011030.1	2U	scf7180031527761	249-1997(+)	0	CTAACTGGGGCTTCGTCCTC	ATGTTCGTCAAGCAGAACCAATTT	59.824	59.962	72	308	237
Aeu2ULoc00011030.1	2U	scf7180031527761	249-1997(+)	1	CTAACTGGGGCTTCGTCCTC	TCCCACTGTAGCATCCTAAAACAA	59.824	59.958	72	344	273
Aeu2ULoc00011030.1	2U	scf7180031527761	249-1997(+)	2	CTAACTGGGGCTTCGTCCTC	AACATCATCTCTCCCAACCTGAAA	59.824	59.957	72	435	364
Aeu2ULoc00011030.1	2U	scf7180031527761	249-1997(+)	3	CTAACTGGGGCTTCGTCCTC	TCTCTCCCAACCTGAAATTCACTT	59.824	59.895	72	428	357
Aeu2ULoc00011030.1	2U	scf7180031527761	249-1997(+)	4	CCAAGACCACCCACTTCTGG	ATGTTCGTCAAGCAGAACCAATTT	60.251	59.962	42	308	267
Aeu2ULoc00011044.2	2U	scf7180031527766	6917-7553(-)	0	CTCTCCCTCATCATCTACAGCTTC	TTTAGGAAGAGACGACAAGAGACG	60.022	60.083	16	362	347
Aeu2ULoc00011044.2	2U	scf7180031527766	6917-7553(-)	1	CTCTCCCTCATCATCTACAGCTTC	CGACTTCAGTTTGGAAAACCTTGT	60.022	60.142	16	389	374
Aeu2ULoc00011044.2	2U	scf7180031527766	6917-7553(-)	2	CTTCACCATGGTCAAGTACGTCTA	TTTAGGAAGAGACGACAAGAGACG	60.082	60.083	45	362	318
Aeu2ULoc00011044.2	2U	scf7180031527766	6917-7553(-)	3	TACTCTTCACCATGGTCAAGTACG	TTTAGGAAGAGACGACAAGAGACG	60.082	60.083	41	362	322
Aeu2ULoc00011044.2	2U	scf7180031527766	6917-7553(-)	4	CTTCACCATGGTCAAGTACGTCTA	CGACTTCAGTTTGGAAAACCTTGT	60.082	60.142	45	389	345
Aeu2ULoc00011132.1	2U	scf7180031528207	1664-2528(-)	0	CACATCCTCGTCGACCTCTTC	GGGAGGACACATTCTATCTGCTAG	60.202	60.022	77	345	269
Aeu2ULoc00011132.1	2U	scf7180031528207	1664-2528(-)	1	CACATCCTCGTCGACCTCTTC	AATCGACCAAAGAAGTAAATCGGC	60.202	59.906	77	427	351
Aeu2ULoc00011132.1	2U	scf7180031528207	1664-2528(-)	2	CACATCCTCGTCGACCTCTTC	TAAGAAAACCCGTCTTTCAGACCA	60.202	60.142	77	401	325
Aeu2ULoc00011132.1	2U	scf7180031528207	1664-2528(-)	3	CACATCCTCGTCGACCTCTTC	CTAGCCGTGGTAGTGCATTTTAAC	60.202	60.202	77	517	441
Aeu2ULoc00011132.1	2U	scf7180031528207	1664-2528(-)	4	CACATCCTCGTCGACCTCTTC	GTAAGAAAACCCGTCTTTCAGACC	60.202	59.787	77	402	326
Aeu2ULoc00011177.3	2U	scf7180031528236	7463-8221(-)	0	CGCTGGAGAGACGACTAATCTTAA	TTTTTATGAAAGGGGTCACTTGGC	59.965	59.96	29	412	384
Aeu2ULoc00011177.3	2U	scf7180031528236	7463-8221(-)	1	AGAGACGACTAATCTTAAGTCGCC	TTTTTATGAAAGGGGTCACTTGGC	59.965	59.96	35	412	378
Aeu2ULoc00011177.3	2U	scf7180031528236	7463-8221(-)	2	CGCTGGAGAGACGACTAATCTTAA	TGTGATAAATGTTTTCTCGTGCCC	59.965	60.083	29	479	451
Aeu2ULoc00011177.3	2U	scf7180031528236	7463-8221(-)	3	AGAGACGACTAATCTTAAGTCGCC	TGTGATAAATGTTTTCTCGTGCCC	59.965	60.083	35	479	445
Aeu2ULoc00011177.3	2U	scf7180031528236	7463-8221(-)	4	CTAATCTTAAGTCGCCCGATACGA	TTTTTATGAAAGGGGTCACTTGGC	60.084	59.96	43	412	370
Aeu2ULoc00011210.3	2U	scf7180031528285	1757-2396(+)	0	GAAGATCAACGACGAGGGGATG	AGTGTAATGGATTGTTTCTCCGGA	60.8	60.02	28	443	416
Aeu2ULoc00011210.3	2U	scf7180031528285	1757-2396(+)	1	GAAGATCAACGACGAGGGGATG	ATGCATCTCGACTTAAATCAAGCG	60.8	60.025	28	390	363
Aeu2ULoc00011210.3	2U	scf7180031528285	1757-2396(+)	2	GAAGATCAACGACGAGGGGATG	ATCTCGACTTAAATCAAGCGCAAG	60.8	59.967	28	386	359
Aeu2ULoc00011210.3	2U	scf7180031528285	1757-2396(+)	3	GAAGATCAACGACGAGGGGATG	TGTGAGTGATTGCAGTGTAGTGTA	60.8	59.961	28	461	434
Aeu2ULoc00011210.3	2U	scf7180031528285	1757-2396(+)	4	GAAGATCAACGACGAGGGGATG	TAATTCTGAATGCTGAACGAACGG	60.8	59.907	28	513	486
Aeu2ULoc00011273.1	2U	scf7180031528443	3025-4121(+)	0	CTTTTGTTACTTACATCCGCCTCC	TAAACAACAGCATACTCCCATCCA	59.906	60.019	62	486	425
Aeu2ULoc00011273.1	2U	scf7180031528443	3025-4121(+)	1	CCTTTTGTTACTTACATCCGCCTC	TAAACAACAGCATACTCCCATCCA	59.906	60.019	61	486	426
Aeu2ULoc00011273.1	2U	scf7180031528443	3025-4121(+)	2	GTCCTTTTGTTACTTACATCCGCC	TAAACAACAGCATACTCCCATCCA	60.143	60.019	59	486	428
Aeu2ULoc00011273.1	2U	scf7180031528443	3025-4121(+)	3	GGTCCTTTTGTTACTTACATCCGC	TAAACAACAGCATACTCCCATCCA	60.143	60.019	58	486	429
Aeu2ULoc00011273.1	2U	scf7180031528443	3025-4121(+)	4	CTTTTGTTACTTACATCCGCCTCC	TGTTATTACTCCCTCCGTCAAGTC	59.906	59.841	62	548	487
Aeu2ULoc00011304.1	2U	scf7180031528499	4120-4852(-)	0	GTTAATCGTCATGCTGCTCCATG	TACACTTCCAATTCTTCGCAGAGA	60.304	60.021	11	331	321
Aeu2ULoc00011304.1	2U	scf7180031528499	4120-4852(-)	1	GTTAATCGTCATGCTGCTCCATG	CGCAGAGACACACCAAAACTATTT	60.304	60.024	11	315	305
Aeu2ULoc00011304.1	2U	scf7180031528499	4120-4852(-)	2	GTTAATCGTCATGCTGCTCCATG	CAAACATATCAGGCACGTATGGAC	60.304	60.025	11	356	346
Aeu2ULoc00011304.1	2U	scf7180031528499	4120-4852(-)	3	GTTAATCGTCATGCTGCTCCATG	CCAAACATTAGAACCGCTCAGTAC	60.304	59.907	11	390	380
Aeu2ULoc00011304.1	2U	scf7180031528499	4120-4852(-)	4	GTTAATCGTCATGCTGCTCCATG	ATAAGCTGCCAAACATTAGAACCG	60.304	59.904	11	398	388
Aeu2ULoc00011312.2	2U	scf7180031528526	1897-2517(-)	0	GTGAGAACAAGGCAATGATCAACT	TGTGCCAGCAAATGTCCAAAATAT	59.783	60.02	14	316	303
Aeu2ULoc00011312.2	2U	scf7180031528526	1897-2517(-)	1	AGTGAGAACAAGGCAATGATCAAC	TGTGCCAGCAAATGTCCAAAATAT	59.783	60.02	13	316	304
Aeu2ULoc00011312.2	2U	scf7180031528526	1897-2517(-)	2	GTGAGAACAAGGCAATGATCAACT	GCGAAGAAATAGAAGCAGCATTCT	59.783	59.965	14	497	484
Aeu2ULoc00011312.2	2U	scf7180031528526	1897-2517(-)	3	AGTGAGAACAAGGCAATGATCAAC	GCGAAGAAATAGAAGCAGCATTCT	59.783	59.965	13	497	485
Aeu2ULoc00011312.2	2U	scf7180031528526	1897-2517(-)	4	ATGATCAACTTGTTCGACCTGAGT	TGTGCCAGCAAATGTCCAAAATAT	60.263	60.02	28	316	289
Aeu2ULoc00011315.2	2U	scf7180031528538	710-1822(-)	0	TTCTATGTTCTTTCCGAAAGCGTG	CCTGCATATCCATACAAGACCTGA	59.848	59.959	18	327	310
Aeu2ULoc00011315.2	2U	scf7180031528538	710-1822(-)	1	TTCTATGTTCTTTCCGAAAGCGTG	TCCTGCATATCCATACAAGACCTG	59.848	59.959	18	328	311
Aeu2ULoc00011315.2	2U	scf7180031528538	710-1822(-)	2	TTCTATGTTCTTTCCGAAAGCGTG	TGGTCGGGTACAGTTTCCTTTATT	59.848	59.958	18	470	453
Aeu2ULoc00011315.2	2U	scf7180031528538	710-1822(-)	3	TTCTATGTTCTTTCCGAAAGCGTG	CCCTTCCTGCATATCCATACAAGA	59.848	59.958	18	332	315
Aeu2ULoc00011315.2	2U	scf7180031528538	710-1822(-)	4	TTCTATGTTCTTTCCGAAAGCGTG	GAGGAATTCATTCTCGCGAACAAA	59.848	60.143	18	384	367
Aeu2ULoc00011329.1	2U	scf7180031528643	2055-2933(+)	0	AGAATGCTGTCAGGGTACTCAAAT	ACATTCTTGGTGTTCACAATGCAA	60.019	60.142	35	342	308
Aeu2ULoc00011329.1	2U	scf7180031528643	2055-2933(+)	1	AGAATGCTGTCAGGGTACTCAAAT	AACATTCTTGGTGTTCACAATGCA	60.019	60.142	35	343	309
Aeu2ULoc00011329.1	2U	scf7180031528643	2055-2933(+)	2	TTCCAGTCATGTAGAATGCTGTCA	ACATTCTTGGTGTTCACAATGCAA	60.02	60.142	23	342	320
Aeu2ULoc00011329.1	2U	scf7180031528643	2055-2933(+)	3	TTCCAGTCATGTAGAATGCTGTCA	AACATTCTTGGTGTTCACAATGCA	60.02	60.142	23	343	321
Aeu2ULoc00011329.1	2U	scf7180031528643	2055-2933(+)	4	AGAATGCTGTCAGGGTACTCAAAT	ATTTTACAAGTCAGTGCAGCTAGC	60.019	59.845	35	506	472
Aeu2ULoc00011471.5	2U	scf7180031529119	6515-8456(+)	0	GTCGAGCGCCTCAAAAAGTG	TTGGAATTCAAAAACCCTAGACGC	60.111	60.023	76	310	235
Aeu2ULoc00011471.5	2U	scf7180031529119	6515-8456(+)	1	GTCGAGCGCCTCAAAAAGTG	AAACAAATAGCATGGGAACGGAAG	60.111	60.082	76	519	444
Aeu2ULoc00011471.5	2U	scf7180031529119	6515-8456(+)	2	GTCGAGCGCCTCAAAAAGTG	AAGGAAACAAATAGCATGGGAACG	60.111	60.082	76	523	448
Aeu2ULoc00011471.5	2U	scf7180031529119	6515-8456(+)	3	GTCGAGCGCCTCAAAAAGTG	GAAACAAATAGCATGGGAACGGAA	60.111	60.082	76	520	445
Aeu2ULoc00011471.5	2U	scf7180031529119	6515-8456(+)	4	GTCGAGCGCCTCAAAAAGTG	CCCAAACAAGCATCAGAAGTGTAG	60.111	60.083	76	465	390
Aeu2ULoc00011562.2	2U	scf7180031529408	1967-2930(-)	0	GACGCCCATAAACGATTACCTCTA	ACTGGTCATCAGAAATTCAGACGA	60.262	60.021	39	325	287
Aeu2ULoc00011562.2	2U	scf7180031529408	1967-2930(-)	1	CGCCCATAAACGATTACCTCTACT	ACTGGTCATCAGAAATTCAGACGA	60.262	60.021	41	325	285
Aeu2ULoc00011562.2	2U	scf7180031529408	1967-2930(-)	2	GACGCCCATAAACGATTACCTCTA	CAACTGAAAACTACCTGACAGCTG	60.262	60.025	39	378	340
Aeu2ULoc00011562.2	2U	scf7180031529408	1967-2930(-)	3	CGCCCATAAACGATTACCTCTACT	CAACTGAAAACTACCTGACAGCTG	60.262	60.025	41	378	338
Aeu2ULoc00011562.2	2U	scf7180031529408	1967-2930(-)	4	GACGCCCATAAACGATTACCTCTA	GATCTGTAACCACCCATGACTTCT	60.262	60.081	39	280	242
Aeu2ULoc00011580.1	2U	scf7180031529417	1573-2272(+)	0	GAGAAATCTATTGCAACCATCCGG	AAACTTTGAAATTTGCACAGACGC	60.024	59.967	65	391	327
Aeu2ULoc00011580.1	2U	scf7180031529417	1573-2272(+)	1	TCTATTGCAACCATCCGGGAATAT	AAACTTTGAAATTTGCACAGACGC	59.957	59.967	71	391	321
Aeu2ULoc00011580.1	2U	scf7180031529417	1573-2272(+)	2	ATCTATTGCAACCATCCGGGAATA	AAACTTTGAAATTTGCACAGACGC	59.957	59.967	70	391	322
Aeu2ULoc00011580.1	2U	scf7180031529417	1573-2272(+)	3	GAGAAATCTATTGCAACCATCCGG	GCGAGAAAGAACTGGTAGGAAGTA	60.024	60.082	65	369	305
Aeu2ULoc00011580.1	2U	scf7180031529417	1573-2272(+)	4	TCTATTGCAACCATCCGGGAATAT	GCGAGAAAGAACTGGTAGGAAGTA	59.957	60.082	71	369	299
Aeu2ULoc00011606.1	2U	scf7180031529452	951-1688(+)	0	GGGAAATATCGGATCTTGGCTCTA	AAACATGGTATATGCGCAAGTAGC	59.777	60.024	75	427	353
Aeu2ULoc00011606.1	2U	scf7180031529452	951-1688(+)	1	GGGAAATATCGGATCTTGGCTCTA	CAGCCCACCTCATCCTAGATAAAA	59.777	59.897	75	363	289
Aeu2ULoc00011606.1	2U	scf7180031529452	951-1688(+)	2	GGGAAATATCGGATCTTGGCTCTA	TTCGCACCAGAAGTAAATTGTAGC	59.777	59.847	75	291	217
Aeu2ULoc00011606.1	2U	scf7180031529452	951-1688(+)	3	GGGAAATATCGGATCTTGGCTCTA	AGTAGCGATAAACCCAGGAATCTG	59.777	60.202	75	409	335
Aeu2ULoc00011606.1	2U	scf7180031529452	951-1688(+)	4	GGGAAATATCGGATCTTGGCTCTA	GCTTATTTGGTCTGTCTAGGCATG	59.777	59.726	75	471	397
Aeu2ULoc00011623.1	2U	scf7180031529512	6475-7584(-)	0	GAGCTGTTTGATAAGGGGTCCAAG	CTTAAACCCTGGTAAACCCACCTA	61.403	59.957	15	277	263
Aeu2ULoc00011623.1	2U	scf7180031529512	6475-7584(-)	1	GAGCTGTTTGATAAGGGGTCCAAG	GGGGAAATCCATATAATTGCTGCC	61.403	60.081	15	413	399
Aeu2ULoc00011623.1	2U	scf7180031529512	6475-7584(-)	2	GAGCTGTTTGATAAGGGGTCCAAG	AATTGCTGCCAAATAAGAGTAGGC	61.403	59.901	15	399	385
Aeu2ULoc00011623.1	2U	scf7180031529512	6475-7584(-)	3	GAGCTGTTTGATAAGGGGTCCAAG	AGTAGGCCCATTGAACCGAATAAT	61.403	60.141	15	382	368
Aeu2ULoc00011623.1	2U	scf7180031529512	6475-7584(-)	4	GAGCTGTTTGATAAGGGGTCCAAG	TAGGCCCATTGAACCGAATAATCA	61.403	60.141	15	380	366
Aeu2ULoc00011636.1	2U	scf7180031529547	1267-1993(+)	0	TCTCCTCCGACGTGCTCAAG	TGTGAGCCAATCTGAACCAATCTA	61.587	60.019	53	303	251
Aeu2ULoc00011636.1	2U	scf7180031529547	1267-1993(+)	1	TCTCCTCCGACGTGCTCAAG	CAGCACTTGCAAATCCTAAAGTGA	61.587	60.023	53	449	397
Aeu2ULoc00011636.1	2U	scf7180031529547	1267-1993(+)	2	TCTCCTCCGACGTGCTCAAG	TAGAGAGAGAACTTTTGCAGCACT	61.587	59.96	53	466	414
Aeu2ULoc00011636.1	2U	scf7180031529547	1267-1993(+)	3	TCTCCTCCGACGTGCTCAAG	AGTAGAGAGAGAACTTTTGCAGCA	61.587	59.96	53	468	416
Aeu2ULoc00011636.1	2U	scf7180031529547	1267-1993(+)	4	TCTCCTCCGACGTGCTCAAG	GGGATGTGCTGAGATTACAAGAGA	61.587	60.142	53	412	360
Aeu2ULoc00011735.1	2U	scf7180031529752	3655-4357(-)	0	CTACTGGGCTATTGCAGAGTCG	ATGTTGTTCGCTTTGCATTTTCAC	60.545	60.026	66	322	257
Aeu2ULoc00011735.1	2U	scf7180031529752	3655-4357(-)	1	GAGCTACTGGGCTATTGCAGAG	ATGTTGTTCGCTTTGCATTTTCAC	60.548	60.026	63	322	260
Aeu2ULoc00011735.1	2U	scf7180031529752	3655-4357(-)	2	CTACTGGGCTATTGCAGAGTCG	CTTCCGCCACACTAGTAATTCCTA	60.545	59.901	66	399	334
Aeu2ULoc00011735.1	2U	scf7180031529752	3655-4357(-)	3	GAGCTACTGGGCTATTGCAGAG	CTTCCGCCACACTAGTAATTCCTA	60.548	59.901	63	399	337
Aeu2ULoc00011735.1	2U	scf7180031529752	3655-4357(-)	4	CTACTGGGCTATTGCAGAGTCG	TACTTCCGCCACACTAGTAATTCC	60.545	60.142	66	401	336
Aeu2ULoc00011752.1	2U	scf7180031529813	3327-4032(-)	0	TCGAACACCTCATGTCATCCTTC	GATCCCGTCCAGGTACTTGAAG	60.368	60.159	66	560	495
Aeu2ULoc00011752.1	2U	scf7180031529813	3327-4032(-)	1	GTCGAACACCTCATGTCATCCTTC	GATCCCGTCCAGGTACTTGAAG	61.441	60.159	65	560	496
Aeu2ULoc00011752.1	2U	scf7180031529813	3327-4032(-)	2	GTCGAACACCTCATGTCATCCTT	GATCCCGTCCAGGTACTTGAAG	60.618	60.159	65	560	496
Aeu2ULoc00011752.1	2U	scf7180031529813	3327-4032(-)	3	TCGAACACCTCATGTCATCCTTC	CAGGTACTTGAAGCTGGGGTTC	60.368	60.876	66	551	486
Aeu2ULoc00011752.1	2U	scf7180031529813	3327-4032(-)	4	GTCGAACACCTCATGTCATCCT	GATCCCGTCCAGGTACTTGAAG	60.094	60.159	65	560	496
Aeu2ULoc00011772.3	2U	scf7180031529819	5988-7396(-)	0	CTGTCCATGGATCTCGACGAG	TACACAAAGTTGGCAAGCAAAGAA	60.002	60.082	38	425	388
Aeu2ULoc00011772.3	2U	scf7180031529819	5988-7396(-)	1	CTGTCCATGGATCTCGACGAG	CATGCGGCTGTACAAGTAAAGAAT	60.002	59.905	38	459	422
Aeu2ULoc00011772.3	2U	scf7180031529819	5988-7396(-)	2	CTGTCCATGGATCTCGACGAG	ATACACAAAGTTGGCAAGCAAAGA	60.002	59.901	38	426	389
Aeu2ULoc00011772.3	2U	scf7180031529819	5988-7396(-)	3	GAAAAGGGAAGAGGACGAGGG	TACACAAAGTTGGCAAGCAAAGAA	60.066	60.082	1	425	425
Aeu2ULoc00011772.3	2U	scf7180031529819	5988-7396(-)	4	GAAAAGGGAAGAGGACGAGGG	CATGCGGCTGTACAAGTAAAGAAT	60.066	59.905	1	459	459
Aeu2ULoc00011807.1	2U	scf7180031530043	620-2014(+)	0	GCTCACTCACCCTAAAGAATTTGA	AACAGATTCACACGAGTAACCGTA	58.996	60.023	1	451	451
Aeu2ULoc00011807.1	2U	scf7180031530043	620-2014(+)	1	GCTCACTCACCCTAAAGAATTTGA	GATTGTAGCATTGCAGCGTGATAT	58.996	60.084	1	393	393
Aeu2ULoc00011807.1	2U	scf7180031530043	620-2014(+)	2	GCTCACTCACCCTAAAGAATTTGA	ATTACAGTATTGACACGCTGCAAG	58.996	59.907	1	483	483
Aeu2ULoc00011807.1	2U	scf7180031530043	620-2014(+)	3	GCTCACTCACCCTAAAGAATTTGA	TTTGTAGGATTGTAGCATTGCAGC	58.996	60.142	1	400	400
Aeu2ULoc00011807.1	2U	scf7180031530043	620-2014(+)	4	GCTCACTCACCCTAAAGAATTTGA	CATTACAGTATTGACACGCTGCAA	58.996	60.143	1	484	484
Aeu2ULoc00011898.3	2U	scf7180031530313	424-1234(-)	0	GAGTGGTTCTCCATCATCACCAC	AAAACTGTGCAACTAATTAGGGCC	60.929	60.021	72	283	212
Aeu2ULoc00011898.3	2U	scf7180031530313	424-1234(-)	1	GGTTCTTCGTCGTCTCCAAGATC	AAAACTGTGCAACTAATTAGGGCC	60.975	60.021	31	283	253
Aeu2ULoc00011898.3	2U	scf7180031530313	424-1234(-)	2	AGTGGTTCTCCATCATCACCAC	AAAACTGTGCAACTAATTAGGGCC	60.027	60.021	73	283	211
Aeu2ULoc00011898.3	2U	scf7180031530313	424-1234(-)	3	GAGTGGTTCTCCATCATCACCAC	AGCCACAAAACTGTGCAACTAATT	60.929	60.142	72	289	218
Aeu2ULoc00011898.3	2U	scf7180031530313	424-1234(-)	4	GAGTGGTTCTCCATCATCACCAC	AAGCCACAAAACTGTGCAACTAAT	60.929	60.142	72	290	219
Aeu2ULoc00012073.2	2U	scf7180031531032	2321-4821(-)	0	GGACTACTATCCAAGCAGATGGC	CGCAAATGCTACTCTAAATCAGCA	60.556	59.966	2	388	387
Aeu2ULoc00012073.2	2U	scf7180031531032	2321-4821(-)	1	GGACTACTATCCAAGCAGATGGC	AAATGCTACTCTAAATCAGCACGC	60.556	59.965	2	385	384
Aeu2ULoc00012073.2	2U	scf7180031531032	2321-4821(-)	2	GGACTACTATCCAAGCAGATGGC	ACGCAAATGCTACTCTAAATCAGC	60.556	59.965	2	389	388
Aeu2ULoc00012073.2	2U	scf7180031531032	2321-4821(-)	3	GGACTACTATCCAAGCAGATGGC	GGAGCAGAAACGAAATACGAAACA	60.556	60.084	2	429	428
Aeu2ULoc00012073.2	2U	scf7180031531032	2321-4821(-)	4	GGACTACTATCCAAGCAGATGGC	TGGAGCAGAAACGAAATACGAAAC	60.556	60.084	2	430	429
Aeu2ULoc00012083.1	2U	scf7180031531042	2538-3211(-)	0	AGACAAGACTTGCCATGATTTTGG	ATTCAAGAGGATGCAGGTACACAT	60.022	60.08	9	476	468
Aeu2ULoc00012083.1	2U	scf7180031531042	2538-3211(-)	1	AGACAAGACTTGCCATGATTTTGG	ACATAGCAGCATTTAGGCAAACAA	60.022	59.78	9	306	298
Aeu2ULoc00012083.1	2U	scf7180031531042	2538-3211(-)	2	AGACAAGACTTGCCATGATTTTGG	AACATAGCAGCATTTAGGCAAACA	60.022	59.78	9	307	299
Aeu2ULoc00012083.1	2U	scf7180031531042	2538-3211(-)	3	AGACAAGACTTGCCATGATTTTGG	GGTAGCATGTGAACTCAAAGCAAA	60.022	60.262	9	363	355
Aeu2ULoc00012083.1	2U	scf7180031531042	2538-3211(-)	4	AGACAAGACTTGCCATGATTTTGG	AATTCAAGAGGATGCAGGTACACA	60.022	60.263	9	477	469
Aeu2ULoc00012155.4	2U	scf7180031531206	3139-4072(-)	0	CCTCGTCCATGCTCTCTATTTCG	GGCAAGTTTACTAGTGGAGAAGGA	60.855	60.02	63	313	251
Aeu2ULoc00012155.4	2U	scf7180031531206	3139-4072(-)	1	CCTCGTCCATGCTCTCTATTTCG	CCAAAAGAAGAAACGCTGCTAAGA	60.855	60.024	63	424	362
Aeu2ULoc00012155.4	2U	scf7180031531206	3139-4072(-)	2	CCTCGTCCATGCTCTCTATTTCG	AACCTAGAAACGCAGGCTAACATA	60.855	60.081	63	509	447
Aeu2ULoc00012155.4	2U	scf7180031531206	3139-4072(-)	3	CCTCGTCCATGCTCTCTATTTCG	AAAGAAGAAACGCTGCTAAGATCG	60.855	59.908	63	421	359
Aeu2ULoc00012155.4	2U	scf7180031531206	3139-4072(-)	4	CCTCGTCCATGCTCTCTATTTCG	TAGGCCAACAACCTACTACCAAAA	60.855	59.896	63	442	380
Aeu2ULoc00012184.3	2U	scf7180031531777	3688-4424(-)	0	CATGAACACCACCTCCCAGATC	ACTCGAAGTAGTACGTTCCTAGGA	60.682	60.081	32	398	367
Aeu2ULoc00012184.3	2U	scf7180031531777	3688-4424(-)	1	CATGAACACCACCTCCCAGATC	AGATGACAGTATCCGCGTTCTTTA	60.682	59.903	32	317	286
Aeu2ULoc00012184.3	2U	scf7180031531777	3688-4424(-)	2	CATGAACACCACCTCCCAGATC	TAGATGACAGTATCCGCGTTCTTT	60.682	59.903	32	318	287
Aeu2ULoc00012184.3	2U	scf7180031531777	3688-4424(-)	3	CATGAACACCACCTCCCAGATC	TACGTTCCTAGGATTGCATTCGAA	60.682	60.142	32	387	356
Aeu2ULoc00012184.3	2U	scf7180031531777	3688-4424(-)	4	CATGAACACCACCTCCCAGATC	CGTTCCTAGGATTGCATTCGAAAG	60.682	60.26	32	385	354
Aeu2ULoc00012302.1	2U	scf7180031531840	1516-3246(-)	0	ATACTAGATGGGTAGGAGACGAGG	AAGATGTCTCGTCATGGAAAGACA	60.019	60.021	4	444	441
Aeu2ULoc00012302.1	2U	scf7180031531840	1516-3246(-)	1	ATACTAGATGGGTAGGAGACGAGG	AAAAATGCGACCATTGAGCCTTAA	60.019	60.022	4	307	304
Aeu2ULoc00012302.1	2U	scf7180031531840	1516-3246(-)	2	ATACTAGATGGGTAGGAGACGAGG	AAATGCGACCATTGAGCCTTAATT	60.019	59.84	4	305	302
Aeu2ULoc00012302.1	2U	scf7180031531840	1516-3246(-)	3	ATACTAGATGGGTAGGAGACGAGG	AAAATGCGACCATTGAGCCTTAAT	60.019	59.84	4	306	303
Aeu2ULoc00012302.1	2U	scf7180031531840	1516-3246(-)	4	ATACTAGATGGGTAGGAGACGAGG	GAATCCATGTTAAGCCATGTCACC	60.019	60.202	4	502	499
Aeu2ULoc00012320.3	2U	scf7180031531934	2608-9010(+)	0	GGCTTTGCCTTTGTACGCTTC	AACTAAACCTTCCTGGCACCATAT	60.666	60.017	28	498	471
Aeu2ULoc00012320.3	2U	scf7180031531934	2608-9010(+)	1	CGCAGCTTAACAAGGGCTTTG	AACTAAACCTTCCTGGCACCATAT	60.667	60.017	14	498	485
Aeu2ULoc00012320.3	2U	scf7180031531934	2608-9010(+)	2	GGCTTTGCCTTTGTACGCTTC	CATCTCTAGCACAAAATGAGCCAG	60.666	59.965	28	467	440
Aeu2ULoc00012320.3	2U	scf7180031531934	2608-9010(+)	3	CGCAGCTTAACAAGGGCTTTG	CATCTCTAGCACAAAATGAGCCAG	60.667	59.965	14	467	454
Aeu2ULoc00012320.3	2U	scf7180031531934	2608-9010(+)	4	GGCTTTGCCTTTGTACGCTTC	ATTATGGGGCAGAGGGAGTAATTC	60.666	59.957	28	524	497
Aeu2ULoc00012335.5	2U	scf7180031531977	4486-5637(+)	0	ACCTCTTCTACCCCGAGATCTC	TCTCTTCCCGAATCCTCATCAATC	60.159	59.96	60	303	244
Aeu2ULoc00012335.5	2U	scf7180031531977	4486-5637(+)	1	CTCTTCTACCCCGAGATCTCCA	TCTCTTCCCGAATCCTCATCAATC	60.159	59.96	62	303	242
Aeu2ULoc00012335.5	2U	scf7180031531977	4486-5637(+)	2	ACCTCTTCTACCCCGAGATCTC	GAATCCCGAGGTTAACAGATCAGA	60.159	59.9	60	426	367
Aeu2ULoc00012335.5	2U	scf7180031531977	4486-5637(+)	3	CTCTTCTACCCCGAGATCTCCA	GAATCCCGAGGTTAACAGATCAGA	60.159	59.9	62	426	365
Aeu2ULoc00012335.5	2U	scf7180031531977	4486-5637(+)	4	ACCTCTTCTACCCCGAGATCTC	AATCCCGAGGTTAACAGATCAGAG	60.159	59.9	60	425	366
Aeu2ULoc00012349.1	2U	scf7180031531977	13089-14490(-)	0	CCTACAATGGCAGAAAGGTCCT	GCACAGGACATCAATGATGGTATG	60.026	60.023	77	387	311
Aeu2ULoc00012349.1	2U	scf7180031531977	13089-14490(-)	1	CCTACAATGGCAGAAAGGTCCT	GCGGAAAATAGCATGATCCAAGAA	60.026	59.963	77	334	258
Aeu2ULoc00012349.1	2U	scf7180031531977	13089-14490(-)	2	CCTACAATGGCAGAAAGGTCCT	GACATTACTGAGCTTGAGGGTACA	60.026	60.082	77	478	402
Aeu2ULoc00012349.1	2U	scf7180031531977	13089-14490(-)	3	CCTACAATGGCAGAAAGGTCCT	CTTTATCGGGCTTTCTTTTCGGAA	60.026	59.845	77	444	368
Aeu2ULoc00012349.1	2U	scf7180031531977	13089-14490(-)	4	CCTACAATGGCAGAAAGGTCCT	CAGACATTACTGAGCTTGAGGGTA	60.026	59.84	77	480	404
Aeu2ULoc00012354.1	2U	scf7180031531986	6416-7483(+)	0	CTGTGTTGTCCCTGTCTACATCTA	TCCAACACAAACATACTTCCATGC	59.537	60.022	49	541	493
Aeu2ULoc00012354.1	2U	scf7180031531986	6416-7483(+)	1	CTGTGTTGTCCCTGTCTACATCTA	TGATACATACACGTACGGTAGCAG	59.537	60.025	49	381	333
Aeu2ULoc00012354.1	2U	scf7180031531986	6416-7483(+)	2	CTGTGTTGTCCCTGTCTACATCTA	AAAGAAAGAAATCCACAACCGCAT	59.537	59.961	49	477	429
Aeu2ULoc00012354.1	2U	scf7180031531986	6416-7483(+)	3	CTGTGTTGTCCCTGTCTACATCTA	CACGAGATGGAGGGAAGACATATT	59.537	59.96	49	518	470
Aeu2ULoc00012354.1	2U	scf7180031531986	6416-7483(+)	4	CTGTGTTGTCCCTGTCTACATCTA	ACCGATTTGTGGATCATAACCAGA	59.537	60.081	49	350	302
Aeu2ULoc00012378.1	2U	scf7180031532152	8084-9262(+)	0	CTCCTCATCCTCCTCCTCCAAG	TGTACCAAAATTTCAGAACCGACG	61.021	60.025	78	280	203
Aeu2ULoc00012378.1	2U	scf7180031532152	8084-9262(+)	1	CTCCTCATCCTCCTCCTCCAAG	TAATCCCACCCACAATCTCCTTTT	61.021	59.955	78	511	434
Aeu2ULoc00012378.1	2U	scf7180031532152	8084-9262(+)	2	TCCTCATCCTCCTCCTCCAAG	TGTACCAAAATTTCAGAACCGACG	60.063	60.025	79	280	202
Aeu2ULoc00012378.1	2U	scf7180031532152	8084-9262(+)	3	CTCCTCATCCTCCTCCTCCAA	TGTACCAAAATTTCAGAACCGACG	60.063	60.025	78	280	203
Aeu2ULoc00012378.1	2U	scf7180031532152	8084-9262(+)	4	CTCCTCATCCTCCTCCTCCAAG	AATGCTTTCCCTAACCAGATAGCA	61.021	60.08	78	307	230
Aeu2ULoc00012385.1	2U	scf7180031532424	4428-5516(+)	0	CGACCAGTTTGTGATGCATGAAAT	TTTTCCGAGGCAAGATCGATCTAT	60.617	59.961	66	276	211
Aeu2ULoc00012385.1	2U	scf7180031532424	4428-5516(+)	1	CGACCAGTTTGTGATGCATGAAAT	TTTTTCCGAGGCAAGATCGATCTA	60.617	60.142	66	277	212
Aeu2ULoc00012385.1	2U	scf7180031532424	4428-5516(+)	2	CGACCAGTTTGTGATGCATGAAAT	GCGGTCAGGAGAAAGAGAGATAAA	60.617	60.142	66	418	353
Aeu2ULoc00012385.1	2U	scf7180031532424	4428-5516(+)	3	CGACCAGTTTGTGATGCATGAAAT	GTACAACTAGTGCTAGGGCTAGAG	60.617	59.724	66	445	380
Aeu2ULoc00012385.1	2U	scf7180031532424	4428-5516(+)	4	CGACCAGTTTGTGATGCATGAAAT	TTCCGAGGCAAGATCGATCTATAG	60.617	59.604	66	274	209
Aeu2ULoc00012435.2	2U	scf7180031532871	5753-7752(+)	0	CAAGGCCAGCAAAACCCAAG	ATCTGACCCAACAAAGCTATCACT	60.25	60.019	80	514	435
Aeu2ULoc00012435.2	2U	scf7180031532871	5753-7752(+)	1	CAAGGCCAGCAAAACCCAAG	GGATTTTCGTAGGTGCAAAGACAA	60.25	60.024	80	544	465
Aeu2ULoc00012435.2	2U	scf7180031532871	5753-7752(+)	2	CAAGGCCAGCAAAACCCAAG	TTCTATGTCATTGGTTTTACGCGG	60.25	59.906	80	352	273
Aeu2ULoc00012435.2	2U	scf7180031532871	5753-7752(+)	3	CAAGGCCAGCAAAACCCAAG	ATTGGTTTTACGCGGAGATTCATG	60.25	60.202	80	343	264
Aeu2ULoc00012435.2	2U	scf7180031532871	5753-7752(+)	4	CAAGGCCAGCAAAACCCAAG	CATTGGTTTTACGCGGAGATTCAT	60.25	60.202	80	344	265
Aeu2ULoc00012468.1	2U	scf7180031532890	7055-8050(-)	0	CGGAAGAGATGTGAGAGAGGTTAG	ACCTTTCCAAATAAGGCCAAACTG	59.964	59.96	22	463	442
Aeu2ULoc00012468.1	2U	scf7180031532890	7055-8050(-)	1	CGGAAGAGATGTGAGAGAGGTTAG	CACCTTTCCAAATAAGGCCAAACT	59.964	59.96	22	464	443
Aeu2ULoc00012468.1	2U	scf7180031532890	7055-8050(-)	2	CGGAAGAGATGTGAGAGAGGTTAG	ACTTGGTCCACACATCTTATCCAA	59.964	59.957	22	312	291
Aeu2ULoc00012468.1	2U	scf7180031532890	7055-8050(-)	3	CGGAAGAGATGTGAGAGAGGTTAG	ATGTCTAACTTGCTAGCTCTGCTT	59.964	60.081	22	401	380
Aeu2ULoc00012468.1	2U	scf7180031532890	7055-8050(-)	4	CGGAAGAGATGTGAGAGAGGTTAG	CGCCATTATGTCTAACTTGCTAGC	59.964	60.084	22	408	387
Aeu2ULoc00012644.1	2U	scf7180031533943	1346-1959(-)	0	CAGGACAGAGCACCTTAGTGTT	TGCTAAACTGCCAGACTAGCTAAA	59.962	60.021	23	393	371
Aeu2ULoc00012644.1	2U	scf7180031533943	1346-1959(-)	1	CAGGACAGAGCACCTTAGTGTT	CATTGTGGTGCTTGGCTAATAGAG	59.962	59.964	23	294	272
Aeu2ULoc00012644.1	2U	scf7180031533943	1346-1959(-)	2	AGCACCTTAGTGTTCATACGGG	TGCTAAACTGCCAGACTAGCTAAA	60.094	60.021	31	393	363
Aeu2ULoc00012644.1	2U	scf7180031533943	1346-1959(-)	3	CAGGACAGAGCACCTTAGTGTT	TGCTTGGCTAATAGAGTTGGCTAA	59.962	60.081	23	286	264
Aeu2ULoc00012644.1	2U	scf7180031533943	1346-1959(-)	4	AGCACCTTAGTGTTCATACGGG	CATTGTGGTGCTTGGCTAATAGAG	60.094	59.964	31	294	264
Aeu2ULoc00012718.1	2U	scf7180031534632	7524-8418(-)	0	AGAAGAAGAAGAAGGGCGGC	AAAAGGTGATGCTACCTCCAGAAT	60.036	60.018	1	395	395
Aeu2ULoc00012718.1	2U	scf7180031534632	7524-8418(-)	1	AGAAGAAGAAGAAGGGCGGC	GTGATGCTACCTCCAGAATCTCAT	60.036	59.96	1	390	390
Aeu2ULoc00012718.1	2U	scf7180031534632	7524-8418(-)	2	AGAAGAAGAAGAAGGGCGGC	AGGTAGAGACAGCTGAACAACATT	60.036	59.959	1	312	312
Aeu2ULoc00012718.1	2U	scf7180031534632	7524-8418(-)	3	AGAAGAAGAAGAAGGGCGGC	ATCTGTGACAGTCAGTATGGCAAT	60.036	60.081	1	433	433
Aeu2ULoc00012718.1	2U	scf7180031534632	7524-8418(-)	4	AGAAGAAGAAGAAGGGCGGC	TGTAAACCATCTGTGACAGTCAGT	60.036	59.899	1	441	441
Aeu2ULoc00012807.2	2U	scf7180031534681	20288-20892(-)	0	GGAGAACACCAAGGTCATCTACG	CTATCGACCGAACACAAGTAAAGC	60.676	59.969	40	281	242
Aeu2ULoc00012807.2	2U	scf7180031534681	20288-20892(-)	1	CGGAGAACACCAAGGTCATCTAC	CTATCGACCGAACACAAGTAAAGC	60.676	59.969	39	281	243
Aeu2ULoc00012807.2	2U	scf7180031534681	20288-20892(-)	2	GGAGAACACCAAGGTCATCTACG	GGTACCTATGTTGGACTACAGCAA	60.676	60.081	40	460	421
Aeu2ULoc00012807.2	2U	scf7180031534681	20288-20892(-)	3	CGGAGAACACCAAGGTCATCTAC	GGTACCTATGTTGGACTACAGCAA	60.676	60.081	39	460	422
Aeu2ULoc00012807.2	2U	scf7180031534681	20288-20892(-)	4	GGAGAACACCAAGGTCATCTACG	TCAGTTGACTCGCAGTAATACGAT	60.676	59.904	40	383	344
Aeu2ULoc00012889.1	2U	scf7180031534850	3108-8463(-)	0	TAAAGTCATGGTCCTTCAACTCGT	GCCAAATAAATGCACGGAATTGTC	59.96	59.967	56	502	447
Aeu2ULoc00012889.1	2U	scf7180031534850	3108-8463(-)	1	TAAAGTCATGGTCCTTCAACTCGT	GTCCTTTCTTGACTGATTTGTGCA	59.96	59.963	56	481	426
Aeu2ULoc00012889.1	2U	scf7180031534850	3108-8463(-)	2	TAAAGTCATGGTCCTTCAACTCGT	TGTCCTTTCTTGACTGATTTGTGC	59.96	59.963	56	482	427
Aeu2ULoc00012889.1	2U	scf7180031534850	3108-8463(-)	3	TAAAGTCATGGTCCTTCAACTCGT	AAATGCACGGAATTGTCCTTTCTT	59.96	59.961	56	495	440
Aeu2ULoc00012889.1	2U	scf7180031534850	3108-8463(-)	4	TAAAGTCATGGTCCTTCAACTCGT	GAGTTCGATGGGATGAGGAACATA	59.96	59.961	56	446	391
Aeu2ULoc00012982.1	2U	scf7180031535155	4260-5045(-)	0	CTCAAGCTCGACCAGTTCCTC	ATCAACTCCCAACAACTAGGTACC	60.404	60.02	62	291	230
Aeu2ULoc00012982.1	2U	scf7180031535155	4260-5045(-)	1	CTCAAGCTCGACCAGTTCCTC	GGTATCAACTCCCAACAACTAGGT	60.404	60.02	62	294	233
Aeu2ULoc00012982.1	2U	scf7180031535155	4260-5045(-)	2	CTCAAGCTCGACCAGTTCCTC	TGGTATCAACTCCCAACAACTAGG	60.404	60.02	62	295	234
Aeu2ULoc00012982.1	2U	scf7180031535155	4260-5045(-)	3	CTCAAGCTCGACCAGTTCCTC	CGAAGTACAGGTGGTGACGTATAT	60.404	59.964	62	470	409
Aeu2ULoc00012982.1	2U	scf7180031535155	4260-5045(-)	4	CTCAAGCTCGACCAGTTCCTC	ATCTTCATCAGACGATCCGTGAAT	60.404	59.961	62	513	452
Aeu2ULoc00012995.7	2U	scf7180031535240	4574-5226(-)	0	GAGTTCGTCATGATCCGCAAC	AAACTATGATCCAAGTGTCGGGAA	59.675	60.02	45	512	468
Aeu2ULoc00012995.7	2U	scf7180031535240	4574-5226(-)	1	GAGTTCGTCATGATCCGCAAC	GAATTGCACGATGTTAGGGTAAGG	59.675	59.965	45	482	438
Aeu2ULoc00012995.7	2U	scf7180031535240	4574-5226(-)	2	GAGTTCGTCATGATCCGCAAC	CATCCTCTGCTTGGCTTAAAGATG	59.675	59.964	45	536	492
Aeu2ULoc00012995.7	2U	scf7180031535240	4574-5226(-)	3	GAGTTCGTCATGATCCGCAAC	ATCCTCTGCTTGGCTTAAAGATGA	59.675	60.08	45	535	491
Aeu2ULoc00012995.7	2U	scf7180031535240	4574-5226(-)	4	GAGTTCGTCATGATCCGCAAC	ATTGCACGATGTTAGGGTAAGGTA	59.675	59.837	45	480	436
Aeu2ULoc00013098.2	2U	scf7180031535763	1234-2037(-)	0	CTGGAGAAGAGGAGGGGAGAC	TCCCCCTTTATAAGAAACCGTTGT	60.688	59.957	59	367	309
Aeu2ULoc00013098.2	2U	scf7180031535763	1234-2037(-)	1	CTGGAGAAGAGGAGGGGAGAC	TCTGCTCCCCCTTTATAAGAAACC	60.688	60.08	59	372	314
Aeu2ULoc00013098.2	2U	scf7180031535763	1234-2037(-)	2	CTGGAGAAGAGGAGGGGAGAC	GACCCCATTTGCTATCCAAACTTC	60.688	60.142	59	546	488
Aeu2ULoc00013098.2	2U	scf7180031535763	1234-2037(-)	3	CTGGAGAAGAGGAGGGGAGAC	TTTTCTGATATCATCTGCTCCCCC	60.688	60.203	59	385	327
Aeu2ULoc00013098.2	2U	scf7180031535763	1234-2037(-)	4	GAGAAGAGGAGGGGAGACGAC	TCCCCCTTTATAAGAAACCGTTGT	61.02	59.957	62	367	306
Aeu2ULoc00013251.1	2U	scf7180031537678	7795-8673(-)	0	CATCATGATCCTCGGTGACACC	AGCCGTTTCTGAATACAGTTCTCT	60.805	60.021	62	473	412
Aeu2ULoc00013251.1	2U	scf7180031537678	7795-8673(-)	1	CATCATGATCCTCGGTGACACC	AGCTACGAACTCCAACTCAATCTT	60.805	60.021	62	515	454
Aeu2ULoc00013251.1	2U	scf7180031537678	7795-8673(-)	2	CATCATGATCCTCGGTGACACC	AAGCTACGAACTCCAACTCAATCT	60.805	60.021	62	516	455
Aeu2ULoc00013251.1	2U	scf7180031537678	7795-8673(-)	3	CCATCATGATCCTCGGTGACAC	AGCCGTTTCTGAATACAGTTCTCT	60.805	60.021	61	473	413
Aeu2ULoc00013251.1	2U	scf7180031537678	7795-8673(-)	4	CCATCATGATCCTCGGTGACAC	AGCTACGAACTCCAACTCAATCTT	60.805	60.021	61	515	455
Aeu2ULoc00013335.1	2U	scf7180031537759	469-1479(+)	0	TAACTAGACTGAAGATCGCCACTG	TCTAATCTTTCGTTCAGACTTGGGA	59.903	59.755	18	374	357
Aeu2ULoc00013335.1	2U	scf7180031537759	469-1479(+)	1	TAACTAGACTGAAGATCGCCACTG	AATCTTTCGTTCAGACTTGGGAAT	59.903	58.683	18	371	354
Aeu2ULoc00013335.1	2U	scf7180031537759	469-1479(+)	2	TAACTAGACTGAAGATCGCCACTG	TCGTTCAGACTTGGGAATAATAGGT	59.903	59.576	18	365	348
Aeu2ULoc00013335.1	2U	scf7180031537759	469-1479(+)	3	GGATAACTAGACTGAAGATCGCCA	TCTAATCTTTCGTTCAGACTTGGGA	59.721	59.755	15	374	360
Aeu2ULoc00013335.1	2U	scf7180031537759	469-1479(+)	4	TGGATAACTAGACTGAAGATCGCC	TCTAATCTTTCGTTCAGACTTGGGA	59.721	59.755	14	374	361
Aeu2ULoc00013358.1	2U	scf7180031537826	4400-8422(+)	0	ACCCCATCCACCAGCATGAG	CCACCTTTTAGTTGACTTTGGCAT	61.93	59.961	38	413	376
Aeu2ULoc00013358.1	2U	scf7180031537826	4400-8422(+)	1	CTCACCCCATCCACCAGCAT	CCACCTTTTAGTTGACTTTGGCAT	61.93	59.961	35	413	379
Aeu2ULoc00013358.1	2U	scf7180031537826	4400-8422(+)	2	ACCCCATCCACCAGCATGAG	TTGCCAATCCATGAATCTGAAACC	61.93	60.082	38	449	412
Aeu2ULoc00013358.1	2U	scf7180031537826	4400-8422(+)	3	CTCACCCCATCCACCAGCAT	TTGCCAATCCATGAATCTGAAACC	61.93	60.082	35	449	415
Aeu2ULoc00013358.1	2U	scf7180031537826	4400-8422(+)	4	ACCCCATCCACCAGCATGAG	AATCCATGAATCTGAAACCGAAGC	61.93	59.903	38	444	407
Aeu2ULoc00013383.1	2U	scf7180031537885	1227-2001(+)	0	CTTCAACTTCGACTTCACCGAGG	AATTGCCATTGTCCAGTGATGTTT	61.4	59.959	54	492	439
Aeu2ULoc00013383.1	2U	scf7180031537885	1227-2001(+)	1	CTTCAACTTCGACTTCACCGAGG	AAATTGCCATTGTCCAGTGATGTT	61.4	59.959	54	493	440
Aeu2ULoc00013383.1	2U	scf7180031537885	1227-2001(+)	2	CTTCAACTTCGACTTCACCGAGG	AAAATTGCCATTGTCCAGTGATGT	61.4	59.959	54	494	441
Aeu2ULoc00013383.1	2U	scf7180031537885	1227-2001(+)	3	CTTCAACTTCGACTTCACCGAGG	ACAAAATTGCCATTGTCCAGTGAT	61.4	59.959	54	496	443
Aeu2ULoc00013383.1	2U	scf7180031537885	1227-2001(+)	4	CCTTCAACTTCGACTTCACCGAG	AATTGCCATTGTCCAGTGATGTTT	61.4	59.959	53	492	440
Aeu2ULoc00013413.3	2U	scf7180031537987	688-1846(+)	0	CTGCATGCTGGATCCTCTACTATT	CCTGCATATCCATACAAGACCTGA	60.02	59.959	40	371	332
Aeu2ULoc00013413.3	2U	scf7180031537987	688-1846(+)	1	CTGCATGCTGGATCCTCTACTATT	TCCTGCATATCCATACAAGACCTG	60.02	59.959	40	372	333
Aeu2ULoc00013413.3	2U	scf7180031537987	688-1846(+)	2	TGCATGCTGGATCCTCTACTATTC	CCTGCATATCCATACAAGACCTGA	60.021	59.959	41	371	331
Aeu2ULoc00013413.3	2U	scf7180031537987	688-1846(+)	3	TGCATGCTGGATCCTCTACTATTC	TCCTGCATATCCATACAAGACCTG	60.021	59.959	41	372	332
Aeu2ULoc00013413.3	2U	scf7180031537987	688-1846(+)	4	CTGCATGCTGGATCCTCTACTATT	TGGTCGGGTACAGTTTCCTTTAAT	60.02	59.958	40	514	475
Aeu2ULoc00013466.1	2U	scf7180031538196	2603-4988(+)	0	CTCCCTCATCCTCTCCTTCCTG	TCATGCTACGCTTAAGCCTCTATT	61.021	59.961	38	537	500
Aeu2ULoc00013466.1	2U	scf7180031538196	2603-4988(+)	1	TCCCTCATCCTCTCCTTCCTG	TCATGCTACGCTTAAGCCTCTATT	60.063	59.961	39	537	499
Aeu2ULoc00013466.1	2U	scf7180031538196	2603-4988(+)	2	CTCCCTCATCCTCTCCTTCCTG	CATGCTACGCTTAAGCCTCTATTG	61.021	59.849	38	536	499
Aeu2ULoc00013466.1	2U	scf7180031538196	2603-4988(+)	3	TCCCTCATCCTCTCCTTCCTG	CATGCTACGCTTAAGCCTCTATTG	60.063	59.849	39	536	498
Aeu2ULoc00013466.1	2U	scf7180031538196	2603-4988(+)	4	CTCCCTCATCCTCTCCTTCCTG	CAGAAGTGACAGTGAAAACCTTGG	61.021	60.202	38	440	403
Aeu2ULoc00013470.1	2U	scf7180031538274	2558-3253(+)	0	CAAGAAGAAGTCCGGGGTCATG	TAGGTAACACAAGATGCAGTTGGA	60.937	59.959	69	316	248
Aeu2ULoc00013470.1	2U	scf7180031538274	2558-3253(+)	1	AAGAAGAAGTCCGGGGTCATGAG	TAGGTAACACAAGATGCAGTTGGA	61.947	59.959	70	316	247
Aeu2ULoc00013470.1	2U	scf7180031538274	2558-3253(+)	2	CAAGAAGAAGTCCGGGGTCATG	GTACATGGATAATCGCTGTCTTGC	60.937	60.084	69	345	277
Aeu2ULoc00013470.1	2U	scf7180031538274	2558-3253(+)	3	AAGAAGAAGTCCGGGGTCATGAG	GTACATGGATAATCGCTGTCTTGC	61.947	60.084	70	345	276
Aeu2ULoc00013470.1	2U	scf7180031538274	2558-3253(+)	4	CAAGAAGAAGTCCGGGGTCATG	CGTACATGGATAATCGCTGTCTTG	60.937	59.851	69	346	278
Aeu2ULoc00013919.5	2U	scf7180031542739	2710-4149(-)	0	ACTACCCCGACTACTACTTCAAGA	CTACCTTTGCAGCTAAAACGAACA	60.019	60.024	26	459	434
Aeu2ULoc00013919.5	2U	scf7180031542739	2710-4149(-)	1	ACTACCCCGACTACTACTTCAAGA	GAGTTAAATGGACAACAGGTTCGG	60.019	60.083	26	433	408
Aeu2ULoc00013919.5	2U	scf7180031542739	2710-4149(-)	2	ACTACCCCGACTACTACTTCAAGA	TGCAGCTAAAACGAACAAAGAGTT	60.019	59.904	26	452	427
Aeu2ULoc00013919.5	2U	scf7180031542739	2710-4149(-)	3	ACTACCCCGACTACTACTTCAAGA	TTGCAGCTAAAACGAACAAAGAGT	60.019	59.904	26	453	428
Aeu2ULoc00013919.5	2U	scf7180031542739	2710-4149(-)	4	ACTACCCCGACTACTACTTCAAGA	TCTTGGCTTATTGCTAGTGATCGA	60.019	59.901	26	315	290
Aeu2ULoc00013974.1	2U	scf7180031542779	1517-2918(+)	0	CTACGTGCCGTCCTTCAAGATCTA	TGCTACACGACACCACAAGTAATA	61.983	60.022	37	380	344
Aeu2ULoc00013974.1	2U	scf7180031542779	1517-2918(+)	1	CTACGTGCCGTCCTTCAAGATCTA	ATACAAATGCAAAACAAACACGGC	61.983	60.025	37	359	323
Aeu2ULoc00013974.1	2U	scf7180031542779	1517-2918(+)	2	CGTCCTTCAAGATCTACGGAGG	TGCTACACGACACCACAAGTAATA	59.966	60.022	45	380	336
Aeu2ULoc00013974.1	2U	scf7180031542779	1517-2918(+)	3	CCGTCCTTCAAGATCTACGGAG	TGCTACACGACACCACAAGTAATA	59.966	60.022	44	380	337
Aeu2ULoc00013974.1	2U	scf7180031542779	1517-2918(+)	4	CGTCCTTCAAGATCTACGGAGG	ATACAAATGCAAAACAAACACGGC	59.966	60.025	45	359	315
Aeu2ULoc00013980.3	2U	scf7180031542795	4792-5602(+)	0	CAACTTCTCCACCGTCTGGC	GAAATGGATAAACGAATCCCCCAC	60.951	59.962	57	471	415
Aeu2ULoc00013980.3	2U	scf7180031542795	4792-5602(+)	1	GCAACTTCTCCACCGTCTGG	GAAATGGATAAACGAATCCCCCAC	60.951	59.962	56	471	416
Aeu2ULoc00013980.3	2U	scf7180031542795	4792-5602(+)	2	GGCAACTTCTCCACCGTCTG	GAAATGGATAAACGAATCCCCCAC	60.951	59.962	55	471	417
Aeu2ULoc00013980.3	2U	scf7180031542795	4792-5602(+)	3	CAACTTCTCCACCGTCTGGC	TTAACTTGGGCCATGTAAAACCAC	60.951	59.961	57	549	493
Aeu2ULoc00013980.3	2U	scf7180031542795	4792-5602(+)	4	GCAACTTCTCCACCGTCTGG	TTAACTTGGGCCATGTAAAACCAC	60.951	59.961	56	549	494
Aeu2ULoc00014078.2	2U	scf7180031542996	1253-4464(+)	0	CTCAGCGTCATCGAGCACAATC	CAAACATCCAAAGTCGAATGGTGA	61.916	60.023	64	296	233
Aeu2ULoc00014078.2	2U	scf7180031542996	1253-4464(+)	1	CTCAGCGTCATCGAGCACAATC	ACACGAAAGCTAGTCCTAAAGGAG	61.916	60.082	64	365	302
Aeu2ULoc00014078.2	2U	scf7180031542996	1253-4464(+)	2	CTCAGCGTCATCGAGCACAATC	CCAAAGTCGAATGGTGAGATTCAG	61.916	59.906	64	289	226
Aeu2ULoc00014078.2	2U	scf7180031542996	1253-4464(+)	3	CTCAGCGTCATCGAGCACAATC	GCTAGTCCTAAAGGAGAGGCAAAT	61.916	60.142	64	357	294
Aeu2ULoc00014078.2	2U	scf7180031542996	1253-4464(+)	4	CTCAGCGTCATCGAGCACAATC	TGGTTCGATGAGGATTCTGCAATA	61.916	60.142	64	473	410
Aeu2ULoc00014165.1	2U	scf7180031543432	9559-10913(-)	0	GTGGTTTCCCTCCTCGAAATCC	CCGTTTCTAATCCATGGATGCTTC	60.94	60.024	68	388	321
Aeu2ULoc00014165.1	2U	scf7180031543432	9559-10913(-)	1	GTGGTTTCCCTCCTCGAAATCC	GTCATTGCATCTTCAATTGGTGGA	60.94	60.082	68	429	362
Aeu2ULoc00014165.1	2U	scf7180031543432	9559-10913(-)	2	GTGGTTTCCCTCCTCGAAATCC	TACCGTTTCTAATCCATGGATGCT	60.94	59.897	68	390	323
Aeu2ULoc00014165.1	2U	scf7180031543432	9559-10913(-)	3	GTGGTTTCCCTCCTCGAAATCC	TCGTTCCACGCCTTACTTTTTATG	60.94	59.847	68	362	295
Aeu2ULoc00014165.1	2U	scf7180031543432	9559-10913(-)	4	GTGGTTTCCCTCCTCGAAATCC	TCATTGCATCTTCAATTGGTGGAG	60.94	59.841	68	428	361
Aeu2ULoc00014318.2	2U	scf7180031545160	7267-8646(+)	0	TCATGTCCAACCTCTTTCAGAAGG	CGTGCCTTTCTTTTCACAGTACAT	60.506	60.024	65	516	452
Aeu2ULoc00014318.2	2U	scf7180031545160	7267-8646(+)	1	TCATGTCCAACCTCTTTCAGAAGG	TCTTTTCACAGTACATCAAACCGC	60.506	60.024	65	508	444
Aeu2ULoc00014318.2	2U	scf7180031545160	7267-8646(+)	2	TCATGTCCAACCTCTTTCAGAAGG	TCGCATAAAACCGACTAAATCAGC	60.506	59.966	65	384	320
Aeu2ULoc00014318.2	2U	scf7180031545160	7267-8646(+)	3	TCATGTCCAACCTCTTTCAGAAGG	CGCATAAAACCGACTAAATCAGCT	60.506	59.966	65	383	319
Aeu2ULoc00014318.2	2U	scf7180031545160	7267-8646(+)	4	TCATGTCCAACCTCTTTCAGAAGG	TTTTCACAGTACATCAAACCGCAA	60.506	59.903	65	506	442
Aeu2ULoc00014334.1	2U	scf7180031545362	302-1085(+)	0	AACTCGCCCTTCATGCTGTC	TGGAGCTCGTCGAGGATCAG	60.675	61.098	57	319	263
Aeu2ULoc00014334.1	2U	scf7180031545362	302-1085(+)	1	CAACTCGCCCTTCATGCTGTC	TGGAGCTCGTCGAGGATCAG	61.866	61.098	56	319	264
Aeu2ULoc00014334.1	2U	scf7180031545362	302-1085(+)	2	AACTCGCCCTTCATGCTGTC	GTGGAGCTCGTCGAGGATCA	60.675	61.377	57	320	264
Aeu2ULoc00014334.1	2U	scf7180031545362	302-1085(+)	3	CAACTCGCCCTTCATGCTGT	TGGAGCTCGTCGAGGATCAG	60.957	61.098	56	319	264
Aeu2ULoc00014334.1	2U	scf7180031545362	302-1085(+)	4	AACTCGCCCTTCATGCTGTC	TCGTCGAGGATCAGCGAGTC	60.675	61.43	57	313	257
Aeu2ULoc00014504.1	2U	scf7180031546916	564-1467(-)	0	GACGAGTTCTTCAAGCAGGAGAAG	TGAAACTGGCACTCGAATTTACAC	61.378	60.024	43	327	285
Aeu2ULoc00014504.1	2U	scf7180031546916	564-1467(-)	1	GACGAGTTCTTCAAGCAGGAGAAG	CCATGAAACTGGCACTCGAATTTA	61.378	59.844	43	330	288
Aeu2ULoc00014504.1	2U	scf7180031546916	564-1467(-)	2	GACGAGTTCTTCAAGCAGGAGAA	TGAAACTGGCACTCGAATTTACAC	60.553	60.024	43	327	285
Aeu2ULoc00014504.1	2U	scf7180031546916	564-1467(-)	3	ACGAGTTCTTCAAGCAGGAGAAG	TGAAACTGGCACTCGAATTTACAC	60.554	60.024	44	327	284
Aeu2ULoc00014504.1	2U	scf7180031546916	564-1467(-)	4	GACGAGTTCTTCAAGCAGGAGAA	CCATGAAACTGGCACTCGAATTTA	60.553	59.844	43	330	288
Aeu2ULoc00014546.1	2U	scf7180031547128	4585-5637(-)	0	CCTCTATCGCCCTCTCCATGAG	GAACCCTCCTTTCCTATTGACAGT	61.465	60.019	38	403	366
Aeu2ULoc00014546.1	2U	scf7180031547128	4585-5637(-)	1	CCTCTATCGCCCTCTCCATGAG	TGAACCCTCCTTTCCTATTGACAG	61.465	60.019	38	404	367
Aeu2ULoc00014546.1	2U	scf7180031547128	4585-5637(-)	2	CCTCTATCGCCCTCTCCATGAG	GTTTACTCCCGGAAAAGCTTTCAA	61.465	59.963	38	282	245
Aeu2ULoc00014546.1	2U	scf7180031547128	4585-5637(-)	3	CCTCTATCGCCCTCTCCATGAG	CTATTGACAGTACAGCAACAGCAG	61.465	59.907	38	390	353
Aeu2ULoc00014546.1	2U	scf7180031547128	4585-5637(-)	4	CCTCTATCGCCCTCTCCATGA	GAACCCTCCTTTCCTATTGACAGT	60.549	60.019	38	403	366
Aeu2ULoc00014906.1	2U	scf7180031550692	1627-2303(-)	0	GTCATCCCACACTTTGATTCCATC	TGACCGTCCAGACCATTTATCATT	59.903	60.081	23	394	372
Aeu2ULoc00014906.1	2U	scf7180031550692	1627-2303(-)	1	GTCATCCCACACTTTGATTCCATC	TTGACCGTCCAGACCATTTATCAT	59.903	60.081	23	395	373
Aeu2ULoc00014906.1	2U	scf7180031550692	1627-2303(-)	2	GTCATCCCACACTTTGATTCCATC	TTGAACATCCAGCACAGTTGTTTT	59.903	60.082	23	361	339
Aeu2ULoc00014906.1	2U	scf7180031550692	1627-2303(-)	3	GTCATCCCACACTTTGATTCCATC	TTTGAACATCCAGCACAGTTGTTT	59.903	60.082	23	362	340
Aeu2ULoc00014906.1	2U	scf7180031550692	1627-2303(-)	4	GTCATCCCACACTTTGATTCCATC	ATGTGATTTGAACATCCAGCACAG	59.903	60.082	23	368	346
Aeu2ULoc00014986.1	2U	scf7180031550806	12612-14417(-)	0	GAGATCCTCCTCTCCACCTCC	AGAAACATGATGCACCAAATTCGT	60.48	60.022	21	335	315
Aeu2ULoc00014986.1	2U	scf7180031550806	12612-14417(-)	1	GAGATCCTCCTCTCCACCTCC	TTTCAAAAGCAAATCAGCGCAAAA	60.48	59.906	21	242	222
Aeu2ULoc00014986.1	2U	scf7180031550806	12612-14417(-)	2	GAGATCCTCCTCTCCACCTCC	GCAATAATACAAAGCATTCCCCCA	60.48	59.899	21	479	459
Aeu2ULoc00014986.1	2U	scf7180031550806	12612-14417(-)	3	GAGATCCTCCTCTCCACCTCC	AGCAAATCAGCGCAAAATACTCAT	60.48	60.142	21	235	215
Aeu2ULoc00014986.1	2U	scf7180031550806	12612-14417(-)	4	GAGATCCTCCTCTCCACCTCC	CCAATTCAACAACTCTTGGCAAGA	60.48	60.202	21	271	251
Aeu2ULoc00015050.1	2U	scf7180031551019	2591-4195(+)	0	GAACGTCGTGCTCTACCAGTAC	GTCTCAAACAGGCACAATTGATGA	60.727	60.023	47	528	482
Aeu2ULoc00015050.1	2U	scf7180031551019	2591-4195(+)	1	GAACGTCGTGCTCTACCAGTAC	ACAGCCTAATTCGATCCAATGAGA	60.727	59.898	47	293	247
Aeu2ULoc00015050.1	2U	scf7180031551019	2591-4195(+)	2	GAACGTCGTGCTCTACCAGTAC	CAGGTCAGAAAGCATGCTACATTT	60.727	59.843	47	437	391
Aeu2ULoc00015050.1	2U	scf7180031551019	2591-4195(+)	3	GAACGTCGTGCTCTACCAGTAC	AGACAAGCACAACTAATGGTCTCA	60.727	60.202	47	546	500
Aeu2ULoc00015050.1	2U	scf7180031551019	2591-4195(+)	4	GAACGTCGTGCTCTACCAGTAC	CAAGCTCCGATTACAGCCTAATTC	60.727	59.788	47	305	259
Aeu2ULoc00015065.1	2U	scf7180031551081	1398-1997(+)	0	CAAACTGCGGACATCGTATTGATA	GCTTGCTCATAATGACGAGGTTAC	59.494	60.026	45	425	381
Aeu2ULoc00015065.1	2U	scf7180031551081	1398-1997(+)	1	CAAACTGCGGACATCGTATTGATA	ACAAGCTTATCAAGTGCGATAACG	59.494	59.967	45	361	317
Aeu2ULoc00015065.1	2U	scf7180031551081	1398-1997(+)	2	CAAACTGCGGACATCGTATTGATA	ATTTGCTTGCTCATAATGACGAGG	59.494	59.964	45	429	385
Aeu2ULoc00015065.1	2U	scf7180031551081	1398-1997(+)	3	CAAACTGCGGACATCGTATTGATA	GCTAGGTTTTAACAAGAGCCCATC	59.494	59.903	45	294	250
Aeu2ULoc00015065.1	2U	scf7180031551081	1398-1997(+)	4	CAAACTGCGGACATCGTATTGATA	ATCATAAGACCAGGTTCCATCAGG	59.494	59.896	45	524	480
Aeu2ULoc00015141.1	2U	scf7180031551413	858-1756(+)	0	CAACTACGAGATGCTTGAAAGTCG	CATCGAACTATTCCATTCCACTGC	60.202	60.025	11	371	361
Aeu2ULoc00015141.1	2U	scf7180031551413	858-1756(+)	1	GCTCAACTACGAGATGCTTGAAAG	CATCGAACTATTCCATTCCACTGC	60.202	60.025	8	371	364
Aeu2ULoc00015141.1	2U	scf7180031551413	858-1756(+)	2	CAACTACGAGATGCTTGAAAGTCG	GTTGGACGATCAATACCATCGAAC	60.202	60.026	11	387	377
Aeu2ULoc00015141.1	2U	scf7180031551413	858-1756(+)	3	GCTCAACTACGAGATGCTTGAAAG	GTTGGACGATCAATACCATCGAAC	60.202	60.026	8	387	380
Aeu2ULoc00015141.1	2U	scf7180031551413	858-1756(+)	4	CAACTACGAGATGCTTGAAAGTCG	TTCGCTTGTGTGCTTATTTTCCTT	60.202	59.963	11	273	263
Aeu2ULoc00015167.3	2U	scf7180031551722	1560-2277(-)	0	ACAAAGCTCATGCAATGACTGAAA	ACGATCTTATATTGTGGGACGGAG	59.962	60.022	11	349	339
Aeu2ULoc00015167.3	2U	scf7180031551722	1560-2277(-)	1	TATTGCTCTACTAGACCGATTCGC	ACGATCTTATATTGTGGGACGGAG	60.083	60.022	46	349	304
Aeu2ULoc00015167.3	2U	scf7180031551722	1560-2277(-)	2	ACAAAGCTCATGCAATGACTGAAA	CCCTCCGTCCCACAATATACATAG	59.962	60.082	11	381	371
Aeu2ULoc00015167.3	2U	scf7180031551722	1560-2277(-)	3	TATTGCTCTACTAGACCGATTCGC	CCCTCCGTCCCACAATATACATAG	60.083	60.082	46	381	336
Aeu2ULoc00015167.3	2U	scf7180031551722	1560-2277(-)	4	TACTGACAAAGCTCATGCAATGAC	ACGATCTTATATTGTGGGACGGAG	59.845	60.022	6	349	344
Aeu2ULoc00015266.1	2U	scf7180031552315	311-914(+)	0	CTAGAGTACCTCAATGCTGTCCTC	ATGTCAAAAACGCTCTCTTGTACT	59.963	58.943	28	313	286
Aeu2ULoc00015266.1	2U	scf7180031552315	311-914(+)	1	AAGCTAGAGTACCTCAATGCTGTC	ATGTCAAAAACGCTCTCTTGTACT	60.142	58.943	25	313	289
Aeu2ULoc00015266.1	2U	scf7180031552315	311-914(+)	2	GAAGCTAGAGTACCTCAATGCTGT	ATGTCAAAAACGCTCTCTTGTACT	60.142	58.943	24	313	290
Aeu2ULoc00015266.1	2U	scf7180031552315	311-914(+)	3	GTTCTTGGGAAGCTAGAGTACCTC	ATGTCAAAAACGCTCTCTTGTACT	60.142	58.943	16	313	298
Aeu2ULoc00015266.1	2U	scf7180031552315	311-914(+)	4	TTGGGAAGCTAGAGTACCTCAATG	ATGTCAAAAACGCTCTCTTGTACT	59.838	58.943	20	313	294
Aeu2ULoc00016033.1	2U	scf7180031559868	9557-10109(-)	0	GTGTTAACTCCTGAAACAGAAGGC	TATCAGAGTAAGCCCAGCTGTTTT	60.024	60.019	9	229	221
Aeu2ULoc00016033.1	2U	scf7180031559868	9557-10109(-)	1	GTGTTAACTCCTGAAACAGAAGGC	AAGTTACTGTGTCCTTGTCCAAGT	60.024	60.081	9	319	311
Aeu2ULoc00016033.1	2U	scf7180031559868	9557-10109(-)	2	GTGTTAACTCCTGAAACAGAAGGC	AGCCCAGCTGTTTTCACAATTTAA	60.024	59.899	9	219	211
Aeu2ULoc00016033.1	2U	scf7180031559868	9557-10109(-)	3	GTGTTAACTCCTGAAACAGAAGGC	AAGCCCAGCTGTTTTCACAATTTA	60.024	59.899	9	220	212
Aeu2ULoc00016033.1	2U	scf7180031559868	9557-10109(-)	4	GTGTTAACTCCTGAAACAGAAGGC	TAAGCCCAGCTGTTTTCACAATTT	60.024	59.899	9	221	213
Aeu2ULoc00016137.1	2U	scf7180031560242	5948-6652(+)	0	GGACCTCGAGCTCCAAGTTAAAG	GCAAGTGCTGGAATGCTAAGTAAA	60.923	60.083	77	310	234
Aeu2ULoc00016137.1	2U	scf7180031560242	5948-6652(+)	1	GGACCTCGAGCTCCAAGTTAAAG	GTAGCGTGTTCAGTTCTTCATCAG	60.923	59.909	77	559	483
Aeu2ULoc00016137.1	2U	scf7180031560242	5948-6652(+)	2	GGACCTCGAGCTCCAAGTTAAAG	CCATCTCATTTTGTAGCGTGTTCA	60.923	59.846	77	571	495
Aeu2ULoc00016137.1	2U	scf7180031560242	5948-6652(+)	3	GGACCTCGAGCTCCAAGTTAAA	GCAAGTGCTGGAATGCTAAGTAAA	60.028	60.083	77	310	234
Aeu2ULoc00016137.1	2U	scf7180031560242	5948-6652(+)	4	GGACCTCGAGCTCCAAGTTAAA	GTAGCGTGTTCAGTTCTTCATCAG	60.028	59.909	77	559	483
Aeu2ULoc00016222.1	2U	scf7180031560737	368-1139(-)	0	GAAACAACAACCACCTGCTGAC	TGGGGCTGAAGAATAGGAACATAG	60.48	59.897	14	373	360
Aeu2ULoc00016222.1	2U	scf7180031560737	368-1139(-)	1	GAAACAACAACCACCTGCTGAC	GAACATAGCTGGGATAGGTGTTGA	60.48	60.142	14	357	344
Aeu2ULoc00016222.1	2U	scf7180031560737	368-1139(-)	2	GAAACAACAACCACCTGCTGAC	GGGCTGAAGAATAGGAACATAGCT	60.48	60.202	14	371	358
Aeu2ULoc00016222.1	2U	scf7180031560737	368-1139(-)	3	GAAACAACAACCACCTGCTGAC	AAAGTTGGGGCTGAAGAATAGGAA	60.48	60.203	14	378	365
Aeu2ULoc00016222.1	2U	scf7180031560737	368-1139(-)	4	GAAACAACAACCACCTGCTGAC	AAAAGTTGGGGCTGAAGAATAGGA	60.48	60.203	14	379	366
Aeu2ULoc00016471.1	2U	scf7180031563478	780-2819(+)	0	TTCTCACCAAATGGCAAGTTCATC	ATATCCTTTCAACATGTGGGTGGA	60.022	60.018	49	455	407
Aeu2ULoc00016471.1	2U	scf7180031563478	780-2819(+)	1	TTCTCACCAAATGGCAAGTTCATC	TCAAACCCACAGCCTCAAATACTA	60.022	59.958	49	478	430
Aeu2ULoc00016471.1	2U	scf7180031563478	780-2819(+)	2	TTCTCACCAAATGGCAAGTTCATC	AGGGAATATCACTTCAAACCCACA	60.022	59.956	49	491	443
Aeu2ULoc00016471.1	2U	scf7180031563478	780-2819(+)	3	TTCTCACCAAATGGCAAGTTCATC	TTGAATTCCATATCAGGTGAGCCA	60.022	60.08	49	542	494
Aeu2ULoc00016471.1	2U	scf7180031563478	780-2819(+)	4	TTCTCACCAAATGGCAAGTTCATC	TAGCTAAAGCCTGCAATCACTGTA	60.022	60.081	49	345	297
Aeu2ULoc00016492.2	2U	scf7180031563682	7290-7992(-)	0	GTCTCGATACTTCTCAGAGCTGTC	TTCAGCAACAAACAAGAAGACGAA	60.261	59.845	60	403	344
Aeu2ULoc00016492.2	2U	scf7180031563682	7290-7992(-)	1	GTCTCGATACTTCTCAGAGCTGTC	TTTCAGCAACAAACAAGAAGACGA	60.261	59.845	60	404	345
Aeu2ULoc00016492.2	2U	scf7180031563682	7290-7992(-)	2	GTCTCGATACTTCTCAGAGCTGTC	TCAGCAACAAACAAGAAGACGAAG	60.261	60.202	60	402	343
Aeu2ULoc00016492.2	2U	scf7180031563682	7290-7992(-)	3	ATACTTCTCAGAGCTGTCCCTGTA	TTCAGCAACAAACAAGAAGACGAA	60.325	59.845	66	403	338
Aeu2ULoc00016492.2	2U	scf7180031563682	7290-7992(-)	4	ATACTTCTCAGAGCTGTCCCTGTA	TTTCAGCAACAAACAAGAAGACGA	60.325	59.845	66	404	339
Aeu2ULoc00016702.1	2U	scf7180031565321	979-2455(+)	0	ATATTGTGCTAGAGGTGGTGGC	GAATTCCTTCTTTTCTGGGAGCAC	60.159	60.083	15	334	320
Aeu2ULoc00016702.1	2U	scf7180031565321	979-2455(+)	1	ATATTGTGCTAGAGGTGGTGGC	TTCGCAAGGAACCACAAAGTTAAG	60.159	60.202	15	309	295
Aeu2ULoc00016702.1	2U	scf7180031565321	979-2455(+)	2	CATATTGTGCTAGAGGTGGTGGC	GAATTCCTTCTTTTCTGGGAGCAC	61.3	60.083	14	334	321
Aeu2ULoc00016702.1	2U	scf7180031565321	979-2455(+)	3	ATATTGTGCTAGAGGTGGTGGC	CATTCGCAAGGAACCACAAAGTTA	60.159	60.261	15	311	297
Aeu2ULoc00016702.1	2U	scf7180031565321	979-2455(+)	4	ATATTGTGCTAGAGGTGGTGGC	ATTCGCAAGGAACCACAAAGTTAA	60.159	59.66	15	310	296
Aeu2ULoc00016720.1	2U	scf7180031565400	8064-8748(+)	0	GGTGTAAAGATCTGGTCCTGGTAG	ACCAGCTATACTGTTTCTTCTGCA	60.142	60.02	43	295	253
Aeu2ULoc00016720.1	2U	scf7180031565400	8064-8748(+)	1	GGTGTAAAGATCTGGTCCTGGTAG	TTAAAATTAGCACCACCCGAAACC	60.142	60.022	43	316	274
Aeu2ULoc00016720.1	2U	scf7180031565400	8064-8748(+)	2	GGTGTAAAGATCTGGTCCTGGTAG	TTGTCCTTGTACAACAAAGCATCC	60.142	59.963	43	362	320
Aeu2ULoc00016720.1	2U	scf7180031565400	8064-8748(+)	3	GGTGTAAAGATCTGGTCCTGGTAG	CAACTATTCCTACGCAAGAACACC	60.142	59.907	43	273	231
Aeu2ULoc00016720.1	2U	scf7180031565400	8064-8748(+)	4	GGGAAGGAAGATAGTGGGTGTAAA	ACCAGCTATACTGTTTCTTCTGCA	59.773	60.02	27	295	269
Aeu2ULoc00016736.1	2U	scf7180031565554	3206-4352(-)	0	GATCTGAAGCCGGAGAACTTCTT	CTCGGAATGAACAGCATTGAAACT	60.369	60.083	7	311	305
Aeu2ULoc00016736.1	2U	scf7180031565554	3206-4352(-)	1	GATCTGAAGCCGGAGAACTTCTT	TCGGAATGAACAGCATTGAAACTC	60.369	60.083	7	310	304
Aeu2ULoc00016736.1	2U	scf7180031565554	3206-4352(-)	2	GATCTGAAGCCGGAGAACTTCTT	GACTCGGAATGAACAGCATTGAAA	60.369	60.083	7	313	307
Aeu2ULoc00016736.1	2U	scf7180031565554	3206-4352(-)	3	GATCTGAAGCCGGAGAACTTCTT	TGAACAGCATTGAAACTCGTCAAA	60.369	59.904	7	304	298
Aeu2ULoc00016736.1	2U	scf7180031565554	3206-4352(-)	4	AAGGATGAGAATGCAGTGCTCAAG	CTCGGAATGAACAGCATTGAAACT	61.401	60.083	40	311	272
Aeu2ULoc00016789.1	2U	scf7180031566399	2201-3251(-)	0	TGCGAAGTACTGAAGTGAAAAATC	GCATTTGGCCCTAAAGACTGTATC	58.014	59.963	1	428	428
Aeu2ULoc00016789.1	2U	scf7180031566399	2201-3251(-)	1	TGCGAAGTACTGAAGTGAAAAATC	ACTTTGACCGAAATGAACAGCAAT	58.014	59.962	1	321	321
Aeu2ULoc00016789.1	2U	scf7180031566399	2201-3251(-)	2	TGCGAAGTACTGAAGTGAAAAATC	AGTGGGGAAATAGAAGGTGTGAAA	58.014	59.894	1	228	228
Aeu2ULoc00016789.1	2U	scf7180031566399	2201-3251(-)	3	TGCGAAGTACTGAAGTGAAAAATC	TGGGGAGCAAACATGATCATCATA	58.014	60.141	1	467	467
Aeu2ULoc00016789.1	2U	scf7180031566399	2201-3251(-)	4	TGCGAAGTACTGAAGTGAAAAATC	TGCTGCCATTGTACTACTATGACA	58.014	59.839	1	402	402
Aeu2ULoc00016847.1	2U	scf7180031567141	401-1013(+)	0	GAAGAAGATGGTGGCTTTTGAAGG	GTAGGTGTTCTCAGGTTCAGTCAT	60.322	60.021	33	324	292
Aeu2ULoc00016847.1	2U	scf7180031567141	401-1013(+)	1	GAAGAAGATGGTGGCTTTTGAAGG	ATGTAGGTGTTCTCAGGTTCAGTC	60.322	60.021	33	326	294
Aeu2ULoc00016847.1	2U	scf7180031567141	401-1013(+)	2	GAAGAAGATGGTGGCTTTTGAAGG	TAGGTGTTCTCAGGTTCAGTCATG	60.322	60.021	33	323	291
Aeu2ULoc00016847.1	2U	scf7180031567141	401-1013(+)	3	GAAGAAGATGGTGGCTTTTGAAGG	TCATAGTAAGCACACAACACCTCA	60.322	59.96	33	494	462
Aeu2ULoc00016847.1	2U	scf7180031567141	401-1013(+)	4	GAAGAAGATGGTGGCTTTTGAAGG	ATAGTAAGCACACAACACCTCACT	60.322	59.96	33	492	460
Aeu2ULoc00016943.1	2U	scf7180031567374	4282-5493(+)	0	TTGGATCAACGAAGGTACAATGC	TGTGGTTCAAAATTCCCAACTTGT	59.561	59.776	1	425	425
Aeu2ULoc00016943.1	2U	scf7180031567374	4282-5493(+)	1	TTGGATCAACGAAGGTACAATGCC	TGTGGTTCAAAATTCCCAACTTGT	61.636	59.776	1	425	425
Aeu2ULoc00016943.1	2U	scf7180031567374	4282-5493(+)	2	TTGGATCAACGAAGGTACAATGC	TCATGTGGTTCAAAATTCCCAACT	59.561	59.347	1	428	428
Aeu2ULoc00016943.1	2U	scf7180031567374	4282-5493(+)	3	TTGGATCAACGAAGGTACAATGC	ATCAGAGGTTTGGTTTACTTGGGG	59.561	60.753	1	294	294
Aeu2ULoc00016943.1	2U	scf7180031567374	4282-5493(+)	4	TTGGATCAACGAAGGTACAATGC	AATCAGAGGTTTGGTTTACTTGGG	59.561	59.167	1	295	295
Aeu2ULoc00017002.1	2U	scf7180031567413	4536-13219(-)	0	AGCCTTTTCCTCAGCTTCTTAGAT	GGTTGGTCTCCAAGGAAGTATGAT	59.773	60.08	71	495	425
Aeu2ULoc00017002.1	2U	scf7180031567413	4536-13219(-)	1	AGCCTTTTCCTCAGCTTCTTAGAT	TGGGAAACAGAGAGTCACCATATC	59.773	59.838	71	455	385
Aeu2ULoc00017002.1	2U	scf7180031567413	4536-13219(-)	2	GAGCCTTTTCCTCAGCTTCTTAGA	GGTTGGTCTCCAAGGAAGTATGAT	60.323	60.08	70	495	426
Aeu2ULoc00017002.1	2U	scf7180031567413	4536-13219(-)	3	GCCTTTTCCTCAGCTTCTTAGATG	GGTTGGTCTCCAAGGAAGTATGAT	59.665	60.08	72	495	424
Aeu2ULoc00017002.1	2U	scf7180031567413	4536-13219(-)	4	GAGCCTTTTCCTCAGCTTCTTAGA	TGGGAAACAGAGAGTCACCATATC	60.323	59.838	70	455	386
Aeu2ULoc00017014.2	2U	scf7180031567415	4339-5187(-)	0	GACAGGCTCAAGACCTTCCTC	TTTCTTACAAAAAGAGTCGGTGGC	60.067	59.964	71	281	211
Aeu2ULoc00017014.2	2U	scf7180031567415	4339-5187(-)	1	GACAGGCTCAAGACCTTCCTC	AAAAGTACCAGCTCATGTTTGGTG	60.067	59.962	71	445	375
Aeu2ULoc00017014.2	2U	scf7180031567415	4339-5187(-)	2	GACAGGCTCAAGACCTTCCTC	CAAAAGTACCAGCTCATGTTTGGT	60.067	59.962	71	446	376
Aeu2ULoc00017014.2	2U	scf7180031567415	4339-5187(-)	3	GACAGGCTCAAGACCTTCCTC	TGACATCCATGAGATTGCCAACTA	60.067	60.08	71	423	353
Aeu2ULoc00017014.2	2U	scf7180031567415	4339-5187(-)	4	GACAGGCTCAAGACCTTCCTC	ACCATGGACTCCTTCTAACACATC	60.067	60.081	71	328	258
Aeu2ULoc00017030.1	2U	scf7180031567432	103-1013(+)	0	AAGGACAAGGACAGGGACAGG	GGTCTGGTACTGAGATGCTTACAA	61.389	60.082	1	453	453
Aeu2ULoc00017030.1	2U	scf7180031567432	103-1013(+)	1	AAGGACAAGGACAGGGACAGG	TCCAAGAAAACAATTCACCTGGTG	61.389	59.901	1	485	485
Aeu2ULoc00017030.1	2U	scf7180031567432	103-1013(+)	2	AAGGACAAGGACAGGGACAGG	GTCCAAGAAAACAATTCACCTGGT	61.389	59.901	1	486	486
Aeu2ULoc00017030.1	2U	scf7180031567432	103-1013(+)	3	AAGGACAAGGACAGGGACAGG	CCCTAATTGTAAAAATCTGGGCGG	61.389	60.202	1	381	381
Aeu2ULoc00017030.1	2U	scf7180031567432	103-1013(+)	4	AAGGACAAGGACAGGGACAGG	AAGCTCGTGTCTATATGTGCTCTC	61.389	60.261	1	431	431
Aeu2ULoc00017111.1	2U	scf7180031567537	11018-12820(-)	0	TGGATCGACTTCTTTGCTGGATAT	CTATCAACGATAAGCAGCTGGTTG	59.898	60.025	51	313	263
Aeu2ULoc00017111.1	2U	scf7180031567537	11018-12820(-)	1	ATGGATCGACTTCTTTGCTGGATA	CTATCAACGATAAGCAGCTGGTTG	59.898	60.025	50	313	264
Aeu2ULoc00017111.1	2U	scf7180031567537	11018-12820(-)	2	TGGATCGACTTCTTTGCTGGATAT	CTGGTTGACATGGATCTCTAGAGG	59.898	59.961	51	296	246
Aeu2ULoc00017111.1	2U	scf7180031567537	11018-12820(-)	3	ATGGATCGACTTCTTTGCTGGATA	CTGGTTGACATGGATCTCTAGAGG	59.898	59.961	50	296	247
Aeu2ULoc00017111.1	2U	scf7180031567537	11018-12820(-)	4	TGGATCGACTTCTTTGCTGGATAT	ATCTATCAACGATAAGCAGCTGGT	59.898	59.96	51	315	265
Aeu2ULoc00017137.1	2U	scf7180031567548	116-918(+)	0	TCAGTACTCCAAACCTATGTGGAC	TTCCAAAAATCTGTACCACATGCC	59.778	60.022	56	311	256
Aeu2ULoc00017137.1	2U	scf7180031567548	116-918(+)	1	TCAGTACTCCAAACCTATGTGGAC	TACCACATGCCTAATTGACTAGGG	59.778	59.897	56	298	243
Aeu2ULoc00017137.1	2U	scf7180031567548	116-918(+)	2	TCAGTACTCCAAACCTATGTGGAC	TGCACACATGTTCCAAAAATCTGT	59.778	60.142	56	321	266
Aeu2ULoc00017137.1	2U	scf7180031567548	116-918(+)	3	TCAGTACTCCAAACCTATGTGGAC	TTTCTTTACTACTCCCTCCGTTCC	59.778	59.779	56	525	470
Aeu2ULoc00017137.1	2U	scf7180031567548	116-918(+)	4	TCAGTACTCCAAACCTATGTGGAC	TCTGTACCACATGCCTAATTGACT	59.778	59.775	56	302	247
Aeu2ULoc00017204.1	2U	scf7180031567685	11545-12767(-)	0	GGACGTCTCCCTCGCTTACAT	CGACCACTTCTAGTAGCGTATGAA	61.625	59.965	79	454	376
Aeu2ULoc00017204.1	2U	scf7180031567685	11545-12767(-)	1	GGACGTCTCCCTCGCTTACAT	GAACTACAGCAAATCTCGCAAACT	61.625	60.084	79	433	355
Aeu2ULoc00017204.1	2U	scf7180031567685	11545-12767(-)	2	GGACGTCTCCCTCGCTTACAT	AACTTTAATTGATCCCCCAATGCG	61.625	60.142	79	413	335
Aeu2ULoc00017204.1	2U	scf7180031567685	11545-12767(-)	3	GGACGTCTCCCTCGCTTACAT	AACTTTAATTGATCCCCCAATGCG	61.625	60.142	79	476	398
Aeu2ULoc00017204.1	2U	scf7180031567685	11545-12767(-)	4	GGACGTCTCCCTCGCTTACAT	TTTAATTGATCCACCAATGCGACC	61.625	60.142	79	539	461
Aeu2ULoc00017222.2	2U	scf7180031567688	6725-7398(-)	0	GAGCCGGACGATCTCTTCTG	AGTAATTCTACTGGTGCTGGGATG	59.97	60.142	75	287	213
Aeu2ULoc00017222.2	2U	scf7180031567688	6725-7398(-)	1	GAGCCGGACGATCTCTTCTG	ACACATGGGTTATGCCATACAAAC	59.97	59.84	75	552	478
Aeu2ULoc00017222.2	2U	scf7180031567688	6725-7398(-)	2	GAGCCGGACGATCTCTTCTG	GTGCCGAATTCATGCATCAGTAAT	59.97	60.261	75	305	231
Aeu2ULoc00017222.2	2U	scf7180031567688	6725-7398(-)	3	GGACGATCTCTTCTGGCGTT	AGTAATTCTACTGGTGCTGGGATG	59.826	60.142	80	287	208
Aeu2ULoc00017222.2	2U	scf7180031567688	6725-7398(-)	4	GGACGATCTCTTCTGGCGTT	ACACATGGGTTATGCCATACAAAC	59.826	59.84	80	552	473
Aeu2ULoc00017243.2	2U	scf7180031567695	2271-3019(-)	0	CAACTACATCACCTACGCCCTC	CAATGCCCAACTGTAAACTCGAAT	60.481	60.083	67	495	429
Aeu2ULoc00017243.2	2U	scf7180031567695	2271-3019(-)	1	CAACTACATCACCTACGCCCTC	AATGCCCAACTGTAAACTCGAATC	60.481	59.844	67	494	428
Aeu2ULoc00017243.2	2U	scf7180031567695	2271-3019(-)	2	CAACTACATCACCTACGCCCTC	GTCCCTTCCCCAAATAGTACACAA	60.481	60.264	67	361	295
Aeu2ULoc00017243.2	2U	scf7180031567695	2271-3019(-)	3	CAACTACATCACCTACGCCCTC	AAGACCCTTCGAACAGTAAACCTC	60.481	60.503	67	278	212
Aeu2ULoc00017243.2	2U	scf7180031567695	2271-3019(-)	4	CAACTACATCACCTACGCCCTC	TCCCTTCCCCAAATAGTACACAAT	60.481	59.457	67	360	294
Aeu2ULoc00017250.1	2U	scf7180031567696	4158-4801(+)	0	AAGGACAAGGGGAAACTAGCTATG	TTGTAGCCCTTCAGAAAATCTCGA	60.08	60.021	30	257	228
Aeu2ULoc00017250.1	2U	scf7180031567696	4158-4801(+)	1	CAAGGACAAGGGGAAACTAGCTAT	TTGTAGCCCTTCAGAAAATCTCGA	60.08	60.021	29	257	229
Aeu2ULoc00017250.1	2U	scf7180031567696	4158-4801(+)	2	CATATGAGTCAAGGACAAGGGGAA	TTGTAGCCCTTCAGAAAATCTCGA	60.08	60.021	20	257	238
Aeu2ULoc00017250.1	2U	scf7180031567696	4158-4801(+)	3	AAGGACAAGGGGAAACTAGCTATG	GTTGTAGCCCTTCAGAAAATCTCG	60.08	59.906	30	258	229
Aeu2ULoc00017250.1	2U	scf7180031567696	4158-4801(+)	4	CAAGGACAAGGGGAAACTAGCTAT	GTTGTAGCCCTTCAGAAAATCTCG	60.08	59.906	29	258	230
Aeu2ULoc00017374.2	2U	scf7180031567895	3109-3984(-)	0	ATACTGAGAAGAAGATCGACCTGC	TCGAATATATGTGGGTTTTGCAGC	59.963	59.964	9	419	411
Aeu2ULoc00017374.2	2U	scf7180031567895	3109-3984(-)	1	AGAAGAAGATCGACCTGCTCAAAT	TCGAATATATGTGGGTTTTGCAGC	60.081	59.964	15	419	405
Aeu2ULoc00017374.2	2U	scf7180031567895	3109-3984(-)	2	ATACTGAGAAGAAGATCGACCTGC	TGTCCTTGATTGCAACAAAATCCA	59.963	59.899	9	288	280
Aeu2ULoc00017374.2	2U	scf7180031567895	3109-3984(-)	3	AGAAGAAGATCGACCTGCTCAAAT	TGTCCTTGATTGCAACAAAATCCA	60.081	59.899	15	288	274
Aeu2ULoc00017374.2	2U	scf7180031567895	3109-3984(-)	4	ATACTGAGAAGAAGATCGACCTGC	CACTTCTGTCCTTGATTGCAACAA	59.963	60.202	9	294	286
Aeu2ULoc00017415.1	2U	scf7180031567970	126-3673(+)	0	CTGCAACAACCTCTTCGTCTCAG	ACATTAGCGAAAGGGAAAGTTGTG	61.646	60.023	77	323	247
Aeu2ULoc00017415.1	2U	scf7180031567970	126-3673(+)	1	CTGCAACAACCTCTTCGTCTCAG	TTGTGGTGTGTTATCTGTCTGCTA	61.646	59.96	77	477	401
Aeu2ULoc00017415.1	2U	scf7180031567970	126-3673(+)	2	CTGCAACAACCTCTTCGTCTCAG	CATCGACACGGTAGCAAAAATACA	61.646	59.908	77	295	219
Aeu2ULoc00017415.1	2U	scf7180031567970	126-3673(+)	3	CTGCAACAACCTCTTCGTCTCAG	CACATCGACACGGTAGCAAAAATA	61.646	59.908	77	297	221
Aeu2ULoc00017415.1	2U	scf7180031567970	126-3673(+)	4	CTGCAACAACCTCTTCGTCTCAG	ACATCGACACGGTAGCAAAAATAC	61.646	59.908	77	296	220
Aeu2ULoc00017416.3	2U	scf7180031567970	11700-12588(-)	0	GGCAGAATCTGTTTGTTCGTCTC	AGAATCCAAGCAGCTAACTCTTGA	60.121	60.02	62	343	282
Aeu2ULoc00017416.3	2U	scf7180031567970	11700-12588(-)	1	GGCAGAATCTGTTTGTTCGTCTC	TCAGAAGAATCCAAGCAGCTAACT	60.121	60.02	62	348	287
Aeu2ULoc00017416.3	2U	scf7180031567970	11700-12588(-)	2	GGCAGAATCTGTTTGTTCGTCTC	TGACAATCAGTGTTTCATTTGGCA	60.121	59.901	62	524	463
Aeu2ULoc00017416.3	2U	scf7180031567970	11700-12588(-)	3	GGCAGAATCTGTTTGTTCGTCTC	TGGTCAAAATGTGTGTGTCCTCTA	60.121	60.142	62	299	238
Aeu2ULoc00017416.3	2U	scf7180031567970	11700-12588(-)	4	GGCAGAATCTGTTTGTTCGTCTC	AAAGTTTCAATCACGACCAGATGG	60.121	59.784	62	320	259
Aeu2ULoc00017424.1	2U	scf7180031567971	3953-5116(-)	0	TTTCACTTGCTTTGTCATCTACCG	CTAACTTGCATTTGTCACTGAGCA	59.787	60.024	5	341	337
Aeu2ULoc00017424.1	2U	scf7180031567971	3953-5116(-)	1	GGCTTTCACTTGCTTTGTCATCTA	CTAACTTGCATTTGTCACTGAGCA	59.784	60.024	2	341	340
Aeu2ULoc00017424.1	2U	scf7180031567971	3953-5116(-)	2	TTTCACTTGCTTTGTCATCTACCG	CTACAATGCAACAGGAAGAACAGG	59.787	60.083	5	499	495
Aeu2ULoc00017424.1	2U	scf7180031567971	3953-5116(-)	3	TTTCACTTGCTTTGTCATCTACCG	CCTACAATGCAACAGGAAGAACAG	59.787	60.083	5	500	496
Aeu2ULoc00017424.1	2U	scf7180031567971	3953-5116(-)	4	GGCTTTCACTTGCTTTGTCATCTA	CTACAATGCAACAGGAAGAACAGG	59.784	60.083	2	499	498
Aeu2ULoc00017492.1	2U	scf7180031568172	7867-8606(+)	0	GGATGCACTACCACTCCAACTTC	GATTAGCTGTTCTGTCGTTTAGCC	61.175	59.967	64	497	434
Aeu2ULoc00017492.1	2U	scf7180031568172	7867-8606(+)	1	GGATGCACTACCACTCCAACTTC	GGATTAGCTGTTCTGTCGTTTAGC	61.175	59.967	64	498	435
Aeu2ULoc00017492.1	2U	scf7180031568172	7867-8606(+)	2	GGATGCACTACCACTCCAACTTC	AATTAACGCCGCAACAATCCTATT	61.175	59.903	64	413	350
Aeu2ULoc00017492.1	2U	scf7180031568172	7867-8606(+)	3	GGATGCACTACCACTCCAACTTC	AATAATTAACGCCGCAACAATCCT	61.175	59.903	64	416	353
Aeu2ULoc00017492.1	2U	scf7180031568172	7867-8606(+)	4	GGATGCACTACCACTCCAACTTC	TGGACTTCTCTACAAACTTGCTCA	61.175	59.899	64	291	228
Aeu2ULoc00017662.2	2U	scf7180031568436	1862-2725(-)	0	CAGCTTCTTCTCTTGAGAAAGCAC	CAAGGACTGGAGCTGTAACTAACT	60.084	60.021	29	443	415
Aeu2ULoc00017662.2	2U	scf7180031568436	1862-2725(-)	1	CAGCTTCTTCTCTTGAGAAAGCAC	AACCTGGATAAACTACCTATCGCC	60.084	59.96	29	408	380
Aeu2ULoc00017662.2	2U	scf7180031568436	1862-2725(-)	2	CAGCTTCTTCTCTTGAGAAAGCAC	CTATTGATACCGCTCAGCATAGGT	60.084	60.082	29	301	273
Aeu2ULoc00017662.2	2U	scf7180031568436	1862-2725(-)	3	CAGCTTCTTCTCTTGAGAAAGCAC	TTGATACCGCTCAGCATAGGTTAA	60.084	59.9	29	298	270
Aeu2ULoc00017662.2	2U	scf7180031568436	1862-2725(-)	4	CAGCTTCTTCTCTTGAGAAAGCAC	ATACCGCTCAGCATAGGTTAAGTT	60.084	59.899	29	295	267
Aeu2ULoc00017731.2	2U	scf7180031568456	2784-3532(-)	0	TCAAGAACAAGAAGGGGGATTTCT	GAGACAAGCACACAGTGATTTTGA	59.894	59.964	17	510	494
Aeu2ULoc00017731.2	2U	scf7180031568456	2784-3532(-)	1	TCAAGAACAAGAAGGGGGATTTCT	AGAGACAAGCACACAGTGATTTTG	59.894	59.964	17	511	495
Aeu2ULoc00017731.2	2U	scf7180031568456	2784-3532(-)	2	ACTCAAGAACAAGAAGGGGGATTT	GAGACAAGCACACAGTGATTTTGA	60.141	59.964	15	510	496
Aeu2ULoc00017731.2	2U	scf7180031568456	2784-3532(-)	3	AACTCAAGAACAAGAAGGGGGATT	GAGACAAGCACACAGTGATTTTGA	60.141	59.964	14	510	497
Aeu2ULoc00017731.2	2U	scf7180031568456	2784-3532(-)	4	ACTCAAGAACAAGAAGGGGGATTT	AGAGACAAGCACACAGTGATTTTG	60.141	59.964	15	511	497
Aeu2ULoc00017870.3	2U	scf7180031568800	1824-3380(-)	0	GGAGTCTTACCTTCGCAAGTCATA	GAAAATAAAATGAGGGTGACGCCA	60.142	60.082	38	329	292
Aeu2ULoc00017870.3	2U	scf7180031568800	1824-3380(-)	1	GGAGTCTTACCTTCGCAAGTCATA	TGGAAAATAAAATGAGGGTGACGC	60.142	60.082	38	331	294
Aeu2ULoc00017870.3	2U	scf7180031568800	1824-3380(-)	2	GGAGTCTTACCTTCGCAAGTCATA	AAGTGTGCACTGTACTTTGTTCAG	60.142	59.905	38	358	321
Aeu2ULoc00017870.3	2U	scf7180031568800	1824-3380(-)	3	GGAGTCTTACCTTCGCAAGTCATA	AATAAAATGAGGGTGACGCCAATC	60.142	59.902	38	326	289
Aeu2ULoc00017870.3	2U	scf7180031568800	1824-3380(-)	4	GGAGTCTTACCTTCGCAAGTCATA	AGGGTGACGCCAATCATAAAGTAT	60.142	60.141	38	317	280
Aeu2ULoc00017895.2	2U	scf7180031568807	1676-2523(-)	0	GTGCTCAGCCTCTGCAACTG	GGCGTCTTCCTACAAAATGATCAG	61.576	59.965	71	532	462
Aeu2ULoc00017895.2	2U	scf7180031568807	1676-2523(-)	1	GTGCTCAGCCTCTGCAACTG	CAGGCGTCTTCCTACAAAATGATC	61.576	59.965	71	534	464
Aeu2ULoc00017895.2	2U	scf7180031568807	1676-2523(-)	2	GTGCTCAGCCTCTGCAACTG	CCACATCACCAGTCATTACACAAC	61.576	60.083	71	470	400
Aeu2ULoc00017895.2	2U	scf7180031568807	1676-2523(-)	3	GTGCTCAGCCTCTGCAACTG	TATGACCAAGAAATGTTCACACGC	61.576	60.084	71	387	317
Aeu2ULoc00017895.2	2U	scf7180031568807	1676-2523(-)	4	GTGCTCAGCCTCTGCAACTG	GAACAGACATGATTCCACATCACC	61.576	59.905	71	484	414
Aeu2ULoc00017924.1	2U	scf7180031568817	4183-5097(+)	0	GATAACTCCTACTCCCCCTTCAAG	AAGAACAATGTCCAAATCCAGCAG	59.654	60.022	6	338	333
Aeu2ULoc00017924.1	2U	scf7180031568817	4183-5097(+)	1	GATAACTCCTACTCCCCCTTCAAG	GAAGAACAATGTCCAAATCCAGCA	59.654	60.022	6	339	334
Aeu2ULoc00017924.1	2U	scf7180031568817	4183-5097(+)	2	GATAACTCCTACTCCCCCTTCAAG	GCAGAAGAACAATGTCCAAATCCA	59.654	60.022	6	342	337
Aeu2ULoc00017924.1	2U	scf7180031568817	4183-5097(+)	3	GATAACTCCTACTCCCCCTTCAAG	TGGCAGAAGAACAATGTCCAAATC	59.654	60.022	6	344	339
Aeu2ULoc00017924.1	2U	scf7180031568817	4183-5097(+)	4	GATAACTCCTACTCCCCCTTCAAG	GGTAATTCCCTAATGCAAGTGTGG	59.654	59.902	6	365	360
Aeu2ULoc00018042.1	2U	scf7180031568910	575-1540(+)	0	GTTGACATAGGCAATGACAAGGTC	TCTACTGTTTAACATGGGGAGGTG	60.143	60.02	24	312	289
Aeu2ULoc00018042.1	2U	scf7180031568910	575-1540(+)	1	GTTGACATAGGCAATGACAAGGTC	TGTGCAAGAAGTTGGGTCCTAATA	60.143	59.958	24	413	390
Aeu2ULoc00018042.1	2U	scf7180031568910	575-1540(+)	2	TTCTGTTAATTCCCAGCTCTTTGC	TCTACTGTTTAACATGGGGAGGTG	59.782	60.02	74	312	239
Aeu2ULoc00018042.1	2U	scf7180031568910	575-1540(+)	3	TTCTGTTAATTCCCAGCTCTTTGC	TATATTCACCGAATGCCCATGTCT	59.782	59.958	74	539	466
Aeu2ULoc00018042.1	2U	scf7180031568910	575-1540(+)	4	TTCTGTTAATTCCCAGCTCTTTGC	TGTGCAAGAAGTTGGGTCCTAATA	59.782	59.958	74	413	340
Aeu2ULoc00018051.3	2U	scf7180031568935	3789-4401(-)	0	GCTCGTCTACACCGTCTTCTC	ACGTGCATGTCCCTATCTAGAATC	60.202	60.022	37	393	357
Aeu2ULoc00018051.3	2U	scf7180031568935	3789-4401(-)	1	GCTCGTCTACACCGTCTTCTC	CTTGTCTAATGCTAATCACGAGCG	60.202	60.085	37	362	326
Aeu2ULoc00018051.3	2U	scf7180031568935	3789-4401(-)	2	GCTCGTCTACACCGTCTTCTC	CGAAAATTCATGTTGGACTTTCGC	60.202	59.912	37	418	382
Aeu2ULoc00018051.3	2U	scf7180031568935	3789-4401(-)	3	GCTCGTCTACACCGTCTTCTC	GCGAAAATTCATGTTGGACTTTCG	60.202	59.912	37	419	383
Aeu2ULoc00018051.3	2U	scf7180031568935	3789-4401(-)	4	GCTCGTCTACACCGTCTTCTC	CTGATCTAGTGAGTGGTACTGGTG	60.202	59.903	37	279	243
Aeu2ULoc00018340.3	2U	scf7180031569405	3640-4715(+)	0	CTCATGAGCTGTTGCACGATTTT	AGCTTCAAAATCTATCCCCAAGGT	60.366	60.017	68	541	474
Aeu2ULoc00018340.3	2U	scf7180031569405	3640-4715(+)	1	CTCATGAGCTGTTGCACGATTTT	CGGAGGTAAACATGCATGCTAATT	60.366	59.963	68	507	440
Aeu2ULoc00018340.3	2U	scf7180031569405	3640-4715(+)	2	CTCATGAGCTGTTGCACGATTTTG	AGCTTCAAAATCTATCCCCAAGGT	61.423	60.017	68	541	474
Aeu2ULoc00018340.3	2U	scf7180031569405	3640-4715(+)	3	CTCATGAGCTGTTGCACGATTTT	AGAAAACGGAGGTAAACATGCATG	60.366	60.083	68	513	446
Aeu2ULoc00018340.3	2U	scf7180031569405	3640-4715(+)	4	CTCATGAGCTGTTGCACGATTTTG	CGGAGGTAAACATGCATGCTAATT	61.423	59.963	68	507	440
Aeu2ULoc00018417.1	2U	scf7180031569918	5792-7103(-)	0	GTTCTCGAACAGGAGAGTCAAGAA	AACAAACGTTTGGTCATTACTCCC	60.262	59.963	56	425	370
Aeu2ULoc00018417.1	2U	scf7180031569918	5792-7103(-)	1	GTTCTCGAACAGGAGAGTCAAGAA	CAAACGTTTGGTCATTACTCCCTC	60.262	60.083	56	423	368
Aeu2ULoc00018417.1	2U	scf7180031569918	5792-7103(-)	2	GTTCTCGAACAGGAGAGTCAAGAA	CATTACTCCCTCCGTTCCCTAATT	60.262	59.897	56	411	356
Aeu2ULoc00018417.1	2U	scf7180031569918	5792-7103(-)	3	GTTCTCGAACAGGAGAGTCAAGAA	TGCCTCAAACACTTGAAACTGATG	60.262	60.202	56	273	218
Aeu2ULoc00018417.1	2U	scf7180031569918	5792-7103(-)	4	GTTCTCGAACAGGAGAGTCAAGAA	ATTGAAAGGTCCTTTGCCTCAAAC	60.262	60.202	56	287	232
Aeu2ULoc00018422.2	2U	scf7180031569921	4944-5837(-)	0	CTTGTCGCTTGTTGACACAGAC	TAACAACCATTGTCAGCAGACCTA	60.286	59.959	25	281	257
Aeu2ULoc00018422.2	2U	scf7180031569921	4944-5837(-)	1	CTTGTCGCTTGTTGACACAGAC	TACCAGAAGAAGTCACTATTGGGC	60.286	60.081	25	330	306
Aeu2ULoc00018422.2	2U	scf7180031569921	4944-5837(-)	2	CTTGTCGCTTGTTGACACAGAC	AATTGCAAACAAGTACCATAGGGC	60.286	60.082	25	370	346
Aeu2ULoc00018422.2	2U	scf7180031569921	4944-5837(-)	3	CTTGTCGCTTGTTGACACAGAC	TTGGGCATTCTCACAATTCACATC	60.286	60.082	25	312	288
Aeu2ULoc00018422.2	2U	scf7180031569921	4944-5837(-)	4	CTTGTCGCTTGTTGACACAGAC	ACGTCTCTAATCGTGTTCATGGAA	60.286	60.082	25	402	378
Aeu2ULoc00018482.1	2U	scf7180031569926	5982-6553(+)	0	CCGACGATCTTCTCCAGCAC	CATCTCGTCACACTGGTTTTTCTC	60.527	60.084	33	416	384
Aeu2ULoc00018482.1	2U	scf7180031569926	5982-6553(+)	1	CTCCCCGACGATCTTCTCCAG	CATCTCGTCACACTGGTTTTTCTC	61.687	60.084	29	416	388
Aeu2ULoc00018482.1	2U	scf7180031569926	5982-6553(+)	2	TCCCCGACGATCTTCTCCAG	CATCTCGTCACACTGGTTTTTCTC	60.752	60.084	30	416	387
Aeu2ULoc00018482.1	2U	scf7180031569926	5982-6553(+)	3	CTCCCCGACGATCTTCTCCA	CATCTCGTCACACTGGTTTTTCTC	60.752	60.084	29	416	388
Aeu2ULoc00018482.1	2U	scf7180031569926	5982-6553(+)	4	CCGACGATCTTCTCCAGCAC	TGTACATCTCGTCACACTGGTTTT	60.527	60.442	33	420	388
Aeu2ULoc00018555.1	2U	scf7180031569961	295-1394(+)	0	GGAATACAGGCCTATCAAAGACCT	GCCTGATACTATTGCCATGAACAC	59.897	60.024	48	284	237
Aeu2ULoc00018555.1	2U	scf7180031569961	295-1394(+)	1	GGAATACAGGCCTATCAAAGACCT	CAAAACAGTCAAAATGGTACCGGA	59.897	59.963	48	399	352
Aeu2ULoc00018555.1	2U	scf7180031569961	295-1394(+)	2	AATACAGGCCTATCAAAGACCTGG	GCCTGATACTATTGCCATGAACAC	60.141	60.024	50	284	235
Aeu2ULoc00018555.1	2U	scf7180031569961	295-1394(+)	3	TGGAATACAGGCCTATCAAAGACC	GCCTGATACTATTGCCATGAACAC	60.141	60.024	47	284	238
Aeu2ULoc00018555.1	2U	scf7180031569961	295-1394(+)	4	AATACAGGCCTATCAAAGACCTGG	CAAAACAGTCAAAATGGTACCGGA	60.141	59.963	50	399	350
Aeu2ULoc00018583.1	2U	scf7180031569967	535-6317(+)	0	TGCTGAAAAGCAAAAGCTCTTGAG	GCTTCCGAATGCCATTATCTTGAA	60.736	59.963	47	488	442
Aeu2ULoc00018583.1	2U	scf7180031569967	535-6317(+)	1	TGCTGAAAAGCAAAAGCTCTTGAG	ATCATCCCTTTCATAGTCCTTCCG	60.736	59.959	47	277	231
Aeu2ULoc00018583.1	2U	scf7180031569967	535-6317(+)	2	TGCTGAAAAGCAAAAGCTCTTGAG	AGCACTTAAGAAAATCGGCTTCAC	60.736	60.083	47	437	391
Aeu2ULoc00018583.1	2U	scf7180031569967	535-6317(+)	3	TGCTGAAAAGCAAAAGCTCTTGAG	GAGTGAAACTTTTCCCAGTCATCG	60.736	60.084	47	337	291
Aeu2ULoc00018583.1	2U	scf7180031569967	535-6317(+)	4	ATAGATAACTTCATGTTTGGCCGG	GCTTCCGAATGCCATTATCTTGAA	59.178	59.963	21	488	468
Aeu2ULoc00018655.1	2U	scf7180031570006	2238-3868(-)	0	GAGTACTACGTCGGCATACTCTC	TTCACTACATAAGCCAGCTTCACT	59.816	60.02	23	507	485
Aeu2ULoc00018655.1	2U	scf7180031570006	2238-3868(-)	1	GAGTACTACGTCGGCATACTCTC	TCGCTTAATGGTCCAGTTAACTCA	59.816	60.021	23	394	372
Aeu2ULoc00018655.1	2U	scf7180031570006	2238-3868(-)	2	GAGTACTACGTCGGCATACTCTC	AGACTGCAGTGCTTCACTACATAA	59.816	60.021	23	519	497
Aeu2ULoc00018655.1	2U	scf7180031570006	2238-3868(-)	3	TACTACGTCGGCATACTCTCCTTC	TTCACTACATAAGCCAGCTTCACT	61.273	60.02	26	507	482
Aeu2ULoc00018655.1	2U	scf7180031570006	2238-3868(-)	4	TACTACGTCGGCATACTCTCCTTC	TCGCTTAATGGTCCAGTTAACTCA	61.273	60.021	26	394	369
Aeu2ULoc00018702.3	2U	scf7180031570081	2676-3341(+)	0	CTCCTCTTCCTCAGCCTAGGAG	ATACCAGTTCACTGAAGTAACGCT	60.753	60.021	32	475	444
Aeu2ULoc00018702.3	2U	scf7180031570081	2676-3341(+)	1	CTCCTCTTCCTCAGCCTAGGAG	TTTAGGCAACAGCAATCCATGAAG	60.753	60.082	32	357	326
Aeu2ULoc00018702.3	2U	scf7180031570081	2676-3341(+)	2	CTCCTCTTCCTCAGCCTAGGAG	GACACAGGTTTCAGACATTTAGGC	60.753	60.083	32	374	343
Aeu2ULoc00018702.3	2U	scf7180031570081	2676-3341(+)	3	CTCCTCTTCCTCAGCCTAGGAG	GCAAGTGATTGCCTGATTGGTTAT	60.753	60.142	32	316	285
Aeu2ULoc00018702.3	2U	scf7180031570081	2676-3341(+)	4	CTCCTCTTCCTCAGCCTAGGAG	GACATTTAGGCAACAGCAATCCAT	60.753	60.142	32	361	330
Aeu2ULoc00018774.1	2U	scf7180031570829	6296-7282(-)	0	GACTTCTTAGACGCCAACCCAG	TTCTTTCTCTTGCTTGATTCGCAG	60.931	60.084	73	350	278
Aeu2ULoc00018774.1	2U	scf7180031570829	6296-7282(-)	1	CCTTGCCGTGGACTTCTTAGAC	TTCTTTCTCTTGCTTGATTCGCAG	60.931	60.084	63	350	288
Aeu2ULoc00018774.1	2U	scf7180031570829	6296-7282(-)	2	GACTTCTTAGACGCCAACCCAG	AAATAATCGGGTACGTGCTTTGTG	60.931	60.143	73	496	424
Aeu2ULoc00018774.1	2U	scf7180031570829	6296-7282(-)	3	CCTTGCCGTGGACTTCTTAGAC	AAATAATCGGGTACGTGCTTTGTG	60.931	60.143	63	496	434
Aeu2ULoc00018774.1	2U	scf7180031570829	6296-7282(-)	4	GACTTCTTAGACGCCAACCCA	TTCTTTCTCTTGCTTGATTCGCAG	59.998	60.084	73	350	278
Aeu2ULoc00018795.1	2U	scf7180031570844	3663-4403(-)	0	CGTCAACGAAATGATCTTTCCCTT	GTTTGTGCTAGCCACCTATTTGTT	59.846	60.022	61	513	453
Aeu2ULoc00018795.1	2U	scf7180031570844	3663-4403(-)	1	CGTCAACGAAATGATCTTTCCCTT	GAGCGGAATCACATATCCAAAAGG	59.846	60.024	61	412	352
Aeu2ULoc00018795.1	2U	scf7180031570844	3663-4403(-)	2	CGTCAACGAAATGATCTTTCCCTT	AAAACCGAACCTACAGGAACCATA	59.846	59.958	61	323	263
Aeu2ULoc00018795.1	2U	scf7180031570844	3663-4403(-)	3	CGTCAACGAAATGATCTTTCCCTT	TAAAACCGAACCTACAGGAACCAT	59.846	59.958	61	324	264
Aeu2ULoc00018795.1	2U	scf7180031570844	3663-4403(-)	4	CGTCAACGAAATGATCTTTCCCTT	ATAAAACCGAACCTACAGGAACCA	59.846	59.958	61	325	265
Aeu2ULoc00018827.1	2U	scf7180031570855	1588-2504(+)	0	GAGAGAGAGGAGAGAACAGCAAAA	TGACAGTTTTGTGAATGGGCTTTT	60.022	60.081	30	430	401
Aeu2ULoc00018827.1	2U	scf7180031570855	1588-2504(+)	1	AGAGAGGAGAGAACAGCAAAATGT	TGACAGTTTTGTGAATGGGCTTTT	59.959	60.081	33	430	398
Aeu2ULoc00018827.1	2U	scf7180031570855	1588-2504(+)	2	GAGAGAGAGGAGAGAACAGCAAAA	ATGACAGTTTTGTGAATGGGCTTT	60.022	59.899	30	431	402
Aeu2ULoc00018827.1	2U	scf7180031570855	1588-2504(+)	3	AGAGAGGAGAGAACAGCAAAATGT	ATGACAGTTTTGTGAATGGGCTTT	59.959	59.899	33	431	399
Aeu2ULoc00018827.1	2U	scf7180031570855	1588-2504(+)	4	GAGAGAGAGGAGAGAACAGCAAAA	TGTGAATGGGCTTTTGTTGATGTT	60.022	60.142	30	421	392
Aeu2ULoc00018834.3	2U	scf7180031570856	6785-8033(-)	0	CCACAAGCACCCACCTATTCTC	CCCTGGTATGCCCATAAAATGTTC	60.941	59.961	75	400	326
Aeu2ULoc00018834.3	2U	scf7180031570856	6785-8033(-)	1	CCACAAGCACCCACCTATTCTC	TCCCCAATTAAACCACTCTGACAT	60.941	59.956	75	540	466
Aeu2ULoc00018834.3	2U	scf7180031570856	6785-8033(-)	2	CCACAAGCACCCACCTATTCTC	ATCCCCAATTAAACCACTCTGACA	60.941	59.956	75	541	467
Aeu2ULoc00018834.3	2U	scf7180031570856	6785-8033(-)	3	CCACAAGCACCCACCTATTCT	CCCTGGTATGCCCATAAAATGTTC	59.995	59.961	75	400	326
Aeu2ULoc00018834.3	2U	scf7180031570856	6785-8033(-)	4	CCACAAGCACCCACCTATTCT	TCCCCAATTAAACCACTCTGACAT	59.995	59.956	75	540	466
Aeu2ULoc00018875.1	2U	scf7180031570881	1880-2986(-)	0	CACCAGGTTTTTGACACCAATGT	TGAAGCGCTCCCATGAATAAATTC	60.119	59.963	73	369	297
Aeu2ULoc00018875.1	2U	scf7180031570881	1880-2986(-)	1	CACCAGGTTTTTGACACCAATGT	AGCTGCTGTTGTAATATGATTGCC	60.119	59.963	73	495	423
Aeu2ULoc00018875.1	2U	scf7180031570881	1880-2986(-)	2	CACCAGGTTTTTGACACCAATGT	TAGATACTGACAGCATACCACTGC	60.119	59.962	73	439	367
Aeu2ULoc00018875.1	2U	scf7180031570881	1880-2986(-)	3	CACCAGGTTTTTGACACCAATGT	TGTAATTCAAGCTGTAGGCATCCT	60.119	60.08	73	524	452
Aeu2ULoc00018875.1	2U	scf7180031570881	1880-2986(-)	4	CACCAGGTTTTTGACACCAATGT	TGTACTTCTCAAGTCTTCTGCACA	60.119	59.901	73	404	332
Aeu2ULoc00018902.1	2U	scf7180031570922	1283-2892(+)	0	TTAACACTGATTTGGTGTGCAGAC	GCTATCCAAACAACCCATTAGAGC	59.964	59.963	63	481	419
Aeu2ULoc00018902.1	2U	scf7180031570922	1283-2892(+)	1	TTAACACTGATTTGGTGTGCAGAC	CCAAACAACCCATTAGAGCAAGTT	59.964	59.961	63	476	414
Aeu2ULoc00018902.1	2U	scf7180031570922	1283-2892(+)	2	TCTCCTTAATCCTGAGAGGGATGT	GCTATCCAAACAACCCATTAGAGC	60.078	59.963	10	481	472
Aeu2ULoc00018902.1	2U	scf7180031570922	1283-2892(+)	3	TCTCCTTAATCCTGAGAGGGATGT	CCAAACAACCCATTAGAGCAAGTT	60.078	59.961	10	476	467
Aeu2ULoc00018902.1	2U	scf7180031570922	1283-2892(+)	4	TTAACACTGATTTGGTGTGCAGAC	CAACCCATTAGAGCAAGTTCAGTG	59.964	60.083	63	471	409
Aeu2ULoc00019000.1	2U	scf7180031571307	2847-4451(-)	0	CTACGAGTACATGGTCGAGTACTC	GCAACAAGGGATTGTCCACATTTA	59.791	60.022	61	353	293
Aeu2ULoc00019000.1	2U	scf7180031571307	2847-4451(-)	1	CTACGAGTACATGGTCGAGTACTC	GGATTGTCCACATTTAACTGCACA	59.791	60.022	61	345	285
Aeu2ULoc00019000.1	2U	scf7180031571307	2847-4451(-)	2	CTACGAGTACATGGTCGAGTACTC	ATCCGAGGGCAAAATTACACAAAG	59.791	60.082	61	423	363
Aeu2ULoc00019000.1	2U	scf7180031571307	2847-4451(-)	3	CTACGAGTACATGGTCGAGTACTC	GATCCGAGGGCAAAATTACACAAA	59.791	60.082	61	424	364
Aeu2ULoc00019000.1	2U	scf7180031571307	2847-4451(-)	4	CTACGAGTACATGGTCGAGTACTC	CCACTTTCTTGCATCAGATAACCC	59.791	59.903	61	499	439
Aeu2ULoc00019090.1	2U	scf7180031571966	4599-5550(+)	0	CTCACTCGTGAAAATATCAAGGCC	ATATGTGCATCTTCAGCAAGAACG	59.965	59.965	67	305	239
Aeu2ULoc00019090.1	2U	scf7180031571966	4599-5550(+)	1	CCTCACTCGTGAAAATATCAAGGC	ATATGTGCATCTTCAGCAAGAACG	59.965	59.965	66	305	240
Aeu2ULoc00019090.1	2U	scf7180031571966	4599-5550(+)	2	GCCTCACTCGTGAAAATATCAAGG	ATATGTGCATCTTCAGCAAGAACG	59.965	59.965	65	305	241
Aeu2ULoc00019090.1	2U	scf7180031571966	4599-5550(+)	3	CTCACTCGTGAAAATATCAAGGCC	GTGCATCTTCAGCAAGAACGAATA	59.965	59.907	67	301	235
Aeu2ULoc00019090.1	2U	scf7180031571966	4599-5550(+)	4	CCTCACTCGTGAAAATATCAAGGC	GTGCATCTTCAGCAAGAACGAATA	59.965	59.907	66	301	236
Aeu2ULoc00019110.1	2U	scf7180031571972	2703-5983(-)	0	CGTCAAGAACAACAACTTCCCC	ACCTACTTTCTTCTTCATGCCCAT	59.967	60.018	77	294	218
Aeu2ULoc00019110.1	2U	scf7180031571972	2703-5983(-)	1	CCGTCAAGAACAACAACTTCCC	ACCTACTTTCTTCTTCATGCCCAT	59.967	60.018	76	294	219
Aeu2ULoc00019110.1	2U	scf7180031571972	2703-5983(-)	2	CGTCAAGAACAACAACTTCCCC	TCGCCTAGACTAGATGATGAGGAT	59.967	60.019	77	388	312
Aeu2ULoc00019110.1	2U	scf7180031571972	2703-5983(-)	3	CCGTCAAGAACAACAACTTCCC	TCGCCTAGACTAGATGATGAGGAT	59.967	60.019	76	388	313
Aeu2ULoc00019110.1	2U	scf7180031571972	2703-5983(-)	4	CGTCAAGAACAACAACTTCCCC	ATGATGAGGATGAGAGACATGTCG	59.967	60.022	77	375	299
Aeu2ULoc00019158.2	2U	scf7180031571992	1652-18331(+)	0	CAAGGGGAAGCTATACGAGTACTC	AGCAGAAACCACAAAGAATAGCAC	60.023	60.023	64	331	268
Aeu2ULoc00019158.2	2U	scf7180031571992	1652-18331(+)	1	CAAGGGGAAGCTATACGAGTACTC	GAACCTGTAGACAGTACGTACGTT	60.023	60.084	64	460	397
Aeu2ULoc00019158.2	2U	scf7180031571992	1652-18331(+)	2	CAAGGGGAAGCTATACGAGTACTC	CCGAGCAGAAACCACAAAGAATAG	60.023	60.143	64	334	271
Aeu2ULoc00019158.2	2U	scf7180031571992	1652-18331(+)	3	CAAGGGGAAGCTATACGAGTACTC	TCGATTCTACGATCCAAACAAGGA	60.023	59.841	64	374	311
Aeu2ULoc00019158.2	2U	scf7180031571992	1652-18331(+)	4	CAAGGGGAAGCTATACGAGTACTC	TAGATTACCCATCCGAGCAGAAAC	60.023	60.202	64	346	283
Aeu2ULoc00019403.2	2U	scf7180031573115	15569-17999(-)	0	GAGTCCGGATGGGGAACAAG	TGTCGAAAACGTGAAGTGGAAATT	60.108	59.905	59	489	431
Aeu2ULoc00019403.2	2U	scf7180031573115	15569-17999(-)	1	GAGTCCGGATGGGGAACAAG	TGGATTATCCTCGTTCACCATCAA	60.108	59.837	59	450	392
Aeu2ULoc00019403.2	2U	scf7180031573115	15569-17999(-)	2	GAGTCCGGATGGGGAACAAG	GGGACCTTCCAACAAACTAAACAC	60.108	60.202	59	332	274
Aeu2ULoc00019403.2	2U	scf7180031573115	15569-17999(-)	3	GAGTCCGGATGGGGAACAAG	TCACCAAAAATGCTAAACGTACGG	60.108	60.32	59	375	317
Aeu2ULoc00019403.2	2U	scf7180031573115	15569-17999(-)	4	GAGTCCGGATGGGGAACAAG	ATGGATTATCCTCGTTCACCATCA	60.108	59.652	59	451	393
Aeu2ULoc00019432.2	2U	scf7180031573357	251-1280(+)	0	CTCCATCCATGACCGCCTTG	GGATTATTCAGAAACCTACGCTGC	60.817	60.025	10	471	462
Aeu2ULoc00019432.2	2U	scf7180031573357	251-1280(+)	1	CTCCATCCATGACCGCCTTG	GCCATGCTGAATCATTGAATCTGA	60.817	59.962	10	389	380
Aeu2ULoc00019432.2	2U	scf7180031573357	251-1280(+)	2	CTCCATCCATGACCGCCTTG	ATTCAGAAACCTACGCTGCAATTC	60.817	60.143	10	466	457
Aeu2ULoc00019432.2	2U	scf7180031573357	251-1280(+)	3	CTCCATCCATGACCGCCTTG	TGCCATGCTGAATCATTGAATCTG	60.817	60.202	10	390	381
Aeu2ULoc00019432.2	2U	scf7180031573357	251-1280(+)	4	CTCCATCCATGACCGCCTTG	AAAGCTCGTCCTTGTTCTACAGAA	60.817	60.202	10	318	309
Aeu2ULoc00019491.1	2U	scf7180031573388	563-1220(+)	0	GAGAAGCTCCAGTCCTACAAGG	GGAAACTGGTAGTGTCGACTATGT	59.833	60.082	55	383	329
Aeu2ULoc00019491.1	2U	scf7180031573388	563-1220(+)	1	GAGAAGCTCCAGTCCTACAAGG	TGGAAACTGGTAGTGTCGACTATG	59.833	60.082	55	384	330
Aeu2ULoc00019491.1	2U	scf7180031573388	563-1220(+)	2	GAGAAGCTCCAGTCCTACAAGG	ACTGGTAGTGTCGACTATGTTGTC	59.833	60.083	55	379	325
Aeu2ULoc00019491.1	2U	scf7180031573388	563-1220(+)	3	GAGAAGCTCCAGTCCTACAAGG	CTGGTAGTGTCGACTATGTTGTCA	59.833	60.083	55	378	324
Aeu2ULoc00019491.1	2U	scf7180031573388	563-1220(+)	4	GAGAAGCTCCAGTCCTACAAGG	GTGTCGACTATGTTGTCACAGTTG	59.833	60.085	55	372	318
Aeu2ULoc00019529.1	2U	scf7180031573433	2344-6575(-)	0	TTGAAGGGTGTGTAGATTGGAGAG	TAAGATTGAGTTCGCCACACCTTA	60.02	60.021	7	390	384
Aeu2ULoc00019529.1	2U	scf7180031573433	2344-6575(-)	1	CTTGAAGGGTGTGTAGATTGGAGA	TAAGATTGAGTTCGCCACACCTTA	60.02	60.021	6	390	385
Aeu2ULoc00019529.1	2U	scf7180031573433	2344-6575(-)	2	TTGAAGGGTGTGTAGATTGGAGAG	TGAGTTCGCCACACCTTATTTTTC	60.02	60.024	7	384	378
Aeu2ULoc00019529.1	2U	scf7180031573433	2344-6575(-)	3	CTTGAAGGGTGTGTAGATTGGAGA	TGAGTTCGCCACACCTTATTTTTC	60.02	60.024	6	384	379
Aeu2ULoc00019529.1	2U	scf7180031573433	2344-6575(-)	4	TTGAAGGGTGTGTAGATTGGAGAG	GATTGAGTTCGCCACACCTTATTT	60.02	59.844	7	387	381
Aeu2ULoc00019622.1	2U	scf7180031573628	5302-6162(-)	0	CCTGTTAACGTGACGCCGAC	TGCTCGCTTGCCTACAATTTTTAA	61.612	60.023	67	279	213
Aeu2ULoc00019622.1	2U	scf7180031573628	5302-6162(-)	1	CCTGTTAACGTGACGCCGAC	TTGCTCGCTTGCCTACAATTTTTA	61.612	60.023	67	280	214
Aeu2ULoc00019622.1	2U	scf7180031573628	5302-6162(-)	2	CCTGTTAACGTGACGCCGAC	ACCGGCATTTGAAATATAACCGAC	61.612	59.964	67	497	431
Aeu2ULoc00019622.1	2U	scf7180031573628	5302-6162(-)	3	CCTGTTAACGTGACGCCGAC	ACATCATCAACTAAACAAAGCCCG	61.612	60.083	67	398	332
Aeu2ULoc00019622.1	2U	scf7180031573628	5302-6162(-)	4	CCTGTTAACGTGACGCCGAC	GCTAGCTTCTAATACCGGCATTTG	61.612	60.084	67	510	444
Aeu2ULoc00019947.2	2U	scf7180031575514	2375-4667(+)	0	CGTGCTCTTCGTGCTCATGAT	CCTACTTTCCTAGCGGGTTGTATT	61.066	60.142	79	371	293
Aeu2ULoc00019947.2	2U	scf7180031575514	2375-4667(+)	1	CGTGCTCTTCGTGCTCATGAT	TTATATGCCTACTTTCCTAGCGGG	61.066	59.778	79	378	300
Aeu2ULoc00019947.2	2U	scf7180031575514	2375-4667(+)	2	CGTGCTCTTCGTGCTCATGAT	TTTCCTAGCGGGTTGTATTCAGTT	61.066	60.263	79	366	288
Aeu2ULoc00019947.2	2U	scf7180031575514	2375-4667(+)	3	CGTGCTCTTCGTGCTCATGAT	TTGGTGGAAGCTTAGATGTGACAT	61.066	60.263	79	442	364
Aeu2ULoc00019947.2	2U	scf7180031575514	2375-4667(+)	4	CGTGCTCTTCGTGCTCATGAT	ATTGGTGGAAGCTTAGATGTGACA	61.066	60.263	79	443	365
Aeu2ULoc00020040.2	2U	scf7180031575649	1127-1827(-)	0	CCTTCCCACGGAACAATGAGG	GACTTCGGTCAAACCTAATATGCG	60.95	60.026	60	440	381
Aeu2ULoc00020040.2	2U	scf7180031575649	1127-1827(-)	1	CCTTCCCACGGAACAATGAGG	AACATAGATGAAACAGTTCACGCC	60.95	59.846	60	302	243
Aeu2ULoc00020040.2	2U	scf7180031575649	1127-1827(-)	2	CCTTCCCACGGAACAATGAGG	ACAACACCGAATCAATACCATTGG	60.95	59.842	60	525	466
Aeu2ULoc00020040.2	2U	scf7180031575649	1127-1827(-)	3	CCTTCCCACGGAACAATGAGG	TAGATGAAACAGTTCACGCCTTTG	60.95	59.787	60	298	239
Aeu2ULoc00020040.2	2U	scf7180031575649	1127-1827(-)	4	CCTTCCCACGGAACAATGAGG	GCATTTCATCGAACACCTCAAAGT	60.95	60.32	60	274	215
Aeu2ULoc00020099.2	2U	scf7180031575701	1292-2156(-)	0	CTTGAGTAGTCCCCTCCTCGA	CGCAAAGCTTGATTACTATCAGGG	60.065	60.025	64	332	269
Aeu2ULoc00020099.2	2U	scf7180031575701	1292-2156(-)	1	CTTGAGTAGTCCCCTCCTCGA	GATAATTAATTCGTCGCGCAAAGC	60.065	59.915	64	348	285
Aeu2ULoc00020099.2	2U	scf7180031575701	1292-2156(-)	2	CTTGAGTAGTCCCCTCCTCGA	CTTGATTACTATCAGGGTTCCCGT	60.065	59.899	64	325	262
Aeu2ULoc00020099.2	2U	scf7180031575701	1292-2156(-)	3	CTTGAGTAGTCCCCTCCTCGA	AAAGCATAGCACTCCCTTAGCATA	60.065	59.897	64	432	369
Aeu2ULoc00020099.2	2U	scf7180031575701	1292-2156(-)	4	CTTGAGTAGTCCCCTCCTCGA	TAAAGCATAGCACTCCCTTAGCAT	60.065	59.897	64	433	370
Aeu2ULoc00020153.1	2U	scf7180031575869	48-642(+)	0	TGATGATCCACTCAGTGCATTAGA	TGGCTCTGATACATACCGAAACAA	59.593	60.081	40	497	458
Aeu2ULoc00020153.1	2U	scf7180031575869	48-642(+)	1	TGATGATCCACTCAGTGCATTAGA	ATGGCTCTGATACATACCGAAACA	59.593	59.899	40	498	459
Aeu2ULoc00020153.1	2U	scf7180031575869	48-642(+)	2	TGATGATCCACTCAGTGCATTAGA	ACATGGCTCTGATACATACCGAAA	59.593	59.899	40	500	461
Aeu2ULoc00020153.1	2U	scf7180031575869	48-642(+)	3	TGATGATCCACTCAGTGCATTAGA	AACATGGCTCTGATACATACCGAA	59.593	59.899	40	501	462
Aeu2ULoc00020153.1	2U	scf7180031575869	48-642(+)	4	TGATGATCCACTCAGTGCATTAGA	AAACATGGCTCTGATACATACCGA	59.593	59.899	40	502	463
Aeu2ULoc00020229.1	2U	scf7180031576407	680-1627(+)	0	AATGTACCACATTGATGCAAACCG	CCGTGTTCAACATTTACCTGTTCA	60.618	59.964	59	548	490
Aeu2ULoc00020229.1	2U	scf7180031576407	680-1627(+)	1	AATGTACCACATTGATGCAAACCG	AAGAAGCCGTGTTCAACATTTACC	60.618	60.261	59	554	496
Aeu2ULoc00020229.1	2U	scf7180031576407	680-1627(+)	2	ATGTACCACATTGATGCAAACCG	CCGTGTTCAACATTTACCTGTTCA	60.12	59.964	60	548	489
Aeu2ULoc00020229.1	2U	scf7180031576407	680-1627(+)	3	AATGTACCACATTGATGCAAACCG	TGCCATGCATCCTTACATTTTTGG	60.618	60.623	59	349	291
Aeu2ULoc00020229.1	2U	scf7180031576407	680-1627(+)	4	AATGTACCACATTGATGCAAACCG	GCCATGCATCCTTACATTTTTGGT	60.618	60.624	59	348	290
Aeu2ULoc00020331.2	2U	scf7180031577878	440-1333(+)	0	AGAAGGGCTGACATGATCTTTGAT	ATAATAGCCCATGAGGTGCATCAT	60.08	60.018	8	415	408
Aeu2ULoc00020331.2	2U	scf7180031577878	440-1333(+)	1	AGAAGGGCTGACATGATCTTTGAT	AGGTGGTTGGCTTTTACAAAACAA	60.08	60.02	8	300	293
Aeu2ULoc00020331.2	2U	scf7180031577878	440-1333(+)	2	AGAAGGGCTGACATGATCTTTGAT	GTGTGGCATGATCAAATGTGTACA	60.08	60.083	8	385	378
Aeu2ULoc00020331.2	2U	scf7180031577878	440-1333(+)	3	AGAAGGGCTGACATGATCTTTGAT	TGTGTGGCATGATCAAATGTGTAC	60.08	60.083	8	386	379
Aeu2ULoc00020331.2	2U	scf7180031577878	440-1333(+)	4	AGAAGGGCTGACATGATCTTTGAT	GTCGGTTAAGATGGTATGGACTGA	60.08	59.901	8	357	350
Aeu2ULoc00020405.2	2U	scf7180031577976	1829-3949(-)	0	TGATCGACCTCGGCAACCTC	CGATACTTTGAACAGGCACTTGTT	61.945	60.024	9	431	423
Aeu2ULoc00020405.2	2U	scf7180031577976	1829-3949(-)	1	TGATCGACCTCGGCAACCTC	AGTATTTGTTGTGCTTGTGTTGGT	61.945	59.84	9	274	266
Aeu2ULoc00020405.2	2U	scf7180031577976	1829-3949(-)	2	TGATCGACCTCGGCAACCTC	CTCGTCTTTTGGGCAATTTGAAAC	61.945	59.791	9	338	330
Aeu2ULoc00020405.2	2U	scf7180031577976	1829-3949(-)	3	TGATCGACCTCGGCAACCTC	GCATGATGAAAGGATGGCCATAAT	61.945	59.778	9	465	457
Aeu2ULoc00020405.2	2U	scf7180031577976	1829-3949(-)	4	TGATCGACCTCGGCAACCTC	GTATTTGTTGTGCTTGTGTTGGTG	61.945	59.733	9	273	265
Aeu2ULoc00020427.2	2U	scf7180031578022	8222-8862(-)	0	CCCTCTCTCGTTCTCTACTGAAAA	GAATTGGAAGTCTTTCAAGCCACA	59.54	59.962	76	387	312
Aeu2ULoc00020427.2	2U	scf7180031578022	8222-8862(-)	1	CCCTCTCTCGTTCTCTACTGAAAA	TTACTGCCAAGCTACAGTTACACT	59.54	59.96	76	425	350
Aeu2ULoc00020427.2	2U	scf7180031578022	8222-8862(-)	2	CCCTCTCTCGTTCTCTACTGAAAA	GGTAACATGTTACTGCCAAGCTAC	59.54	59.906	76	434	359
Aeu2ULoc00020427.2	2U	scf7180031578022	8222-8862(-)	3	CCCTCTCTCGTTCTCTACTGAAAA	CATTATGGTGGAACTGGGAAATGG	59.54	59.9	76	456	381
Aeu2ULoc00020427.2	2U	scf7180031578022	8222-8862(-)	4	CCCTCTCTCGTTCTCTACTGAAAA	GTTACTGCCAAGCTACAGTTACAC	59.54	59.848	76	426	351
Aeu2ULoc00020451.1	2U	scf7180031578119	6035-6747(-)	0	CTCTCTTCTCAGAAAGATGCCGG	GTCAAACCTGAAGGACACGATTTT	60.738	59.964	1	287	287
Aeu2ULoc00020451.1	2U	scf7180031578119	6035-6747(-)	1	CTCTCTTCTCAGAAAGATGCCGG	AACAAATAGCAAAACCACACCGAT	60.738	59.961	1	343	343
Aeu2ULoc00020451.1	2U	scf7180031578119	6035-6747(-)	2	CTCTCTTCTCAGAAAGATGCCGG	CAAATAGCAAAACCACACCGATCT	60.738	60.083	1	341	341
Aeu2ULoc00020451.1	2U	scf7180031578119	6035-6747(-)	3	CTCTCTTCTCAGAAAGATGCCGG	GGACACGATTTTTGCAATACTCCA	60.738	60.083	1	275	275
Aeu2ULoc00020451.1	2U	scf7180031578119	6035-6747(-)	4	CTCTCTTCTCAGAAAGATGCCGG	AAACAAATAGCAAAACCACACCGA	60.738	60.142	1	344	344
Aeu2ULoc00020454.2	2U	scf7180031578127	7173-8872(-)	0	CGTCAAGGTCATCCCCAAGG	GATTTTCCAAAATCCCAGGCAGAA	60.393	60.02	76	430	355
Aeu2ULoc00020454.2	2U	scf7180031578127	7173-8872(-)	1	CCGTCAAGGTCATCCCCAAG	GATTTTCCAAAATCCCAGGCAGAA	60.393	60.02	75	430	356
Aeu2ULoc00020454.2	2U	scf7180031578127	7173-8872(-)	2	CGTCAAGGTCATCCCCAAGG	CAAAAGACGGATCTTGACGACAAA	60.393	60.025	76	332	257
Aeu2ULoc00020454.2	2U	scf7180031578127	7173-8872(-)	3	CCGTCAAGGTCATCCCCAAG	CAAAAGACGGATCTTGACGACAAA	60.393	60.025	75	332	258
Aeu2ULoc00020454.2	2U	scf7180031578127	7173-8872(-)	4	CGTCAAGGTCATCCCCAAGG	GAATGCGGAGTAGTTGATAGGACT	60.393	59.962	76	485	410
Aeu2ULoc00020460.1	2U	scf7180031578133	3-860(+)	0	TCTACCTCGTCTTCCTCTCATCC	TCATACAATCGGCCGTATCTTCAT	60.434	60.021	51	470	420
Aeu2ULoc00020460.1	2U	scf7180031578133	3-860(+)	1	TCTACCTCGTCTTCCTCTCATCC	AACAGCAGGACTTTTTGTTGTTGA	60.434	60.022	51	306	256
Aeu2ULoc00020460.1	2U	scf7180031578133	3-860(+)	2	TCTACCTCGTCTTCCTCTCATCC	TTTGTTATTGCCATTCCAGCAGTT	60.434	59.96	51	493	443
Aeu2ULoc00020460.1	2U	scf7180031578133	3-860(+)	3	TCTACCTCGTCTTCCTCTCATCC	CATACAATCGGCCGTATCTTCATG	60.434	59.908	51	469	419
Aeu2ULoc00020460.1	2U	scf7180031578133	3-860(+)	4	TCTACCTCGTCTTCCTCTCATCC	GAAATCATAGTCCACAACAGCAGG	60.434	59.905	51	321	271
Aeu2ULoc00020512.2	2U	scf7180031578220	8072-8916(-)	0	TCGTGATTGATTGCTTGGAGGA	TAAAGACAGCAGCACAGTTTATGC	60.027	60.083	52	281	230
Aeu2ULoc00020512.2	2U	scf7180031578220	8072-8916(-)	1	TCGTGATTGATTGCTTGGAGGA	GCATAAAGACAGCAGCACAGTTTA	60.027	60.083	52	284	233
Aeu2ULoc00020512.2	2U	scf7180031578220	8072-8916(-)	2	TCGTGATTGATTGCTTGGAGGA	AGCAGTACTCATGCGAGACAAATA	60.027	60.142	52	332	281
Aeu2ULoc00020512.2	2U	scf7180031578220	8072-8916(-)	3	CGTGATTGATTGCTTGGAGGAC	TAAAGACAGCAGCACAGTTTATGC	59.904	60.083	53	281	229
Aeu2ULoc00020512.2	2U	scf7180031578220	8072-8916(-)	4	CGTGATTGATTGCTTGGAGGAC	GCATAAAGACAGCAGCACAGTTTA	59.904	60.083	53	284	232
Aeu2ULoc00020681.2	2U	scf7180031579062	4302-5154(-)	0	CGAATGGGGAGGAGATTGGG	GAGTGTGGTGGATTGGAGGAG	59.891	60.066	73	274	202
Aeu2ULoc00020681.2	2U	scf7180031579062	4302-5154(-)	1	CCGAATGGGGAGGAGATTGG	GAGTGTGGTGGATTGGAGGAG	59.891	60.066	72	274	203
Aeu2ULoc00020681.2	2U	scf7180031579062	4302-5154(-)	2	GAATGGGGAGGAGATTGGGC	GAGTGTGGTGGATTGGAGGAG	60.179	60.066	74	274	201
Aeu2ULoc00020681.2	2U	scf7180031579062	4302-5154(-)	3	CGAATGGGGAGGAGATTGGG	GATCTCCCTCTCTCCCTCCAC	59.891	60.48	73	438	366
Aeu2ULoc00020681.2	2U	scf7180031579062	4302-5154(-)	4	CCGAATGGGGAGGAGATTGG	GATCTCCCTCTCTCCCTCCAC	59.891	60.48	72	438	367
Aeu2ULoc00020704.1	2U	scf7180031579311	10130-11047(-)	0	GCATGAAGTTCATCTTGAAGCTGT	CTCTGCTCTGCATACAGGATAGTT	60.083	59.961	18	484	467
Aeu2ULoc00020704.1	2U	scf7180031579311	10130-11047(-)	1	ACTGCATGAAGTTCATCTTGAAGC	CTCTGCTCTGCATACAGGATAGTT	60.083	59.961	15	484	470
Aeu2ULoc00020704.1	2U	scf7180031579311	10130-11047(-)	2	TGCATGAAGTTCATCTTGAAGCTG	CTCTGCTCTGCATACAGGATAGTT	60.083	59.961	17	484	468
Aeu2ULoc00020704.1	2U	scf7180031579311	10130-11047(-)	3	CTGCATGAAGTTCATCTTGAAGCT	CTCTGCTCTGCATACAGGATAGTT	59.844	59.961	16	484	469
Aeu2ULoc00020704.1	2U	scf7180031579311	10130-11047(-)	4	GCATGAAGTTCATCTTGAAGCTGT	ATTATGCAGTTCTTTCTGACACGC	60.083	60.143	18	317	300
Aeu2ULoc00020827.2	2U	scf7180031580553	2536-3156(-)	0	AAAAGAGCATGGACTGAACCCTAT	ATGTGCAATTGAGATGGCTTTCAA	60.018	60.021	58	358	301
Aeu2ULoc00020827.2	2U	scf7180031580553	2536-3156(-)	1	AAAAGAGCATGGACTGAACCCTAT	CGCAAAAACTTTCTGTGCAATCAA	60.018	59.967	58	508	451
Aeu2ULoc00020827.2	2U	scf7180031580553	2536-3156(-)	2	AAAAGAGCATGGACTGAACCCTAT	AAACCGATCGGGAAAATTGTGAAA	60.018	59.962	58	331	274
Aeu2ULoc00020827.2	2U	scf7180031580553	2536-3156(-)	3	AAAAGAGCATGGACTGAACCCTAT	AAAACCGATCGGGAAAATTGTGAA	60.018	59.962	58	332	275
Aeu2ULoc00020827.2	2U	scf7180031580553	2536-3156(-)	4	AAAAGAGCATGGACTGAACCCTAT	ATAAGGCATGTGCAATTGAGATGG	60.018	59.961	58	365	308
Aeu2ULoc00020856.2	2U	scf7180031580571	591-1524(-)	0	CTTCATCTCCAACCACCTCTCC	TCGATTACTGTTGATGGCCTTGTA	60.093	60.081	66	564	499
Aeu2ULoc00020856.2	2U	scf7180031580571	591-1524(-)	1	CTTCATCTCCAACCACCTCTCC	GACAAAATAGCTACTGGCAACTGG	60.093	60.143	66	307	242
Aeu2ULoc00020856.2	2U	scf7180031580571	591-1524(-)	2	CTTCATCTCCAACCACCTCTCC	GTCAATGCTGTGAATGAGAAGGAC	60.093	60.143	66	446	381
Aeu2ULoc00020856.2	2U	scf7180031580571	591-1524(-)	3	CTTCATCTCCAACCACCTCTCC	AAACTCTGCTCGCAGACAAAATAG	60.093	59.847	66	321	256
Aeu2ULoc00020856.2	2U	scf7180031580571	591-1524(-)	4	CTTCATCTCCAACCACCTCTCC	AAAAACTCTGCTCGCAGACAAAAT	60.093	60.202	66	323	258
Aeu2ULoc00020920.1	2U	scf7180031580609	6176-7131(-)	0	TCAAGGACGAGGAGGGCATG	GTGTTGTTGACCATGCGGATG	61.617	60.401	12	323	312
Aeu2ULoc00020920.1	2U	scf7180031580609	6176-7131(-)	1	GTCAAGGACGAGGAGGGCAT	GTGTTGTTGACCATGCGGATG	61.618	60.401	11	323	313
Aeu2ULoc00020920.1	2U	scf7180031580609	6176-7131(-)	2	TCAAGGACGAGGAGGGCATG	TTGAGGGCGTCGAAGTTGAG	61.617	60.32	12	347	336
Aeu2ULoc00020920.1	2U	scf7180031580609	6176-7131(-)	3	GTCAAGGACGAGGAGGGCAT	TTGAGGGCGTCGAAGTTGAG	61.618	60.32	11	347	337
Aeu2ULoc00020920.1	2U	scf7180031580609	6176-7131(-)	4	TCAAGGACGAGGAGGGCATG	GAAGTTGAGGCGGGTGTTGTT	61.617	61.353	12	336	325
Aeu2ULoc00020939.1	2U	scf7180031580620	3986-6768(-)	0	GAGTTGGCATTGGCGTTAAGG	CATGTCTAGGATCTTCATCGTCGT	60.135	60.024	7	436	430
Aeu2ULoc00020939.1	2U	scf7180031580620	3986-6768(-)	1	GGAGTTGGCATTGGCGTTAAG	CATGTCTAGGATCTTCATCGTCGT	60.135	60.024	6	436	431
Aeu2ULoc00020939.1	2U	scf7180031580620	3986-6768(-)	2	GAGTTGGCATTGGCGTTAAGG	CCGTCGTCTTTCCTCTCTATCTTT	60.135	59.903	7	263	257
Aeu2ULoc00020939.1	2U	scf7180031580620	3986-6768(-)	3	GGAGTTGGCATTGGCGTTAAG	CCGTCGTCTTTCCTCTCTATCTTT	60.135	59.903	6	263	258
Aeu2ULoc00020939.1	2U	scf7180031580620	3986-6768(-)	4	GAGTTGGCATTGGCGTTAAGG	CACCTCTATAGCCTCACTATGAGC	60.135	59.842	7	288	282
Aeu2ULoc00020954.3	2U	scf7180031580651	3253-4049(+)	0	GGGTGGCTTTCGCTTCTCTG	ATGTGGCAGGAAATTCAGAAACAG	61.302	60.022	7	408	402
Aeu2ULoc00020954.3	2U	scf7180031580651	3253-4049(+)	1	GGGTGGCTTTCGCTTCTCTG	TAATTTTACGTGCACTTTGGTCCC	61.302	60.023	7	483	477
Aeu2ULoc00020954.3	2U	scf7180031580651	3253-4049(+)	2	GGGTGGCTTTCGCTTCTCTG	AAACATATGCGTAAAGAGCCATCG	61.302	60.025	7	433	427
Aeu2ULoc00020954.3	2U	scf7180031580651	3253-4049(+)	3	GGGTGGCTTTCGCTTCTCTG	AATTCCTACGAATGGCACCAAATG	61.302	60.142	7	280	274
Aeu2ULoc00020954.3	2U	scf7180031580651	3253-4049(+)	4	GGGTGGCTTTCGCTTCTCTG	CAATTCCTACGAATGGCACCAAAT	61.302	60.142	7	281	275
Aeu2ULoc00020985.3	2U	scf7180031580672	11178-13003(-)	0	CCTTGTGGTGTCTTAGCTACAGT	CAAGATTGTTAGTCCCAGGTGAGA	59.993	60.02	27	519	493
Aeu2ULoc00020985.3	2U	scf7180031580672	11178-13003(-)	1	CCTTGTGGTGTCTTAGCTACAGT	CTCCTGCGATTTTAGCACTACATG	59.993	60.025	27	313	287
Aeu2ULoc00020985.3	2U	scf7180031580672	11178-13003(-)	2	CCTTGTGGTGTCTTAGCTACAGT	TGCGATTTTAGCACTACATGGAAC	59.993	59.906	27	309	283
Aeu2ULoc00020985.3	2U	scf7180031580672	11178-13003(-)	3	CCTTGTGGTGTCTTAGCTACAGT	GGCAGAATTCTCCAACCTATCTCT	59.993	59.898	27	426	400
Aeu2ULoc00020985.3	2U	scf7180031580672	11178-13003(-)	4	CCTTGTGGTGTCTTAGCTACAGT	TGAACTCACCACCAACTCAAGTAT	59.993	59.897	27	478	452
Aeu2ULoc00021097.1	2U	scf7180031580888	12676-13513(-)	0	GTTGATTTTACACCCAACCGTGAT	TTGCATGGCTATTCTAGGATGTGA	60.023	59.897	11	306	296
Aeu2ULoc00021097.1	2U	scf7180031580888	12676-13513(-)	1	TGATTTTACACCCAACCGTGATTG	TTGCATGGCTATTCTAGGATGTGA	60.023	59.897	13	306	294
Aeu2ULoc00021097.1	2U	scf7180031580888	12676-13513(-)	2	GTTGATTTTACACCCAACCGTGAT	AGGATGTGATAGTGTCCCATTGAC	60.023	60.142	11	291	281
Aeu2ULoc00021097.1	2U	scf7180031580888	12676-13513(-)	3	TGATTTTACACCCAACCGTGATTG	AGGATGTGATAGTGTCCCATTGAC	60.023	60.142	13	291	279
Aeu2ULoc00021097.1	2U	scf7180031580888	12676-13513(-)	4	GTTGATTTTACACCCAACCGTGAT	AAGCGAGAAATTTGCATGGCTATT	60.023	60.142	11	317	307
Aeu2ULoc00021687.2	2U	scf7180031584951	1934-3417(-)	0	CCTCCTGGAGATGGAAGCATATAC	CAGGTTGTATAAGTGTGCTGCATT	60.081	59.843	28	457	430
Aeu2ULoc00021687.2	2U	scf7180031584951	1934-3417(-)	1	AGAGACGATGATGAATTACTGCCA	CAGGTTGTATAAGTGTGCTGCATT	59.9	59.843	52	457	406
Aeu2ULoc00021687.2	2U	scf7180031584951	1934-3417(-)	2	CCTCCTGGAGATGGAAGCATATAC	GCATGAGCACAGGTTGTATAAGTG	60.081	60.202	28	466	439
Aeu2ULoc00021687.2	2U	scf7180031584951	1934-3417(-)	3	CCTCCTGGAGATGGAAGCATATAC	TGAACAGAGGCTAAGTTACTTGCA	60.081	60.202	28	283	256
Aeu2ULoc00021687.2	2U	scf7180031584951	1934-3417(-)	4	AGAGACGATGATGAATTACTGCCA	GCATGAGCACAGGTTGTATAAGTG	59.9	60.202	52	466	415
Aeu2ULoc00021692.1	2U	scf7180031584979	591-1258(+)	0	TGGATCATGCATGAGTATAGGCTC	TTTACTCACCTCGGCCTACTAGTA	60.081	60.08	1	376	376
Aeu2ULoc00021692.1	2U	scf7180031584979	591-1258(+)	1	TGGATCATGCATGAGTATAGGCTC	CTTTTGGACTCGATCAACCTTTCC	60.081	60.083	1	454	454
Aeu2ULoc00021692.1	2U	scf7180031584979	591-1258(+)	2	TGGATCATGCATGAGTATAGGCTC	GAAATGCCATTACATCCCATGGTT	60.081	59.899	1	403	403
Aeu2ULoc00021692.1	2U	scf7180031584979	591-1258(+)	3	TGGATCATGCATGAGTATAGGCTC	TTACTCACCTCGGCCTACTAGTAT	60.081	59.896	1	375	375
Aeu2ULoc00021692.1	2U	scf7180031584979	591-1258(+)	4	ATCATGCATGAGTATAGGCTCGAG	TTTACTCACCTCGGCCTACTAGTA	60.142	60.08	4	376	373
Aeu2ULoc00021840.1	2U	scf7180031585554	6106-6865(-)	0	GTTGGTTTTGTCTCATTGGAGGTG	GACCACGCAATTGATTAAGGAACA	60.5	60.083	7	273	267
Aeu2ULoc00021840.1	2U	scf7180031585554	6106-6865(-)	1	GTTGGTTTTGTCTCATTGGAGGTG	GAGAACCCGATATAGACACACACA	60.5	59.903	7	339	333
Aeu2ULoc00021840.1	2U	scf7180031585554	6106-6865(-)	2	GTTGGTTTTGTCTCATTGGAGGTG	AGAACCCGATATAGACACACACAC	60.5	60.142	7	338	332
Aeu2ULoc00021840.1	2U	scf7180031585554	6106-6865(-)	3	GTTGGTTTTGTCTCATTGGAGGTG	CCGAAGTCAAGTTTTTGCCCTAAA	60.5	60.202	7	489	483
Aeu2ULoc00021840.1	2U	scf7180031585554	6106-6865(-)	4	GTTGGTTTTGTCTCATTGGAGGTG	TTTCTAAGAACACTCGAGAGGGAC	60.5	59.782	7	425	419
Aeu2ULoc00021879.2	2U	scf7180031585880	5754-6826(-)	0	CGACGAACGTGATCCTAAACG	AGGTCAGTATAAAACAGAAGCGGT	59.424	60.02	56	275	220
Aeu2ULoc00021879.2	2U	scf7180031585880	5754-6826(-)	1	CGACGAACGTGATCCTAAACG	ATGCACACTTTTCCGCATTAAAGA	59.424	60.022	56	299	244
Aeu2ULoc00021879.2	2U	scf7180031585880	5754-6826(-)	2	CGACGAACGTGATCCTAAACGG	AGGTCAGTATAAAACAGAAGCGGT	61.594	60.02	56	275	220
Aeu2ULoc00021879.2	2U	scf7180031585880	5754-6826(-)	3	CGACGAACGTGATCCTAAACGG	ATGCACACTTTTCCGCATTAAAGA	61.594	60.022	56	299	244
Aeu2ULoc00021879.2	2U	scf7180031585880	5754-6826(-)	4	CGACGAACGTGATCCTAAACG	CGATGCAGGACTTGTTCTTACTTC	59.424	59.908	56	482	427
[truncated: 1,120 more rows]

## Sheet: 3U_primers
GENE	AEGILOPS_CHROMOSOME	AEGILOPS_SCAFFOLD	GENE_LOCATION	PRIMER NO.	PRIMER_LEFT_SEQUENCE	PRIMER_RIGHT_SEQUENCE	PRIMER_LEFT_TM	PRIMER_RIGHT_TM	PRIMER_LEFT_pos	PRIMER_RIGHT_pos	PRIMER_PAIR_PRODUCT_SIZE
[truncated: 2,290 more rows]

[truncated: 4 more sheets: 4U_primers, 5U_primers, 6U_primers, 7U_primers]
