# Supplementary material for: Chromosome genomics facilitates the marker development and selection of wheat-Aegilops biuncialis addition, substitution and translocation lines
Source: Sci Rep. 2023 Nov 22;13:20499. doi: 10.1038/s41598-023-47845-8 (PMC10665447; doi:10.1038/s41598-023-47845-8)
Supplement: Supplementary file 4 — Supplementary Information 4. [file 41598_2023_47845_MOESM4_ESM.xlsx]

## Sheet: Metadata
Chromosome genomics facilitates the marker development and selection of wheat-Aegilops biuncialis addition, substitution and translocation lines András Farkas1†, Eszter Gaál1†* ,László Ivanizs1, Nicolas Blavet2, Mahmoud Said2,3, Kateřina Holušová2, Kitti Szőke-Pázsi1, Tamás Spitkó1, Edina Türkösi1, Klaudia Kruppa1, Péter Kovács1, Éva Darkó1, Éva Szakács1, Jan Bartoš2, Jaroslav Doležel2, István Mo…
Data S4: The results of PCR reactions on the Mv9kr1-Ae. biuncialis MvGB642 BC3F3 population using the 32 molecular markers. In the BC3F3 lines (201008-201201) the presence and absence of PCR amplicons specific for the Aegilops chromosomes were indicated by green and red cell colour, respectively.

## Sheet: Marker results on BC3F3 lines
Marker							201008	201012	201019	201020	201027	201028	201044	201045	201049	201051	201053	201061	201065	201077	201079	201081	201082	201087	201088	201097	201096	201106	201107	201114	201118	201122	201127	201133	201137	201139	201143	201146	201151	201152	201154	201164	201170	201171	201174	201179	201182	201195	201196
		Mv9kr1	Ae. biuncialis
			U genom		M genom
			Chr.	PCR amplicon	Chr.	PCR amplicon
1L-1_U_2			1U	326 bp			0	0	0	0	0	0	0	0	0	0	0	0	0	0	0	0	0	0	0	0	0	0	0	0	0	0	0	0	0	0	0	0	0	0	0	0	0	0	0	0	0	0	0
1S-1_U_1		452 bp	1U	350 bp			0	0	0	0	0	0	0	0	0	0	0	0	0	0	0	0	0	0	0	0	0	0	0	0	0	0	0	0	0	0	0	0	0	0	0	0	0	0	0	1	0	0	0
1S-2_U_2			1US	349 bp			0	0	0	0	0	0	0	0	0	0	0	0	0	0	0	0	0	0	0	0	0	0	0	0	0	0	0	0	0	0	0	0	0	0	0	0	0	0	0	1	0	0	0
Ae2U10441.1			2U	229bp/241bp			0	0	0	0	0	0	0	0	0	0	0	0	0	0	0	0	0	0	0	0	0	0	0	0	0	0	0	0	0	0	0	0	0	0	0	0	0	0	0	0	0	0	0
Ae2U14986.1			2U	315bp	2M	315bp	0	0	0	0	0	0	0	0	0	0	0	0	0	0	0	0	0	0	0	0	0	0	0	1	0	1	0	0	0	0	1	0	0	0	0	0	0	0	0	0	0	0	0
3L-3_U_3			3U	148 bp			0	0	0	0	0	0	0	0	0	0	0	0	0	0	0	0	0	0	0	0	0	0	0	0	0	0	0	0	0	0	0	0	0	0	0	0	0	0	0	0	0	0	0
3S-4_U_2			3U (7UL, single-gene FISH)	284 bp			0	0	0	0	0	0	0	0	0	0	0	0	0	0	0	0	0	0	0	0	0	0	0	0	0	0	0	0	0	0	0	0	0	0	0	0	0	0	0	0	0	0	0
5L-4_U_3		316 bp	4U	338 bp			0	0	0	0	0	0	0	0	0	0	0	0	0	0	0	0	0	0	0	0	0	1	1	0	0	0	0	0	0	0	0	0	0	0	0	0	0	0	0	0	0	0	0
Ae4U11426.3			4U	281 bp			0	0	0	0	0	0	0	0	0	0	0	0	0	0	0	0	0	0	0	0	0	1	1	0	0	0	0	0	0	0	0	0	0	0	0	0	0	0	0	0	0	0	0
Ae4U15448.1			4U	261 bp			0	0	0	0	0	0	0	0	0	0	0	0	0	1	1	1	1	1	1	0	0	1	1	0	0	0	0	0	0	0	0	0	0	0	0	0	0	0	0	0	0	0	0
Ae4U20523			4U	313 bp			0	0	0	0	0	0	0	0	0	0	0	0	0	1	1	1	1	0	1	0	0	1	1	0	0	0	0	0	0	0	0	0	0	0	0	0	0	0	0	0	0	0	0
BE444824	1DL2-0.41-1.00		4U	228,232,241 bp			0	0	0	0	0	0	0	0	0	0	0	0	0	0	0	0	0	0	0	0	0	1	0	0	0	0	0	0	0	0	0	0	0	0	0	0	0	0	0	0	0	0	0
Ae5U23507.1		148,159 bp	5U	259, 269 bp			0	0	0	0	0	0	0	0	0	0	0	0	0	0	0	0	0	0	0	0	0	0	0	0	0	0	0	0	0	0	0	0	0	0	0	0	0	0	0	0	0	0	0
5S-1_U_1			5U	364 bp			0	0	0	0	0	0	0	0	0	0	0	0	0	0	0	0	0	0	0	0	0	0	0	0	0	0	0	0	0	0	0	0	0	0	0	0	0	0	0	0	0	0	0
5L-3_U_5			5UL	308bp			0	0	0	0	0	0	0	0	0	0	0	0	0	0	0	0	0	0	0	0	0	0	0	0	0	0	0	0	0	0	0	0	0	0	0	0	0	0	0	0	0	0	0
5S-3_U_1			5US	262bp/272bp	5M	262bp/272bp	0	0	0	0	0	0	1	0	1	1	1	0	1	0	0	0	0	0	0	0	0	0	0	0	0	1	1	1	1	1	1	1	0	0	0	0	0	0	0	0	0	0	0
Ae6U14697			6U	356 bp			0	0	0	0	0	0	0	0	0	0	0	0	0	0	0	0	0	0	0	0	0	0	0	0	0	0	0	0	0	0	0	0	0	0	0	0	0	0	0	0	0	0	0
4S-2_U_3			6UL	259 bp			0	0	0	0	0	0	0	0	0	0	0	0	0	0	0	0	0	0	0	0	0	0	0	0	0	0	0	0	0	0	0	0	0	0	0	0	0	0	0	0	0	0	0
4S-1_U_1			6US	257,292 bp			0	0	0	0	0	0	0	0	0	0	0	0	0	0	0	0	0	0	0	0	0	0	0	0	0	0	0	0	0	0	0	0	0	0	0	0	0	0	0	0	0	0	0
7L-2_U_2			7U	249 bp			0	0	0	0	0	0	0	0	0	0	0	0	0	0	0	0	0	0	0	0	0	0	0	0	0	0	0	0	0	0	0	0	0	0	0	0	0	0	0	0	0	0	0
Ae1U9910.3					1M	330 bp	0	0	0	0	0	0	0	0	0	0	0	0	0	0	0	0	0	0	0	0	0	0	0	0	0	0	0	0	0	0	0	0	0	0	0	0	0	0	0	0	0	0	0
Ae2U6349.3					2M	400 bp	0	0	0	0	0	0	0	0	0	0	0	0	0	0	0	0	0	0	0	0	0	0	0	0	0	0	0	0	0	0	0	0	0	0	0	0	0	0	0	0	0	0	0
3L-3_M_6					3M	239, 245 bp	0	0	0	0	0	0	0	0	0	0	0	0	0	0	0	0	0	0	0	0	0	0	0	0	0	0	0	0	0	0	0	0	0	0	0	0	0	0	0	0	0	0	0
5S-4_U_4					3M	211, 215 bp	0	0	0	0	0	0	0	0	0	0	0	0	0	0	0	0	0	0	0	0	0	0	0	0	0	0	0	0	0	0	0	0	0	0	0	0	0	0	0	0	0	0	0
7L-2_M_2					3M, 7M	339, 348 bp	0	0	0	0	0	0	0	0	0	0	0	0	0	0	0	0	0	0	0	0	0	0	0	0	0	0	0	0	0	0	0	0	0	0	0	0	0	0	0	0	0	0	0
4S-4_M_4		205 bp			4M	228 bp	0	0	0	0	1	1	1	1	1	1	1	1	1	0	0	0	0	0	0	0	0	0	0	0	0	1	0	0	0	1	0	0	1	1	1	1	1	1	1	1	1	0	0
BE499071	C-5DL1-0.60				5M	370,385 bp	0	0	0	0	0	0	1	0	1	1	1	0	0	1	0	1	1	1	1	0	0	0	0	0	0	1	1	1	1	1	1	1	0	0	0	0	0	0	0	0	0	1	1
6L-2_M_3					6M	337 bp	0	0	0	0	0	0	0	0	0	0	0	0	0	0	0	0	0	0	0	0	0	0	0	0	0	0	0	0	0	0	0	0	0	0	0	0	0	0	0	0	0	0	0
6L-1_M_1					6M	244 bp	0	0	0	0	0	0	0	0	0	0	0	0	0	0	0	0	0	0	0	0	0	0	0	0	0	0	0	0	0	0	0	0	0	0	0	0	0	0	0	0	0	0	0
7L-1_M_2		300, 334, 346 bp			7M	358 bp	0	0	0	0	0	0	0	0	0	0	0	0	0	0	0	0	0	0	0	0	0	0	0	0	0	0	0	0	0	0	0	0	0	0	0	0	0	0	0	0	0	0	0
BF483072	C-7DS5-0.36	180,186,194 bp	7U	204220	7M	206,222,226 bp	0	0	0	0	0	0	0	0	0	0	0	0	0	0	0	0	0	0	0	0	0	0	0	0	0	0	0	0	0	0	0	0	0	0	0	0	0	0	0	0	0	0	0
Ae7U16619.2			7U	293 bp			0	0	0	0	0	0	0	0	0	0	0	0	0	0	0	0	0	0	0	0	0	0	0	0	0	0	0	0	0	0	0	0	0	0	0	0	0	0	0	0	0	0	0
[truncated: 4 more columns]
